# Supplementary material for: Global transcriptome analysis reveals distinct expression among duplicated genes during sorghum-interaction
Source: BMC Plant Biol. 2012 Jul 29;12:121. doi: 10.1186/1471-2229-12-121 (PMC3480847; doi:10.1186/1471-2229-12-121)
Supplement: Additional file 1 — Table S1. Expression ratios and ORF predictions of Phytozome transcripts. [file 1471-2229-12-121-S1.xls]

## Sheet: Phytozome
Table S1. Expression ratios and ORF predictions of Phytozome transcripts. Transcript ID (transcript_id), total exon length of each transcript (length), RPKM with mock treatment (rpkm1) or with pathogen infection (rpkm2), calculated ratio of RPKM (fold_change), P-value (p-value), G-value (g-value), fdr (fdr), description in Phytozome (description), pfam ID (pfam), KEGG ID (kog), KEGG pathway (kegg…
transcript_id1	length	rpkm1	rpkm2	fold_change	p_value	g_value	fdr	description	pfam	panther	kog	kegg_ec	kegg_orthology	best_arabi_name	best_arabi_symbol	best_arabi_defline
Sb0010s002010.1	1113	0	0	NaN	NaN	NaN	NaN		PF04827	PTHR22930	KOG4585			AT2G13770.1		unknown protein
Sb0010s003120.1	525	0	0	NaN	NaN	NaN	NaN		PF01161	PTHR11362	KOG3346			AT1G65480.1	FT	FT (FLOWERING LOCUS T); phosphatidylethanolamine binding / protein binding
Sb0010s003420.1	786	21.18	20.35	0.9608	0.6028	0.2708	0.7561							AT2G43210.1		UBX domain-containing protein
Sb0010s003440.1	662	7.32	7.09	0.9686	0.866	0.0285	0.9599		PF00789	PTHR13020				AT2G43210.1		UBX domain-containing protein
Sb0010s003450.1	573	0	0	NaN	NaN	NaN	NaN							AT5G33406.1		protein dimerization
Sb0010s007570.1	2506	0.54	0.2	0.3704	0.003	8.7904	0.0085		PF00933,PF01915					AT1G78060.1		glycosyl hydrolase family 3 protein
Sb0010s007790.1	908	13.67	15.91	1.1639	0.0587	3.5724	0.1193		PF00255	PTHR11592	KOG1651	1.11.1.9	K00432	AT2G31570.1	ATGPX2	ATGPX2 (GLUTATHIONE PEROXIDASE 2); glutathione peroxidase
Sb0010s009890.1	816	0	0	NaN	NaN	NaN	NaN		PF03080					AT5G56530.1		unknown protein
Sb0010s009900.1	645	0	0	NaN	NaN	NaN	NaN		PF00891	PTHR11746				AT5G54160.1	ATOMT1	ATOMT1 (O-METHYLTRANSFERASE 1); caffeate O-methyltransferase/ myricetin 3¥'-O-methyltransferase/ quercetin 3-O-methyltransferase
Sb0010s010920.1	2646	0.03	0.31	10.3333	0.0001	15.6215	0.0004		PF00933,PF01915					AT1G78060.1		glycosyl hydrolase family 3 protein
Sb0010s012040.1	2488	0.3	0.22	0.7333	0.472	0.5172	0.6434		PF00933,PF01915					AT1G78060.1		glycosyl hydrolase family 3 protein
Sb0010s013040.1	1398	0.14	0.36	2.5714	0.103	2.6586	0.1919		PF00854	PTHR11654				AT1G52190.1		proton-dependent oligopeptide transport (POT) family protein
Sb0010s013050.1	219	43.54	27.27	0.6263	0	19.208	0
Sb0010s016080.1	1090	10	10.54	1.054	0.5705	0.3218	0.7228		PF04542,PF04539,PF04545				K03086	AT1G08540.1	SIG2	SIG2 (RNA POLYMERASE SIGMA SUBUNIT 2); DNA binding / DNA-directed RNA polymerase/ sigma factor/ transcription factor
Sb0010s016100.1	865	4.86	6.27	1.2901	0.0611	3.5077	0.1235
Sb0010s017130.1	972	0.27	0.05	0.1852	0.1133	2.5073	0.2083		PF00010	PTHR10014				AT5G48560.1		basic helix-loop-helix (bHLH) family protein
Sb0010s021250.1	2979	35.87	38.73	1.0797	0.0053	7.7595	0.0142		PF04810,PF04811,PF08033,PF04815,PF00626	PTHR11141	KOG1986			AT3G23660.1		transport protein, putative
Sb0010s022250.1	675	0	0	NaN	NaN	NaN	NaN			PTHR10492
Sb0010s022450.1	522	0	0	NaN	NaN	NaN	NaN			PTHR10492
Sb0011s003320.1	1324	5.12	7.2	1.4062	0.0009	10.9289	0.0028		PF07002	PTHR10857				AT5G14420.1	RGLG2	RGLG2 (RING domain Ligase2); ubiquitin-protein ligase
Sb0011s003340.1	556	6.87	6.56	0.9549	0.8113	0.057	0.9286		PF00097	PTHR10857				AT5G14420.1	RGLG2	RGLG2 (RING domain Ligase2); ubiquitin-protein ligase
Sb0011s004440.1	387	0	0	NaN	NaN	NaN	NaN
Sb0011s005460.1	2498	19.51	20.77	1.0646	0.1304	2.2874	0.2343		PF05701					AT5G55860.1		unknown protein
Sb0011s006460.1	1017	19.46	23.44	1.2045	0.0029	8.8701	0.0082			PTHR12277	KOG1552			AT3G01690.1		unknown protein
Sb0011s007570.1	2198	2.34	2.7	1.1538	0.2767	1.1834	0.4304		PF00096	PTHR11389				AT5G04240.1	ELF6	ELF6 (EARLY FLOWERING 6); transcription factor
Sb0011s007590.1	2307	1.12	1.26	1.125	0.5265	0.4011	0.6949		PF02375,PF02373	PTHR10694				AT3G48430.1	REF6	REF6 (RELATIVE OF EARLY FLOWERING 6); nucleic acid binding / transcription factor/ zinc ion binding
Sb0011s009590.1	1998	0	0	NaN	NaN	NaN	NaN		PF03108,PF04434					AT1G49920.1		zinc finger protein-related
Sb0011s011820.1	845	13.52	14.4	1.0651	0.479	0.5011	0.6508			PTHR11271
Sb0011s011830.1	1436	14.44	15.87	1.099	0.1345	2.2396	0.2403		PF01979	PTHR11271
Sb0011s012840.1	1389	4.85	4.4	0.9072	0.4242	0.6387	0.5918		PF01190					AT5G41050.1		unknown protein
Sb0011s012850.1	595	1.97	3.29	1.6701	0.0374	4.3302	0.0807			PTHR11968				AT4G19010.1		4-coumarate--CoA ligase family protein / 4-coumaroyl-CoA synthase family protein
Sb0011s012870.1	255	3.86	2.5	0.6477	0.2432	1.3622	0.3884
Sb0011s013970.1	2198	2.74	2.97	1.0839	0.5239	0.4061	0.6925
Sb0012s002110.1	1460	49.94	68.72	1.3761	0	104.65	0		PF00892					AT4G08290.1		nodulin MtN21 family protein
Sb0012s002210.1	2002	0.02	0	0	0.9259	0.0087	0.9599		PF07994,PF01658	PTHR11510	KOG0693	5.5.1.4	K01858	AT2G22240.1	MIPS2	MIPS2 (MYO-INOSITOL-1-PHOSTPATE SYNTHASE 2); binding / catalytic/ inositol-3-phosphate synthase
Sb0012s004430.1	507	7.09	8.9	1.2553	0.1307	2.2845	0.2348
Sb0012s004440.1	1148	7.05	6.51	0.9234	0.472	0.5173	0.6434		PF12171	PTHR23067				AT3G29330.1		unknown protein
Sb0012s004540.1	813	0	0	NaN	NaN	NaN	NaN			PTHR19446:SF34
Sb0012s004580.1	507	0	0	NaN	NaN	NaN	NaN							AT2G14095.1		unknown protein
Sb0012s004780.1	870	0	0	NaN	NaN	NaN	NaN		PF00010	PTHR10985:SF3	KOG4029			AT1G72210.1		basic helix-loop-helix (bHLH) family protein (bHLH096)
Sb0012s004890.1	438	2.68	1.87	0.6978	0.2818	1.1584	0.4364							AT1G26290.1		unknown protein
Sb0012s004900.1	2589	9.56	12.8	1.3389	0	29.1194	0		PF00995	PTHR11679	KOG1301			AT2G17980.1	ATSLY1	ATSLY1; protein transporter
Sb0012s005000.1	978	0	0	NaN	NaN	NaN	NaN		PF04674					AT4G08950.1	EXO	EXO (EXORDIUM)
Sb0012s006000.1	2345	36.13	8.14	0.2253	0	1051.08	0		PF00560	PTHR10588				AT1G78230.1		protein binding
Sb0012s009110.1	556	0	0	NaN	NaN	NaN	NaN
Sb0012s009230.1	1309	7.78	8.25	1.0604	0.5329	0.3889	0.7015		PF00561	PTHR10992	KOG1454			AT5G09430.1		hydrolase
Sb0012s010230.1	3558	37.23	39.44	1.0594	0.0201	5.4041	0.0467		PF03859,PF00023,PF00612	PTHR23335	KOG0520			AT2G22300.1	SR1	SR1 (SIGNAL RESPONSIVE 1); calmodulin binding / transcription regulator
Sb0012s010340.1	532	0	0	NaN	NaN	NaN	NaN
Sb0012s010440.1	1056	0.43	0.52	1.2093	0.8015	0.0632	0.9226		PF00230	PTHR19139	KOG0223		K09866	AT5G60660.1	PIP2;4	PIP2;4 (PLASMA MEMBRANE INTRINSIC PROTEIN 2;4); water channel
Sb0012s011450.1	942	0	0	NaN	NaN	NaN	NaN
Sb0012s011560.1	1155	1.34	1.3	0.9701	0.9879	0.0002	0.995
Sb0012s012570.1	1464	0	0	NaN	NaN	NaN	NaN		PF05970	PTHR10492	KOG0987			AT5G28780.1		unknown protein
Sb0012s014610.1	299	26.95	16.31	0.6052	0	18.3169	0			PTHR10211		4.1.99.3	K01669	AT1G12370.1	PHR1	PHR1 (PHOTOLYASE 1); DNA photolyase
Sb0012s014620.1	4465	5.31	3.64	0.6855	0	32.9081	0		PF00875,PF03732,PF00078	PTHR10178		4.1.99.3	K01669	AT1G12370.1	PHR1	PHR1 (PHOTOLYASE 1); DNA photolyase
Sb0012s014630.1	837	4.11	2.18	0.5304	0.0007	11.3998	0.0022		PF01190					AT4G08685.1	SAH7	SAH7
Sb0012s017730.1	731	10.14	9.85	0.9714	0.8253	0.0487	0.9386							AT4G34830.1		unknown protein
Sb0012s017740.1	2009	6.22	6.33	1.0177	0.8534	0.0341	0.956		PF01535	PTHR10483				AT4G34830.1		unknown protein
Sb0012s019770.1	1573	12.7	18.02	1.4189	0	34.8038	0		PF00385	PTHR22812				AT5G17690.1	TFL2	TFL2 (TERMINAL FLOWER 2); DNA binding / methylated histone residue binding
Sb0012s021070.1	1155	29.81	30.19	1.0127	0.8155	0.0544	0.9324		PF00071,PF08477	PTHR11708	KOG0087		K07976	AT5G65270.1	AtRABA4a	AtRABA4a (Arabidopsis Rab GTPase homolog A4a); GTP binding
Sb0013s004010.1	854	90.69	95.38	1.0517	0.1238	2.3689	0.2246			PTHR11201:SF90				AT2G14720.1	VSR-2	VSR-2; calcium ion binding
Sb0013s004030.1	1048	70.4	78.2	1.1108	0.0014	10.2028	0.0042							AT2G14740.1	ATVSR3	ATVSR3 (ARABIDOPSIS THALIANA VACULOLAR SORTING RECEPTOR 3); calcium ion binding
Sb0013s004040.1	798	31.82	36.04	1.1326	0.0264	4.9278	0.0596							AT2G14720.1	VSR-2	VSR-2; calcium ion binding
Sb0013s006040.1	3093	1.7	1.31	0.7706	0.0628	3.4623	0.1265		PF00036	PTHR10891	KOG0028			AT3G50360.1	ATCEN2	ATCEN2 (CENTRIN2); calcium ion binding
Sb0013s007040.1	2091	6.84	6.8	0.9942	0.9714	0.0013	0.9881		PF00634	PTHR11289			K08775	AT5G01630.1	BRCA2B	BRCA2B (BRCA2-LIKE B); protein binding / single-stranded DNA binding
Sb0013s007050.1	630	4.38	6.37	1.4543	0.0223	5.2198	0.0513			PTHR11289			K08775	AT4G00020.1	BRCA2(IV)	protein binding / single-stranded DNA binding
Sb0013s009080.1	692	29.64	36.1	1.2179	0.0013	10.3903	0.0039					2.7.11.1	K03138	AT4G12610.1	RAP74	transcription initiation factor IIF alpha subunit (TFIIF-alpha) family protein
Sb0013s009090.1	1220	13.27	13.26	0.9992	0.9801	0.0006	0.991					2.7.11.1	K03138	AT4G12610.1	RAP74	transcription initiation factor IIF alpha subunit (TFIIF-alpha) family protein
Sb0013s010090.1	1545	0	0	NaN	NaN	NaN	NaN			PTHR10492	KOG0987
Sb0013s011230.1	1191	9.5	11.02	1.16	0.0787	3.0924	0.1525			PTHR12864	KOG2659			AT5G66810.1		unknown protein
Sb0013s012240.1	1388	5.83	6.7	1.1492	0.1727	1.8597	0.2939		PF01243	PTHR10851		1.4.3.5	K00275	AT5G49970.1	ATPPOX	ATPPOX (A. THALIANA PYRIDOXIN (PYRODOXAMINE) 5¥'-PHOSPHATE OXIDASE); pyridoxamine-phosphate oxidase
Sb0014s003010.1	1740	97.29	96.9	0.996	0.8658	0.0285	0.9599		PF02020	PTHR14208	KOG2297			AT5G36230.1		eIF4-gamma/eIF5/eIF2-epsilon domain-containing protein
Sb0014s005110.1	1034	0.22	0.57	2.5909	0.0732	3.2094	0.144							AT1G11915.1		unknown protein
Sb0015s002010.1	879	0	0	NaN	NaN	NaN	NaN
Sb0015s002020.1	567	0	0	NaN	NaN	NaN	NaN
Sb0015s003030.1	1559	26.07	29.38	1.127	0.0068	7.3201	0.0178							AT3G09850.1		D111/G-patch domain-containing protein
Sb0015s003030.2	1559	14.46	18.62	1.2877	0	19.4211	0		PF01585	PTHR23329
Sb0015s004030.1	1677	3.41	3.1	0.9091	0.4813	0.4959	0.6528		PF07762
Sb0015s006030.1	766	0	0	NaN	NaN	NaN	NaN		PF03108
Sb0015s007030.1	2802	0	0	NaN	NaN	NaN	NaN		PF03372,PF00078	PTHR19446				AT1G43760.1		unknown protein
Sb0016s005670.1	264	0	0	NaN	NaN	NaN	NaN
Sb0017s004030.1	708	0	0	NaN	NaN	NaN	NaN
Sb0019s003010.1	1920	0	0	NaN	NaN	NaN	NaN			PTHR23155:SF37	KOG4658			AT3G46730.1		disease resistance protein (CC-NBS class), putative
Sb0019s003120.1	2118	0	0	NaN	NaN	NaN	NaN			PTHR23155:SF37				AT3G46730.1		disease resistance protein (CC-NBS class), putative
Sb0019s003300.1	1409	28.95	28.53	0.9855	0.7675	0.0874	0.8942		PF04756	PTHR13160	KOG3356			AT4G29870.1		unknown protein
Sb0019s004400.1	3157	0.01	0.17	17	0.0011	10.6983	0.0034		PF12619,PF00493,PF07728	PTHR11630	KOG0477		K02540	AT1G44900.1	MCM2	ATP binding / DNA binding / DNA-dependent ATPase
Sb0019s004410.1	1316	0	0	NaN	NaN	NaN	NaN		PF00069	PTHR11295	KOG0658			AT5G63370.1		protein kinase family protein
Sb0019s004510.1	1894	166.67	191.61	1.1496	0	78.9925	0		PF00596,PF00702	PTHR20371	KOG2631			AT5G53850.1		haloacid dehalogenase-like hydrolase family protein
Sb0019s004610.1	1823	37.28	35.28	0.9464	0.1257	2.3446	0.2276				KOG2813			AT2G38000.1		chaperone protein dnaJ-related
Sb0019s004710.1	1729	2.67	2.87	1.0749	0.623	0.2417	0.7733		PF07721,PF01535	PTHR10483				AT5G06540.1		pentatricopeptide (PPR) repeat-containing protein
Sb0019s004720.1	813	0.65	0.06	0.0923	0.0028	8.9371	0.008		PF04727	PTHR12771	KOG2998			AT1G67400.1		unknown protein
Sb0019s004880.1	1749	0	0	NaN	NaN	NaN	NaN
Sb0020s002120.1	1506	0	0	NaN	NaN	NaN	NaN			PTHR11697				AT1G19260.1		hAT dimerisation domain-containing protein
Sb0024s002110.1	1053	0	0	NaN	NaN	NaN	NaN
Sb0062s002010.1	714	0	0	NaN	NaN	NaN	NaN			PTHR19446:SF31
Sb0067s002010.1	2060	0	0	NaN	NaN	NaN	NaN		PF00251,PF08244		KOG0228	3.2.1.26	K01193	AT3G52600.1	AtcwINV2	AtcwINV2 (Arabidopsis thaliana cell wall invertase 2); hydrolase, hydrolyzing O-glycosyl compounds
Sb0067s002110.1	1739	0	0	NaN	NaN	NaN	NaN		PF00251,PF08244		KOG0228			AT3G52600.1	AtcwINV2	AtcwINV2 (Arabidopsis thaliana cell wall invertase 2); hydrolase, hydrolyzing O-glycosyl compounds
Sb0067s002120.1	280	0	0	NaN	NaN	NaN	NaN
Sb0067s002130.1	1697	0.07	0.11	1.5714	0.8056	0.0606	0.9237		PF00251,PF08244		KOG0228			AT2G36190.1	AtcwINV4	AtcwINV4 (Arabidopsis thaliana cell wall invertase 4); hydrolase, hydrolyzing O-glycosyl compounds
Sb0067s002240.1	1596	0	0	NaN	NaN	NaN	NaN		PF00251,PF08244		KOG0228			AT3G52600.1	AtcwINV2	AtcwINV2 (Arabidopsis thaliana cell wall invertase 2); hydrolase, hydrolyzing O-glycosyl compounds
Sb0067s002250.1	991	0	0.09	Inf	0.3939	0.7268	0.5564		PF11250
Sb0067s002260.1	1639	0.58	0.64	1.1034	0.8329	0.0445	0.9427		PF00005	PTHR19242			K02021	AT5G03910.1	ATH12	ATATH12; ATPase, coupled to transmembrane movement of substances / transporter
Sb0067s002270.1	840	1.58	1.84	1.1646	0.5948	0.2829	0.7479			PTHR13803				AT2G27460.1		sec23/sec24 transport family protein
Sb0073s002010.1	1002	0	0	NaN	NaN	NaN	NaN							AT3G47680.1		DNA binding
Sb0073s002020.1	868	7.72	8.09	1.0479	0.7104	0.1379	0.8523							AT5G43310.1		COP1-interacting protein-related
Sb0073s002030.1	2437	7	6.83	0.9757	0.7452	0.1056	0.881							AT5G43310.1		COP1-interacting protein-related
Sb0073s002040.1	528	6.09	7.77	1.2759	0.1252	2.3513	0.2268			PTHR12654				AT3G24180.1		catalytic/ glucosylceramidase
Sb0073s002050.1	2042	10.69	11.94	1.1169	0.07	3.2823	0.1388		PF04685	PTHR12654				AT3G24180.1		catalytic/ glucosylceramidase
Sb0088s002010.1	1770	21.5	23.64	1.0995	0.0404	4.201	0.0866		PF07719,PF00515,PF00226	PTHR11821	KOG0550			AT5G03160.1	ATP58IPK	ATP58IPK (ARABIDOPSIS HOMOLOG OF MAMALLIAN P58IPK); binding / heat shock protein binding
Sb0088s002210.1	1045	0	0	NaN	NaN	NaN	NaN		PF00249	PTHR10641			K09425	AT4G37260.1	MYB73	MYB73 (MYB DOMAIN PROTEIN 73); DNA binding / transcription factor
Sb0090s002010.1	210	0	0	NaN	NaN	NaN	NaN
Sb0099s002120.1	482	0.31	0.28	0.9032	0.8056	0.0606	0.9237			PTHR15447				AT4G02390.1	APP	APP (ARABIDOPSIS POLY(ADP-RIBOSE) POLYMERASE); NAD+ ADP-ribosyltransferase/ nucleic acid binding
Sb0111s002010.1	958	185	188.37	1.0182	0.4091	0.6815	0.5742		PF00025,PF08477	PTHR11711	KOG0077		K07977	AT4G02080.1	ATSAR2	ATSAR2 (ARABIDOPSIS THALIANA SECRETION-ASSOCIATED RAS SUPER FAMILY 2); GTP binding
Sb0111s002020.1	707	4.76	5.74	1.2059	0.2435	1.3603	0.3887		PF00098
Sb0112s002010.1	990	8.45	7	0.8284	0.0816	3.0325	0.1573			PTHR12981				AT2G14835.1		zinc finger (C3HC4-type RING finger) family protein
Sb0120s002010.1	1306	1.56	0.42	0.2692	0	20.3665	0							AT1G48280.1		hydroxyproline-rich glycoprotein family protein
Sb0120s002020.1	201	0	0	NaN	NaN	NaN	NaN		PF02991	PTHR10969				AT3G15580.1	APG8H	APG8H (AUTOPHAGY 8H); APG8 activating enzyme/ APG8-specific protease/ Atg8 ligase/ microtubule binding
Sb0120s002040.1	2496	0.29	0.16	0.5517	0.2189	1.5113	0.3566							AT2G28780.1		unknown protein
Sb0125s002010.1	754	8.48	7.74	0.9127	0.4683	0.5259	0.6393			PTHR22939
Sb0125s002020.1	561	0	0	NaN	NaN	NaN	NaN		PF02519					AT4G34750.1		auxin-responsive protein, putative / small auxin up RNA (SAUR_E)
Sb0125s002040.1	1563	0.02	0.09	4.5	0.4914	0.4735	0.66
Sb0139s002010.1	1552	81.84	91.96	1.1237	0	21.8411	0		PF05605					AT3G06760.1		unknown protein
Sb0139s002020.1	1033	22.89	20.25	0.8847	0.0491	3.8712	0.1024		PF00582					AT1G68300.1		universal stress protein (USP) family protein
Sb0139s002030.1	1298	12.1	11.69	0.9661	0.6712	0.1802	0.8187
Sb0169s002010.1	600	0	0	NaN	NaN	NaN	NaN		PF03479					AT4G14465.1		DNA-binding protein-related
Sb0169s002030.1	2500	10.26	16.23	1.5819	0	81.3488	0		PF00512,PF00072	PTHR23283	KOG0519			AT3G23150.1	ETR2	ETR2 (ethylene response 2); ethylene binding / glycogen synthase kinase 3/ protein histidine kinase/ receptor
Sb0176s002010.1	1464	0	0	NaN	NaN	NaN	NaN		PF04377	PTHR21367	KOG1193	2.3.2.8	K00685	AT5G05700.1	ATE1	ATE1 (ARGININE-TRNA PROTEIN TRANSFERASE 1); arginyltransferase
Sb0183s002020.1	1275	0.71	1	1.4085	0.277	1.182	0.4306			PTHR19383	KOG0157			AT1G12740.1	CYP87A2	CYP87A2; electron carrier/ heme binding / iron ion binding / monooxygenase/ oxygen binding
Sb0183s002030.1	1660	3.76	2.2	0.5851	0.0001	15.8712	0.0004		PF00067	PTHR19383	KOG0157			AT1G12740.1	CYP87A2	CYP87A2; electron carrier/ heme binding / iron ion binding / monooxygenase/ oxygen binding
Sb0186s002010.1	1638	15.13	5.79	0.3827	0	166.459	0							AT1G12330.1		unknown protein
Sb0186s002020.1	1065	5.36	5.18	0.9664	0.8194	0.0521	0.9353		PF00472	PTHR11075	KOG3429
Sb0187s002010.1	654	41.42	33.25	0.8028	0.0002	13.8082	0.0007		PF00010					AT4G29100.1		ethylene-responsive family protein
Sb0199s002020.1	2520	1.83	1.75	0.9563	0.8033	0.062	0.9237		PF01602,PF02985,PF07718	PTHR10635	KOG1058			AT4G31480.1		coatomer beta subunit, putative / beta-coat protein, putative / beta-COP, putative
Sb01g000200.1	666	0	0	NaN	NaN	NaN	NaN	similar to Putative uncharacterized protein	PF03168					AT4G05220.1		harpin-induced protein-related / HIN1-related / harpin-responsive protein-related
Sb01g000210.1	1659	26.75	28.22	1.055	0.2206	1.5006	0.3587	similar to RabGAP/TBC domain-containing protein, putative, expressed	PF00566	PTHR22957	KOG2197			AT5G54780.1		RAB GTPase activator
Sb01g000220.1	4089	1.66	1.64	0.988	0.9674	0.0017	0.9852	similar to PDR-like ABC transporter	PF00005,PF01061,PF08370	PTHR19241	KOG0065			AT2G36380.1	PDR6	PDR6; ATPase, coupled to transmembrane movement of substances
Sb01g000230.1	1139	5.28	8.2	1.553	0	17.1086	0	similar to Putative uncharacterized protein		PTHR11260	KOG0867			AT5G41210.1	ATGSTT1	ATGSTT1 (GLUTATHIONE S-TRANSFERASE THETA 1); glutathione transferase
Sb01g000240.1	3319	40.86	45.58	1.1155	0	20.4799	0	similar to Expressed protein	PF00395					AT5G23890.1		unknown protein
Sb01g000250.1	1776	0	0	NaN	NaN	NaN	NaN	Predicted protein						AT1G07330.1		unknown protein
Sb01g000255.1	678	0	0	NaN	NaN	NaN	NaN	similar to Putative uncharacterized protein						AT5G41470.1		unknown protein
Sb01g000260.1	2336	0.28	0.92	3.2857	0	19.5863	0	similar to Os03g0861900 protein	PF01535	PTHR10483				AT5G52850.1		pentatricopeptide (PPR) repeat-containing protein
Sb01g000270.1	1509	15.45	18.43	1.1929	0.0022	9.3501	0.0064	similar to Rhodanese-like domain containing protein, expressed	PF00581	PTHR18838				AT1G17850.1		unknown protein
Sb01g000280.1	4087	3.23	6	1.8576	0	82.84	0	similar to Expressed protein						AT5G43310.1		COP1-interacting protein-related
Sb01g000290.1	312	0	0	NaN	NaN	NaN	NaN	weakly similar to Putative uncharacterized protein
Sb01g000300.1	2292	16.94	20.86	1.2314	0	22.2942	0	similar to Transcriptional corepressor LEUNIG, putative, expressed	PF08513,PF00400	PTHR22847	KOG0266			AT2G32700.1	LUH	WD-40 repeat family protein
Sb01g000310.1	3987	26.57	28.55	1.0745	0.0096	6.7022	0.0241	weakly similar to Putative uncharacterized protein	PF00564,PF07714,PF00069	PTHR23257	KOG0192			AT2G35050.1		protein kinase family protein
Sb01g000330.1	4674	0	0.02	Inf	0.3939	0.7268	0.5564	similar to Putative myosin heavy chain	PF02736,PF00063,PF00612,PF01843	PTHR13140	KOG0160		K10352	AT1G04160.1	XIB	XIB (MYOSIN XI B); motor
Sb01g000340.1	1438	0.16	0.06	0.375	0.4153	0.6636	0.581	weakly similar to Os02g0484600 protein	PF02458					AT5G39050.1		transferase/ transferase, transferring acyl groups other than amino-acyl groups
Sb01g000350.1	2694	0.41	0.47	1.1463	0.6619	0.1912	0.8099	similar to Putative uncharacterized protein	PF05922,PF00082,PF02225	PTHR10795				AT2G04160.1	AIR3	AIR3; serine-type endopeptidase
Sb01g000352.1	984	0.31	1.39	4.4839	0	16.5224	0	weakly similar to Chromosome chr7 scaffold_192, whole genome shotgun sequence	PF00847				K09286	AT3G23240.1	ERF1	ERF1 (ETHYLENE RESPONSE FACTOR 1); DNA binding / transcription activator/ transcription factor
Sb01g000355.1	1457	9.32	8.51	0.9131	0.2723	1.2053	0.4249	similar to Chromosome undetermined scaffold_127, whole genome shotgun sequence	PF04266	PTHR12963				AT2G20410.1		activating signal cointegrator-related
Sb01g000355.2	1447	9.28	8.63	0.93	0.3864	0.7501	0.555		PF04266	PTHR12963
Sb01g000357.1	711	5.27	6.15	1.167	0.3113	1.0253	0.4696	similar to Chromosome chr5 scaffold_2, whole genome shotgun sequence	PF00149	PTHR11668				AT2G29400.1	TOPP1	TOPP1 (TYPE ONE PROTEIN PHOSPHATASE 1); protein serine/threonine phosphatase
Sb01g000360.1	527	3.59	3.29	0.9164	0.7617	0.092	0.89	Predicted protein
Sb01g000365.1	1488	1.98	0.34	0.1717	0	43.35	0	similar to Os03g0859900 protein	PF04784	PTHR23054				AT5G60720.1		unknown protein
Sb01g000370.1	1849	12.77	13.16	1.0305	0.6262	0.2373	0.7766	similar to OTU-like cysteine protease family protein, putative, expressed	PF02338	PTHR12419	KOG2605			AT5G04250.1		OTU-like cysteine protease family protein
Sb01g000380.1	2257	107.71	100.63	0.9343	0.0003	12.9259	0.001	similar to RuBisCO large subunit-binding protein subunit alpha, chloroplast precursor	PF00118	PTHR11353	KOG0356			AT2G28000.1	CPN60A	CPN60A (CHAPERONIN-60ALPHA); ATP binding / protein binding
Sb01g000390.1	1595	93.35	109.65	1.1746	0	50.1151	0	similar to Sigma factor SIG6	PF04539,PF04542,PF04545					AT2G36990.1	SIGF	SIGF (RNA POLYMERASE SIGMA-SUBUNIT F); DNA binding / DNA-directed RNA polymerase/ sigma factor/ transcription factor
Sb01g000390.2	2139	74.26	86.67	1.1671	0	49.0852	0		PF04542,PF04539,PF04545
Sb01g000390.3	2444	69.93	81	1.1583	0	47.5775	0		PF04542,PF04539,PF04545
Sb01g000390.4	2133	75.12	88.06	1.1723	0	52.5139	0		PF04542,PF04539,PF04545
Sb01g000390.5	2579	59.52	69.23	1.1631	0	45.2742	0		PF04542,PF04539
Sb01g000400.1	2169	1.2	1.64	1.3667	0.0737	3.1979	0.1449	similar to ABC transporter family protein, putative, expressed	PF00005,PF01061	PTHR19241	KOG0061			AT2G28070.1		ABC transporter family protein
Sb01g000410.1	1199	0.03	0	0	0.9259	0.0087	0.9599	Predicted protein	PF00403	PTHR22814	KOG1603			AT5G60800.1		heavy-metal-associated domain-containing protein
Sb01g000420.1	2084	16.09	18.9	1.1746	0.0008	11.1693	0.0025	similar to La domain containing protein, expressed	PF05383	PTHR22792				AT5G66100.1		La domain-containing protein
Sb01g000430.1	1137	0	0	NaN	NaN	NaN	NaN	similar to Putative uncharacterized protein	PF00657	PTHR22835:SF27				AT1G75900.1		family II extracellular lipase 3 (EXL3)
Sb01g000440.1	1455	2.37	2.51	1.0591	0.7661	0.0885	0.893	similar to Putative uncharacterized protein	PF01554	PTHR11206	KOG1347			AT4G22790.1		MATE efflux family protein
Sb01g000446.1	519	2.84	3.6	1.2676	0.3451	0.8913	0.5084	similar to Putative uncharacterized protein	PF07386					AT3G60810.1		unknown protein
Sb01g000450.1	1491	1.57	0.95	0.6051	0.0243	5.0712	0.0554	similar to Expressed protein	PF11961,PF05003					AT5G51670.1		unknown protein
Sb01g000460.1	2035	15.73	18.84	1.1977	0.0002	13.5087	0.0007	similar to Putative uncharacterized protein	PF00400	PTHR22847	KOG2096			AT4G00090.1		transducin family protein / WD-40 repeat family protein
Sb01g000470.1	924	10.44	13.52	1.295	0.0035	8.5442	0.0097	similar to Erwinia chrysanthemi IndA protein homolog-like	PF04227	PTHR10584				AT1G50510.1		indigoidine synthase A family protein
Sb01g000480.1	1451	3.94	3.77	0.9569	0.7676	0.0873	0.8942	similar to Putative uncharacterized protein						AT5G42146.1		unknown protein
Sb01g000490.1	4038	18.65	18.07	0.9689	0.3598	0.8385	0.5261	similar to Putative chromosome region maintenance protein	PF03810,PF08389,PF08767	PTHR11223	KOG2020			AT5G17020.1	XPO1A	XPO1A; protein binding / protein transporter/ receptor
Sb01g000500.1	753	236.27	74.21	0.3141	0	1577.92	0	similar to Chromosome chr18 scaffold_1, whole genome shotgun sequence	PF03641					AT5G06300.1		carboxy-lyase
Sb01g000510.1	3048	0.07	0	0	0.0456	3.9966	0.096	Predicted protein	PF05641,PF05266					AT3G62300.1		agenet domain-containing protein
Sb01g000520.1	538	18.85	20.67	1.0966	0.3178	0.9981	0.4763	similar to Putative uncharacterized protein						AT1G65000.1		unknown protein
Sb01g000530.1	1063	0.32	0.13	0.4062	0.2504	1.321	0.3974	similar to Putative uncharacterized protein OSJNBa0059G06.14	PF03629					AT3G53010.1		unknown protein
Sb01g000550.1	810	0.33	0.23	0.697	0.7662	0.0885	0.893	similar to Os03g0857500 protein	PF03629					AT4G34215.1		hydrolase
Sb01g000560.1	1431	0	0	NaN	NaN	NaN	NaN	similar to Putative CLB1 protein (Calcium-dependent lipid binding) protein	PF00168	PTHR10774	KOG1030			AT3G61050.1	NTMC2T4	NTMC2T4; lipid binding
Sb01g000570.1	1675	159	177.05	1.1135	0	38.8857	0	similar to Putative uncharacterized protein OSJNBa0059G06.17						AT4G22890.1	PGR5-LIKE A	PGR5-LIKE A
Sb01g000570.2	1550	175.85	195.29	1.1105	0	37.8201	0
Sb01g000570.3	1537	168.95	186.63	1.1046	0	32.3585	0
Sb01g000580.1	1825	3.07	1.62	0.5277	0	18.9721	0	similar to Gibberellin 20-oxidase	PF03171	PTHR10209	KOG0143	1.14.11.12	K05282	AT5G51810.1	GA20OX2	GA20OX2 (GIBBERELLIN 20 OXIDASE 2); gibberellin 20-oxidase
Sb01g000590.1	1229	700.67	755.19	1.0778	0	60.2187	0	similar to Putative uncharacterized protein	PF02482					AT5G24490.1		30S ribosomal protein, putative
Sb01g000600.1	2542	22.92	26.83	1.1706	0	18.5707	0	similar to Protein kinase AKINbetagamma-1	PF00571	PTHR13780	KOG1764			AT1G09020.1	SNF4	SNF4 (HOMOLOG OF YEAST SUCROSE NONFERMENTING 4); protein kinase activator
Sb01g000610.1	441	2.4	1.34	0.5583	0.1051	2.6259	0.1953	similar to Acyl carrier protein	PF00550	PTHR20863	KOG1748			AT3G05020.1	ACP1	ACP1 (acyl carrier protein 1); acyl carrier
Sb01g000620.1	2212	3.06	3.67	1.1993	0.0985	2.7293	0.1849	similar to Putative H-box binding protein, KAP2, with alternative splicing isoforms	PF03731,PF02735,PF03730,PF08785	PTHR12604	KOG2326		K10885	AT1G48050.1	KU80	KU80; double-stranded DNA binding / protein binding
Sb01g000630.1	609	52.44	47.15	0.8991	0.046	3.9832	0.0967	similar to Putative uncharacterized protein		PTHR11043				AT1G15370.1		unknown protein
Sb01g000640.1	2532	33.67	31.59	0.9382	0.0473	3.9341	0.0991	similar to Putative uncharacterized protein	PF01535	PTHR10483				AT5G46580.1		pentatricopeptide (PPR) repeat-containing protein
Sb01g000650.1	1080	0	0	NaN	NaN	NaN	NaN	similar to Putative uncharacterized protein	PF03171	PTHR10209	KOG0143			AT4G25310.1		oxidoreductase, 2OG-Fe(II) oxygenase family protein
Sb01g000660.1	1089	0.17	1.55	9.1176	0	31.7526	0	similar to Putative uncharacterized protein	PF03171	PTHR10209	KOG0143			AT4G25300.1		oxidoreductase, 2OG-Fe(II) oxygenase family protein
Sb01g000670.1	384	0	0	NaN	NaN	NaN	NaN	similar to Putative uncharacterized protein						AT2G18328.1	ATRL4	ATRL4 (ARABIDOPSIS RAD-LIKE 4); DNA binding
Sb01g000680.1	1134	103	104.47	1.0143	0.6045	0.2683	0.7566	similar to DANA2						AT5G42960.1		unknown protein
Sb01g000690.1	1520	6.37	5.49	0.8619	0.1332	2.2548	0.2385	similar to Os03g0855500 protein	PF00646,PF03478					AT1G57790.1		F-box family protein
Sb01g000696.1	1152	0.59	1.19	2.0169	0.0252	5.0073	0.0572	weakly similar to Putative DNA-binding protein	PF03106					AT1G30650.1	WRKY14	WRKY14; transcription factor
Sb01g000700.1	2522	36.25	34.47	0.9509	0.103	2.6584	0.1919	similar to Os03g0854800 protein	PF12174					AT1G32230.1	RCD1	RCD1 (RADICAL-INDUCED CELL DEATH1); protein binding
Sb01g000710.1	996	1.18	2.61	2.2119	0.0004	12.6184	0.0013	similar to Putative uncharacterized protein	PF00722,PF06955					AT2G01850.1	EXGT-A3	EXGT-A3; hydrolase, acting on glycosyl bonds / xyloglucan:xyloglucosyl transferase
Sb01g000720.1	1401	24.28	23.62	0.9728	0.5984	0.2774	0.7516	similar to Os09g0261300 protein	PF00702	PTHR19288	KOG2882	3.1.3.41	K01101	AT5G47760.1	ATPGLP2	ATPGLP2 (ARABIDOPSIS THALIANA 2-PHOSPHOGLYCOLATE PHOSPHATASE 2); phosphoglycolate phosphatase/ protein serine/threonine kinase
Sb01g000730.1	2198	30.69	29.72	0.9684	0.3716	0.7983	0.5392	similar to Putative heat shock transcription factor	PF00447	PTHR10015	KOG0627			AT5G16820.1	HSF3	HSF3 (HEAT SHOCK FACTOR 3); DNA binding / transcription factor
Sb01g000740.1	552	10.42	8.09	0.7764	0.0572	3.6163	0.1165	similar to Putative uncharacterized protein	PF00636					AT1G24450.1	NFD2	NFD2 (NUCLEAR FUSION DEFECTIVE 2); RNA binding / ribonuclease III
Sb01g000750.1	1685	14.39	16.83	1.1696	0.0061	7.5262	0.0161	similar to Expressed protein	PF00076	PTHR10432	KOG0114			AT5G46840.1		RNA recognition motif (RRM)-containing protein
Sb01g000760.1	720	14.4	13.8	0.9583	0.6728	0.1784	0.8202	similar to Putative exosome component	PF01138,PF03725	PTHR11953	KOG1069			AT3G46210.1		3¥' exoribonuclease family domain 1-containing protein
Sb01g000770.1	1727	26.05	31.38	1.2046	0	20.4014	0	similar to Putative uncharacterized protein	PF01412	PTHR23180	KOG0706			AT4G17890.1	AGD8	AGD8 (ARF-GAP DOMAIN 8); ARF GTPase activator/ DNA binding / zinc ion binding
Sb01g000775.1	588	24.9	35.89	1.4414	0	27.9516	0	similar to Expressed protein	PF06094	PTHR12510	KOG4450			AT3G02910.1		unknown protein
Sb01g000780.1	1709	7.08	9.31	1.315	0.0005	12.178	0.0016	similar to Os01g0238900 protein	PF00400,PF04158	PTHR22851	KOG0268			AT4G28450.1		nucleotide binding / protein binding
Sb01g000790.1	1104	6.41	8.51	1.3276	0.0059	7.5789	0.0156	similar to Putative uncharacterized protein		PTHR13261	KOG3034			AT2G44510.1		p21Cip1-binding protein-related
Sb01g000800.1	1125	3.2	5.96	1.8625	0	22.4212	0	similar to Putative fertility restorer	PF01535	PTHR10483				AT4G20090.1	EMB1025	EMB1025 (embryo defective 1025)
Sb01g000810.1	1275	16	14.19	0.8869	0.0751	3.1675	0.1473	similar to Expressed protein		PTHR13281	KOG4478			AT2G35790.1		unknown protein
Sb01g000820.1	3407	6.54	6.56	1.0031	0.9957	0	0.9981	similar to Expressed protein	PF07842	PTHR12214				AT5G08550.1	ILP1	ILP1 (increased level of polyploidy1-1D); translation repressor
Sb01g000830.1	1392	0.33	0.23	0.697	0.6046	0.268	0.7566	similar to Expressed protein		PTHR21596				AT3G45900.1		unknown protein
Sb01g000840.1	1110	0	0.04	Inf	0.9259	0.0087	0.9599	similar to Expressed protein	PF08381	PTHR22870:SF25				AT1G31880.1	BRX	BRX (BREVIS RADIX); identical protein binding / water channel
Sb01g000850.1	2335	11.89	13.02	1.095	0.0962	2.7673	0.181	similar to Putative uncharacterized protein	PF00753,PF10996,PF07521,PF11718	PTHR11203	KOG1137			AT1G61010.1	CPSF73-I	CPSF73-I (CLEAVAGE AND POLYADENYLATION SPECIFICITY FACTOR 73-I); protein binding
Sb01g000860.1	1623	0.37	0.84	2.2703	0.0105	6.5435	0.0261	similar to Putative uncharacterized protein	PF04185					AT3G03530.1	NPC4	NPC4 (NONSPECIFIC PHOSPHOLIPASE C4); hydrolase, acting on ester bonds / phospholipase C
Sb01g000870.1	615	14.58	11.34	0.7778	0.0168	5.72	0.0398	similar to Os03g0852600 protein	PF04483					AT3G56830.1		unknown protein
Sb01g000880.1	483	43.24	46.24	1.0694	0.2943	1.1001	0.4489	similar to Putative uncharacterized protein OSJNBa0015N08.27						AT1G73940.1		unknown protein
Sb01g000890.1	965	0.08	0.09	1.125	0.7505	0.1011	0.881	Predicted protein						AT3G45230.1		hydroxyproline-rich glycoprotein family protein
Sb01g000896.1	609	0	0	NaN	NaN	NaN	NaN	Predicted protein
Sb01g000900.1	1485	5.07	4.02	0.7929	0.0434	4.0782	0.092	weakly similar to Histone-like transcription factor and archaeal histone family protein, expressed	PF00125,PF00808	PTHR10252				AT1G07980.1	NF-YC10	NF-YC10 (NUCLEAR FACTOR Y, SUBUNIT C10); transcription factor
Sb01g000910.1	1392	42.7	34.91	0.8176	0	25.8979	0	similar to Derlin-2.1	PF04511	PTHR11009	KOG0858			AT4G04860.1	DER2.2	DER2.2 (DERLIN-2.2)
Sb01g000910.2	796	46.77	38.71	0.8277	0.0002	14.3063	0.0007		PF04511	PTHR11009	KOG0858
Sb01g000920.1	1335	1.22	1.71	1.4016	0.1286	2.3098	0.2316	similar to Pentatricopeptide, putative, expressed	PF01535,PF07721	PTHR10483				AT1G03510.1		pentatricopeptide (PPR) repeat-containing protein
Sb01g000930.1	878	3.32	1.92	0.5783	0.0067	7.3397	0.0175	similar to Putative uncharacterized protein						AT5G65660.1		hydroxyproline-rich glycoprotein family protein
Sb01g000940.1	2219	9.77	8.28	0.8475	0.0115	6.3895	0.0284	similar to AFG1-like ATPase family protein, putative, expressed	PF03969	PTHR12169	KOG2383			AT2G25530.1		AFG1-like ATPase family protein
Sb01g000950.1	741	0.31	0.31	1	0.7662	0.0885	0.893	similar to Histone H2A	PF00125,PF00808	PTHR23430	KOG1756			AT5G59870.1	HTA6	HTA6; DNA binding
Sb01g000960.1	1599	58.94	61.06	1.036	0.2373	1.3968	0.3805	similar to Putative uncharacterized protein	PF10539	PTHR23230				AT3G27090.1		unknown protein
Sb01g000960.2	1621	58.89	61.5	1.0443	0.1424	2.1513	0.2515		PF10539	PTHR23230
Sb01g000970.1	948	4.51	7.84	1.7384	0	20.2597	0	similar to Pantoate--beta-alanine ligase	PF02569	PTHR21299	KOG3042	6.3.2.1	K01918	AT5G48840.1	PANC	PANC (ARABIDOPSIS HOMOLOG OF BACTERIAL PANC); pantoate-beta-alanine ligase/ protein homodimerization
Sb01g000980.1	2001	0.06	0.05	0.8333	0.8352	0.0433	0.9427	similar to Putative uncharacterized protein	PF01535	PTHR10483				AT2G35030.1		pentatricopeptide (PPR) repeat-containing protein
Sb01g000990.1	1415	54.36	35.79	0.6584	0	129.512	0	similar to Ankyrin repeat domain protein 2, putative, expressed	PF00023	PTHR18958	KOG4214			AT4G35450.1	AKR2	AKR2 (ANKYRIN REPEAT-CONTAINING PROTEIN 2); protein binding
Sb01g001000.1	1670	1.79	1.04	0.581	0.0061	7.519	0.0161	similar to Putative uncharacterized protein						AT2G47010.1		unknown protein
Sb01g001000.2	1676	1.81	1.06	0.5856	0.0069	7.2922	0.018
Sb01g001010.1	2118	5.79	5.88	1.0155	0.888	0.0198	0.9599	similar to Putative uncharacterized protein OSJNBa0015N08.19	PF00400	PTHR22850	KOG0265			AT5G50970.1		WD-40 repeat family protein
Sb01g001020.1	943	23.51	39.68	1.6878	0	94.8567	0	similar to SnRK1-interacting protein 1, putative, expressed						AT5G47870.1		unknown protein
Sb01g001030.1	1389	0	0	NaN	NaN	NaN	NaN	Predicted protein	PF07899					AT4G00650.1	FRI	FRI (FRIGIDA); protein heterodimerization/ protein homodimerization
Sb01g001040.1	1241	33.9	37.43	1.1041	0.024	5.0913	0.0548	similar to Putative U2 snRNP protein A¥'	PF00560	PTHR10552	KOG1644			AT1G09760.1	U2A¥'	U2A¥' (U2 small nuclear ribonucleoprotein A); protein binding
Sb01g001050.1	1832	28.21	30.83	1.0929	0.0252	5.0074	0.0572	similar to Putative uncharacterized protein	PF01399	PTHR10855	KOG1498			AT5G09900.1	EMB2107	EMB2107 (EMBRYO DEFECTIVE 2107)
Sb01g001060.1	1076	40.16	46.85	1.1666	0.0003	13.1803	0.001	similar to OSIGBa0157N01.7 protein	PF01588	PTHR11946	KOG2241			AT3G59980.1		tRNA-binding region domain-containing protein
Sb01g001070.1	756	91.79	73.98	0.806	0	34.4208	0	similar to Monothiol glutaredoxin-S7, chloroplast precursor	PF00462	PTHR10293	KOG1752		K07390	AT3G54900.1	CXIP1	CXIP1 (CAX INTERACTING PROTEIN 1); antiporter/ glutathione disulfide oxidoreductase
Sb01g001080.1	1805	26.71	28.31	1.0599	0.161	1.9648	0.2781	similar to Translational elongation factor Tu	PF00009,PF03144,PF03143	PTHR23115	KOG0460	3.6.5.3	K02358	AT4G02930.1		elongation factor Tu, putative / EF-Tu, putative
Sb01g001090.1	789	0.05	0.12	2.4	0.872	0.026	0.9599	Predicted protein
Sb01g001100.1	929	105.98	123.15	1.162	0	28.6308	0	similar to NAC domain containing protein, expressed	PF01849	PTHR10351	KOG2240		K01527	AT1G17880.1		nascent polypeptide-associated complex (NAC) domain-containing protein / BTF3b-like transcription factor, putative
Sb01g001110.1	943	16.01	13.97	0.8726	0.0833	3	0.1601	similar to Putative uncharacterized protein						AT4G14100.1		transferase, transferring glycosyl groups
Sb01g001120.1	1161	28.29	15.31	0.5412	0	107.536	0	similar to Putative phosphatidylinositol/phosphatidylcholine transfer protein	PF03765,PF00650	PTHR10174	KOG1471			AT1G01630.1		SEC14 cytosolic factor, putative / phosphoglyceride transfer protein, putative
Sb01g001130.1	903	114.72	104.24	0.9086	0.001	10.7712	0.0031	similar to Putative uncharacterized protein	PF10063					AT1G28140.1		unknown protein
Sb01g001130.2	1021	92.5	85.72	0.9267	0.0125	6.2362	0.0306		PF10063
Sb01g001140.1	2154	30.79	17.12	0.556	0	201.972	0	similar to Aspartokinase	PF00696,PF01842	PTHR21499	KOG0456	2.7.2.4	K00928	AT5G13280.1	AK-LYS1	AK-LYS1 (ASPARTATE KINASE 1); aspartate kinase
Sb01g001150.1	762	13.36	13.28	0.994	0.985	0.0004	0.9929	similar to Os03g0850300 protein	PF07647,PF00536	PTHR10627:SF2	KOG4374			AT3G48800.1		sterile alpha motif (SAM) domain-containing protein
Sb01g001160.1	2001	247.95	305.36	1.2315	0	287.106	0	similar to Cytochrome P450 71E1	PF00067	PTHR19383	KOG0156	1.14.-.-	K00517	AT3G26210.1	CYP71B23	CYP71B23; electron carrier/ heme binding / iron ion binding / monooxygenase/ oxygen binding
Sb01g001170.1	1148	50.69	38.47	0.7589	0	45.7461	0	similar to Putative uncharacterized protein		PTHR19410	KOG0725			AT3G01980.1		short-chain dehydrogenase/reductase (SDR) family protein
Sb01g001180.1	2199	8.65	6.32	0.7306	0	18.8284	0	similar to Cytochrome P450 71E1	PF00067	PTHR19383	KOG0156	1.14.-.-	K00517	AT3G26210.1	CYP71B23	CYP71B23; electron carrier/ heme binding / iron ion binding / monooxygenase/ oxygen binding
Sb01g001200.1	2260	7.27	3.91	0.5378	0	54.2215	0	similar to Cytochrome P450 79A1	PF00067	PTHR19383	KOG0156			AT4G39950.1	CYP79B2	CYP79B2; electron carrier/ heme binding / iron ion binding / monooxygenase/ oxygen binding
Sb01g001220.1	1679	89.06	59.78	0.6712	0	231.599	0	similar to UDP-glucose glucosyltransferase		PTHR11926	KOG1192			AT1G22380.1	AtUGT85A3	AtUGT85A3 (UDP-glucosyl transferase 85A3); glucuronosyltransferase/ transcription factor/ transferase, transferring glycosyl groups
Sb01g001230.1	1167	97.14	82.45	0.8488	0	33.3865	0		PF02798,PF00043	PTHR11260	KOG0867			AT3G62760.1	ATGSTF13	ATGSTF13; glutathione transferase
Sb01g001230.2	1032	122.49	102.73	0.8387	0	42.6536	0	similar to Glutathione S-transferase 1	PF02798,PF00043	PTHR11260	KOG0867
Sb01g001240.1	2059	18.38	13.66	0.7432	0	33.9659	0	similar to Os03g0571900 protein	PF01554	PTHR11206	KOG1347			AT3G21690.1		MATE efflux family protein
Sb01g001240.2	2049	19.54	14.5	0.7421	0	36.2243	0		PF01554	PTHR11206	KOG1347
Sb01g001250.1	1854	3.04	3.17	1.0428	0.7721	0.0839	0.8987	similar to Putative regulatory protein	PF03407	PTHR10483				AT4G19970.1		unknown protein
Sb01g001260.1	1686	24.53	50.64	2.0644	0	377.783	0	similar to Regulatory protein, putative, expressed	PF03407	PTHR10483				AT2G02061.1		unknown protein
Sb01g001270.1	2572	6.41	7.64	1.1919	0.0112	6.4299	0.0277	similar to Putative uncharacterized protein	PF06148,PF12022	PTHR12961	KOG2307			AT4G24840.1		unknown protein
Sb01g001280.1	1208	12.31	14.26	1.1584	0.0448	4.0271	0.0946		PF05627					AT3G25070.1	RIN4	RIN4 (RPM1 INTERACTING PROTEIN 4); protein binding
Sb01g001280.2	1260	12.37	14.61	1.1811	0.0192	5.4874	0.0448	similar to Putative nitrate-induced protein	PF05627
Sb01g001290.1	1417	7.16	8.46	1.1816	0.0596	3.5473	0.1208	similar to Putative uncharacterized protein		PTHR12701	KOG1962			AT5G48660.1		unknown protein
Sb01g001300.1	923	7.54	3.95	0.5239	0	24.3777	0	similar to Uncharacterized protein At4g14147.1	PF05856	PTHR22629	KOG1876		K05755	AT4G14147.1	ARPC4	ARPC4; protein binding
Sb01g001310.1	2511	6.09	8.22	1.3498	0	19.0477	0	similar to SWIM zinc finger family protein-like	PF04434					AT1G60560.1		SWIM zinc finger family protein
Sb01g001320.1	921	0	0	NaN	NaN	NaN	NaN	similar to Nuf2 family protein, expressed	PF03800	PTHR21650				AT1G61000.1		unknown protein
Sb01g001330.1	914	35.06	45.83	1.3072	0	31.3661	0	similar to Putative RNA polymerase I, II and III 16.5 kDa subunit	PF03870	PTHR10917	KOG3400		K03016	AT3G59600.1	NRPB8B	NRPB8B; DNA-directed RNA polymerase
Sb01g001340.1	1140	3.62	5.52	1.5249	0.0012	10.5334	0.0037	Predicted protein
Sb01g001350.1	1492	9.18	20.56	2.2397	0	160.982	0	similar to Ser/Thr protein phosphatase family protein, expressed	PF00149	PTHR22953	KOG1378			AT3G07130.1	PAP15	PAP15 (PURPLE ACID PHOSPHATASE 15); acid phosphatase/ protein serine/threonine phosphatase
Sb01g001360.1	1675	0.36	0.49	1.3611	0.4752	0.51	0.6464	similar to Ser/Thr protein phosphatase family protein, expressed	PF01276			4.1.1.18	K01582
Sb01g001370.1	847	0.98	1.29	1.3163	0.4362	0.6062	0.6039	similar to Putative uncharacterized protein OSJNBb0096M04.140	PF00786					AT5G16490.1	RIC4	RIC4 (ROP-INTERACTIVE CRIB MOTIF-CONTAINING PROTEIN 4); protein binding
Sb01g001380.1	1995	10.24	10.83	1.0576	0.3923	0.7317	0.5564	similar to Putative uncharacterized protein OSJNBb0043P23.6						AT5G43490.1		unknown protein
Sb01g001390.1	2007	31.35	31.07	0.9911	0.8182	0.0528	0.9345	similar to Cyclin-dependent kinase F-3	PF00069,PF07714	PTHR11295	KOG0661			AT4G13020.1	MHK	MHK; ATP binding / kinase/ protein kinase/ protein serine/threonine kinase/ protein tyrosine kinase
Sb01g001390.2	2098	30.82	30.92	1.0032	0.9459	0.0046	0.9723		PF00069,PF07714	PTHR11295	KOG0661
Sb01g001390.3	2176	29.84	29.87	1.001	0.9899	0.0002	0.9959		PF00069,PF07714	PTHR11295	KOG0661
Sb01g001400.1	1622	12.04	13.01	1.0806	0.2368	1.3994	0.3798	weakly similar to Os03g0601100 protein	PF03478					AT4G12820.1		F-box family protein
Sb01g001400.2	1731	11.19	12.01	1.0733	0.2891	1.1238	0.445		PF03478
Sb01g001410.1	798	0.43	0.23	0.5349	0.4316	0.6186	0.5988	weakly similar to Os07g0652800 protein						AT5G28950.1		unknown protein
Sb01g001420.1	1080	10.41	11.1	1.0663	0.4712	0.5191	0.6426	similar to Putative RNA polymerase I, II and III 16.5 kDa subunit	PF03870	PTHR10917	KOG3400		K03016	AT3G59600.1	NRPB8B	NRPB8B; DNA-directed RNA polymerase
Sb01g001430.1	1703	0.02	0.08	4	0.4914	0.4735	0.66	similar to Putative uncharacterized protein	PF00332,PF07983					AT3G07320.1		glycosyl hydrolase family 17 protein
Sb01g001440.1	1343	53.73	55.7	1.0367	0.293	1.106	0.4471	similar to Putative uncharacterized protein	PF07719	PTHR12760	KOG3060			AT3G04830.1		binding
Sb01g001445.1	297	5.99	11.82	1.9733	0.0003	13.3193	0.001	similar to Putative uncharacterized protein						AT3G23790.1		AMP-binding protein, putative
Sb01g001450.1	348	8.59	6.03	0.702	0.0649	3.407	0.13	similar to AMP-binding protein, putative, expressed		PTHR11968				AT3G23790.1		AMP-binding protein, putative
Sb01g001460.1	2055	0.15	0.07	0.4667	0.3597	0.8388	0.526	Predicted protein						AT5G47210.1		nuclear RNA-binding protein, putative
Sb01g001470.1	1295	28.72	31.5	1.0968	0.0482	3.9037	0.1007		PF02678,PF05726,PF07883	PTHR13903			K06911	AT2G43120.1		pirin, putative
Sb01g001470.2	1406	25.86	28.27	1.0932	0.0603	3.5293	0.1221	similar to Pirin, putative, expressed	PF02678,PF05726,PF07883	PTHR13903			K06911
Sb01g001480.1	1620	11.28	7.99	0.7083	0	21.4656	0	similar to Putative ribosomal S1 protein	PF00575	PTHR10724				AT3G23700.1		S1 RNA-binding domain-containing protein
Sb01g001490.1	918	4.99	8.09	1.6212	0.0001	16.0334	0.0004	weakly similar to Putative uncharacterized protein
Sb01g001500.1	2660	16.32	19.91	1.22	0	22.6819	0	similar to Elongation factor G, mitochondrial precursor	PF00009,PF03144,PF03764,PF00679	PTHR23115	KOG0465	3.6.5.3	K02355	AT1G45332.1		mitochondrial elongation factor, putative
Sb01g001520.1	1920	13.1	19.8	1.5115	0	63.1317	0	similar to ARTEMIS protein, chloroplast, putative, expressed	PF02096	PTHR12428			K03217	AT1G24490.1	ALB4	ALB4 (ALBINA 4)
Sb01g001530.1	363	0	0	NaN	NaN	NaN	NaN	weakly similar to Expressed protein
Sb01g001540.1	1422	0.08	0.06	0.75	0.8352	0.0433	0.9427	similar to Putative uncharacterized protein	PF00657	PTHR22835:SF27				AT3G48460.1		GDSL-motif lipase/hydrolase family protein
Sb01g001550.1	1690	10.72	10.92	1.0187	0.8112	0.057	0.9286	similar to Protein phosphatase 2A regulatory subunit B¥'	PF01603	PTHR10257	KOG2085			AT3G26020.1		serine/threonine protein phosphatase 2A (PP2A) regulatory subunit B¥', putative
Sb01g001560.1	1817	12.97	11.31	0.872	0.0285	4.7966	0.0636	similar to Glycohydrolase family protein, expressed	PF05028	PTHR12837	KOG2064			AT2G31870.1	TEJ	TEJ (Sanskrit for ¥'bright¥'); poly(ADP-ribose) glycohydrolase
Sb01g001565.1	288	0.13	0	0	0.9259	0.0087	0.9599	similar to Putative uncharacterized protein		PTHR10483				AT4G13650.1		pentatricopeptide (PPR) repeat-containing protein
Sb01g001570.1	2213	2.07	1.54	0.744	0.0531	3.7413	0.1094	similar to Putative uncharacterized protein	PF01535	PTHR10483				AT2G27610.1		pentatricopeptide (PPR) repeat-containing protein
Sb01g001580.1	1095	0	0	NaN	NaN	NaN	NaN	similar to Nuf2 family protein, expressed		PTHR21650:SF2				AT1G61000.1		unknown protein
Sb01g001585.1	1881	0	0	NaN	NaN	NaN	NaN	similar to Putative uncharacterized protein	PF01535,PF07721	PTHR10483				AT2G27610.1		pentatricopeptide (PPR) repeat-containing protein
Sb01g001590.1	1544	1.59	1.95	1.2264	0.2869	1.1341	0.4425	similar to Nuf2 family protein, expressed	PF03800	PTHR21650	KOG4438			AT1G61000.1		unknown protein
Sb01g001600.1	859	45.24	46.54	1.0287	0.5532	0.3516	0.7049	similar to Putative uncharacterized protein	PF00237	PTHR11593	KOG3353		K02880	AT1G27400.1		60S ribosomal protein L17 (RPL17A)
Sb01g001610.1	825	23.3	24.86	1.067	0.3317	0.9423	0.4924	similar to Putative uncharacterized protein	PF00237	PTHR11593	KOG3353		K02880	AT1G27400.1		60S ribosomal protein L17 (RPL17A)
Sb01g001615.1	2475	9.49	10.57	1.1138	0.0678	3.3351	0.135	similar to Putative far-red impaired response protein	PF03101,PF10551,PF04434					AT1G80010.1	FRS8	FRS8 (FAR1-related sequence 8); zinc ion binding
Sb01g001620.1	3244	11.47	14.64	1.2764	0	29.9937	0	similar to Probable ion channel DMI1-like, chloroplast precursor	PF06241					AT5G49960.1		binding / catalytic
Sb01g001630.1	507	0	0	NaN	NaN	NaN	NaN	similar to Os05g0119600 protein		PTHR13395				AT2G44580.1		protein binding / zinc ion binding
Sb01g001640.1	1764	47.36	49.51	1.0454	0.1601	1.9735	0.2768	similar to RNA-binding protein Luc7-like 2, putative, expressed	PF03194	PTHR12375				AT5G17440.1		LUC7 N_terminus domain-containing protein
Sb01g001640.2	1755	45.53	47.48	1.0428	0.1963	1.6694	0.3259		PF03194	PTHR12375
Sb01g001640.3	1403	37.86	41.29	1.0906	0.0266	4.9195	0.06		PF03194	PTHR12375	KOG0796
Sb01g001650.1	908	12.96	11.24	0.8673	0.1138	2.5011	0.2091	similar to Putative plastid ribosomal protein S6	PF01250					AT1G64510.1		ribosomal protein S6 family protein
Sb01g001660.1	1522	173.65	67.68	0.3897	0	1732.36	0		PF03168					AT2G44060.1		late embryogenesis abundant family protein / LEA family protein
Sb01g001660.2	1551	170.42	66.62	0.3909	0	1724.37	0	similar to Salt tolerance protein	PF03168
Sb01g001660.3	1547	155.77	61.34	0.3938	0	1553.31	0		PF03168
Sb01g001670.1	1416	25.81	26.07	1.0101	0.8509	0.0353	0.9553	similar to Translocation protein-related-like		PTHR12443	KOG2927			AT3G20920.1		translocation protein-related
Sb01g001680.1	934	10.05	6.15	0.6119	0	20.5656	0	similar to Expressed protein	PF05991				K06962	AT2G02410.1		unknown protein
Sb01g001690.1	711	22.78	20.39	0.8951	0.1432	2.1436	0.2528	similar to Ras-related protein Rab11C	PF00071,PF08477	PTHR11708	KOG0087		K07976	AT1G09630.1	ATRAB11C	ATRAB11C (ARABIDOPSIS RAB GTPASE 11C); GTP binding
Sb01g001700.1	1228	0	0	NaN	NaN	NaN	NaN	similar to Putative uncharacterized protein	PF00106	PTHR19410	KOG1205			AT4G10020.1	AtHSD5	AtHSD5 (hydroxysteroid dehydrogenase 5); binding / catalytic/ oxidoreductase
Sb01g001710.1	1275	9.17	11.15	1.2159	0.0164	5.7549	0.039	similar to ProFAR isomerase associated, putative	PF04266					AT2G43465.1		unknown protein
Sb01g001710.2	1341	8.52	10.91	1.2805	0.0023	9.2655	0.0067		PF04266
Sb01g001710.3	1280	8.51	10.97	1.2891	0.0023	9.3036	0.0067		PF04266
Sb01g001710.4	1275	9.05	11.44	1.2641	0.0039	8.3314	0.0108		PF04266
Sb01g001710.5	1041	9.3	11.3	1.2151	0.0313	4.6379	0.0692		PF04266
Sb01g001720.1	2021	7.96	8.77	1.1018	0.1751	1.839	0.2965	similar to Diphthamide biosynthesis protein 2	PF01866	PTHR10762	KOG2648			AT3G59630.1		diphthamide synthesis DPH2 family protein
Sb01g001730.1	810	2.76	4.78	1.7319	0.0014	10.2645	0.0042	similar to Putative uncharacterized protein		PTHR23101				AT3G19770.1	VPS9A	VPS9A; Rho guanyl-nucleotide exchange factor
Sb01g001740.1	723	10.57	14.19	1.3425	0.0028	8.9274	0.008	similar to Os10g0360900 protein						AT3G49645.1		unknown protein
Sb01g001750.1	1785	4.51	3.52	0.7805	0.0257	4.9772	0.0582	similar to FAD dependent oxidoreductase family protein, expressed	PF01593	PTHR10668	KOG4254			AT1G57770.1		amine oxidase family
Sb01g001760.1	2153	5.9	8.57	1.4525	0	25.3271	0	similar to Putative salt-inducible protein kinase	PF00069	PTHR11295	KOG0658	2.7.1.-	K00924	AT1G09840.1	ATSK41	ATSK41 (SHAGGY-LIKE PROTEIN KINASE 41); ATP binding / protein kinase/ protein serine/threonine kinase
Sb01g001770.1	1330	19.23	16.07	0.8357	0.003	8.8158	0.0085	similar to Prohibitin	PF01145	PTHR23222	KOG3090			AT4G28510.1	ATPHB1	ATPHB1 (PROHIBITIN 1)
Sb01g001780.1	1587	0	0	NaN	NaN	NaN	NaN	similar to Cytochrome P450 71E1	PF00067	PTHR19383	KOG0156	1.14.-.-	K00517	AT3G26300.1	CYP71B34	CYP71B34; electron carrier/ heme binding / iron ion binding / monooxygenase/ oxygen binding
Sb01g001790.1	1131	0	0	NaN	NaN	NaN	NaN	Predicted protein
Sb01g001800.1	663	0.11	2.48	22.5455	0	40.7151	0	weakly similar to Putative uncharacterized protein						AT3G13950.1		unknown protein
Sb01g001810.1	777	22.59	24.93	1.1036	0.1524	2.0476	0.2662	similar to Putative uncharacterized protein OSJNBa0075M12.11	PF04418	PTHR21304				AT1G72170.1		unknown protein
Sb01g001820.1	1545	0	0	NaN	NaN	NaN	NaN	similar to Cytochrome P450 71E1	PF00067	PTHR19383	KOG0156	1.14.-.-	K00517	AT3G26300.1	CYP71B34	CYP71B34; electron carrier/ heme binding / iron ion binding / monooxygenase/ oxygen binding
Sb01g001830.1	1263	0	0	NaN	NaN	NaN	NaN	Predicted protein
Sb01g001840.1	607	146.86	169.03	1.151	0	22.5845	0	similar to 60S ribosomal protein L144	PF00935	PTHR10369	KOG3464		K02929	AT3G23390.1		60S ribosomal protein L36a/L44 (RPL36aA)
Sb01g001850.1	1141	188.42	205.66	1.0915	0	20.5714	0	similar to 40S ribosomal protein S4	PF08071,PF01479,PF00900,PF00467	PTHR11581	KOG0378		K02987	AT5G58420.1		40S ribosomal protein S4 (RPS4D)
Sb01g001860.1	600	0	0	NaN	NaN	NaN	NaN	Predicted protein
Sb01g001870.1	1874	2.16	2.07	0.9583	0.8179	0.053	0.9343	similar to Os04g0278000 protein						AT2G13690.1		PRLI-interacting factor, putative
Sb01g001880.1	2381	401.3	294.66	0.7343	0	932.461	0	similar to Putative uncharacterized protein	PF07676					AT1G21680.1		unknown protein
Sb01g001890.1	3115	5.87	5.06	0.862	0.0389	4.2632	0.0837	similar to Putative uncharacterized protein OSJNBa0075M12.3	PF00069,PF07714	PTHR23258	KOG1187			AT1G77280.1		protein kinase family protein
Sb01g001893.1	294	12.35	4.03	0.3263	0	29.6356	0	weakly similar to Putative uncharacterized protein						AT1G77400.1		unknown protein
Sb01g001900.1	1590	10.23	14.19	1.3871	0	24.3578	0	similar to Putative uncharacterized protein	PF01554	PTHR11206	KOG1347			AT1G71870.1		MATE efflux family protein
Sb01g001905.1	1848	10.54	10.16	0.9639	0.5989	0.2766	0.7521	similar to Os03g0839100 protein		PTHR13789	KOG3855	1.14.13.-	K06126	AT3G24200.1		FAD binding / monooxygenase/ oxidoreductase/ oxidoreductase, acting on paired donors, with incorporation or reduction of molecular oxygen, NADH or NADPH as one donor, and incorporation of one atom of oxygen
Sb01g001910.1	2667	0	0	NaN	NaN	NaN	NaN	Predicted protein
Sb01g001920.1	805	63.17	38.16	0.6041	0	118.93	0	similar to Putative uncharacterized protein OSJNBa0042I09.10	PF00097,PF06803	PTHR22894				AT1G72175.1		zinc finger (C3HC4-type RING finger) family protein
Sb01g001930.1	3325	13.76	13.05	0.9484	0.2312	1.4335	0.3725	similar to Cleavage and polyadenylation specificity factor subunit 2	PF00753,PF10996,PF07521	PTHR11203	KOG1135			AT5G23880.1	CPSF100	CPSF100 (CLEAVAGE AND POLYADENYLATION SPECIFICITY FACTOR 100); DNA binding / protein binding
Sb01g001940.1	802	17.88	12.11	0.6773	0	21.0018	0	similar to Putative uncharacterized protein OSJNBa0042I09.11						AT4G09620.1		unknown protein
Sb01g001950.1	802	0.05	0.23	4.6	0.2658	1.2386	0.4166	similar to Putative uncharacterized protein	PF12171,PF00096	PTHR11389				AT1G34370.1	STOP1	STOP1 (sensitive to proton rhizotoxicity 1); nucleic acid binding / transcription factor/ zinc ion binding
Sb01g001960.1	357	0	0	NaN	NaN	NaN	NaN	similar to Putative uncharacterized protein	PF05922	PTHR10795:SF17				AT1G71950.1		identical protein binding / serine-type endopeptidase
Sb01g001970.1	2249	6.38	20.63	3.2335	0	433.366	0	similar to Putative uncharacterized protein	PF00909	PTHR11730	KOG0682		K03320	AT2G38290.1	ATAMT2	ATAMT2 (AMMONIUM TRANSPORTER 2); ammonium transmembrane transporter/ high affinity secondary active ammonium transmembrane transporter
Sb01g001980.1	3388	18.92	33.81	1.787	0	348.846	0	similar to Putative uncharacterized protein	PF01453,PF08276,PF00069,PF07714	PTHR23258	KOG1187			AT1G34300.1		lectin protein kinase family protein
Sb01g001990.1	2608	22.11	14.4	0.6513	0	101.444	0	similar to Streptomyces cyclase/dehydrase family protein, expressed	PF10604,PF03364					AT5G08720.1		unknown protein
Sb01g002000.1	669	0.62	1.09	1.7581	0.2097	1.5734	0.3444	similar to Myosin-like protein						AT2G33793.1		unknown protein
Sb01g002010.1	765	0	0	NaN	NaN	NaN	NaN	weakly similar to Putative uncharacterized protein	PF00226	PTHR11821:SF11				AT4G19590.1		DNAJ heat shock N-terminal domain-containing protein
Sb01g002020.1	2108	12.82	11.96	0.9329	0.2314	1.4325	0.3727	similar to Putative nicotinate phosphoribosyltransferase	PF04095	PTHR11098	KOG2511			AT4G36940.1	NAPRT1	NAPRT1 (NICOTINATE PHOSPHORIBOSYLTRANSFERASE 1); nicotinate phosphoribosyltransferase
Sb01g002040.1	3034	74.75	91.18	1.2198	0	118.692	0	similar to Elongation factor 2	PF00009,PF01926,PF03144,PF03764,PF00679	PTHR23115	KOG0469	3.6.5.3	K03234	AT1G56070.1	LOS1	LOS1; copper ion binding / translation elongation factor/ translation factor, nucleic acid binding
Sb01g002040.2	3037	74.79	91.22	1.2197	0	118.848	0		PF00009,PF01926,PF03144,PF03764,PF00679	PTHR23115	KOG0469	3.6.5.3	K03234
Sb01g002050.1	4426	13.27	11.75	0.8855	0.0019	9.6281	0.0056	similar to Cellulose synthase-7	PF03552	PTHR13301:SF1				AT5G64740.1	CESA6	CESA6 (CELLULOSE SYNTHASE 6); cellulose synthase/ transferase, transferring glycosyl groups
Sb01g002060.1	3303	1.25	2.91	2.328	0	54.0084	0	weakly similar to Putative uncharacterized protein	PF00931,PF00560	PTHR23155	KOG4658			AT3G14470.1		disease resistance protein (NBS-LRR class), putative
Sb01g002070.1	1644	6.24	6.32	1.0128	0.9167	0.011	0.9599	weakly similar to Putative uncharacterized protein	PF06058	PTHR16290	KOG2868		K01567	AT1G08370.1	DCP1	DCP1 (decapping 1); m7G(5¥')pppN diphosphatase/ protein homodimerization
Sb01g002080.1	1652	0.16	0.14	0.875	0.9736	0.0011	0.9885	similar to Putative IAA amidohydrolase	PF01546,PF07687	PTHR11014		3.5.1.-	K01463	AT3G02875.1	ILR1	ILR1 (IAA-LEUCINE RESISTANT 1); IAA-Leu conjugate hydrolase/ IAA-Phe conjugate hydrolase/ metallopeptidase
Sb01g002090.1	1446	1.86	1.51	0.8118	0.3116	1.0241	0.4698	similar to Putative IAA amidohydrolase	PF01546,PF07687	PTHR11014		3.5.1.-	K01463	AT3G02875.1	ILR1	ILR1 (IAA-LEUCINE RESISTANT 1); IAA-Leu conjugate hydrolase/ IAA-Phe conjugate hydrolase/ metallopeptidase
Sb01g002100.1	1562	8.04	13.1	1.6294	0	45.6564	0	similar to Expressed protein						AT5G22280.1		unknown protein
Sb01g002110.1	384	0.2	0.12	0.6	0.872	0.026	0.9599	similar to Putative uncharacterized protein
Sb01g002120.1	303	16.98	17	1.0012	0.9552	0.0032	0.9779	similar to Putative uncharacterized protein	PF09809	PTHR21338	KOG4756			AT5G40080.1		60S ribosomal protein-related
Sb01g002130.1	966	15.24	24.21	1.5886	0	47.5395	0	similar to Putative uncharacterized protein	PF03168					AT2G35460.1		harpin-induced family protein / HIN1 family protein / harpin-responsive family protein
Sb01g002140.1	2213	22.94	22.18	0.9669	0.4206	0.6486	0.5875	similar to Putative lysyl-tRNA synthetase	PF01336,PF00152	PTHR22594	KOG1885	6.1.1.6	K04567	AT3G13490.1	OVA5	OVA5 (OVULE ABORTION 5); ATP binding / aminoacyl-tRNA ligase/ lysine-tRNA ligase/ nucleic acid binding / nucleotide binding
Sb01g002150.1	881	358.31	389.64	1.0874	0	27.6894	0	similar to Putative uncharacterized protein	PF00076,PF00098	PTHR10432	KOG4207			AT3G26420.1	ATRZ-1A	ATRZ-1A; RNA binding / nucleotide binding
Sb01g002150.2	1062	316.3	342.33	1.0823	0	26.1607	0		PF00076,PF00098	PTHR10432	KOG4207
Sb01g002160.1	1428	0.08	0.03	0.375	0.7505	0.1011	0.881	similar to Putative uncharacterized protein	PF00067	PTHR19383	KOG0157			AT1G19630.1	CYP722A1	CYP722A1; electron carrier/ heme binding / iron ion binding / monooxygenase/ oxygen binding
Sb01g002170.1	1755	29.97	30.83	1.0287	0.4857	0.4861	0.6564	similar to Actin-11	PF00022	PTHR11937	KOG0676		K05692	AT5G09810.1	ACT7	ACT7 (ACTIN 7); structural constituent of cytoskeleton
Sb01g002180.1	888	200.09	223.65	1.1177	0	27.834	0	similar to Ferredoxin-3, chloroplast precursor	PF00111				K02639	AT2G27510.1	ATFD3	ATFD3 (ferredoxin 3); 2 iron, 2 sulfur cluster binding / electron carrier/ iron-sulfur cluster binding
Sb01g002190.1	1671	13.36	15.88	1.1886	0.0035	8.5393	0.0097	similar to Kelch motif family protein, expressed	PF07646,PF01344	PTHR23244	KOG0379			AT2G36360.1		kelch repeat-containing protein
Sb01g002190.2	1915	13.14	16.19	1.2321	0.0001	14.3968	0.0004		PF07646,PF01344	PTHR23244	KOG0379
Sb01g002190.3	1174	12.73	15.22	1.1956	0.0136	6.0886	0.033		PF07646,PF01344	PTHR23244	KOG4693
Sb01g002200.1	2399	21.36	21.45	1.0042	0.9273	0.0083	0.9599	similar to Acyl-CoA binding family protein, putative, expressed	PF00887,PF07646,PF01344	PTHR23244	KOG0379			AT3G05420.1	ACBP4	ACBP4 (ACYL-COA BINDING PROTEIN 4); acyl-CoA binding
Sb01g002210.1	1293	12.26	21.22	1.7308	0	75.349	0	similar to Putative uncharacterized protein	PF01012,PF00766	PTHR10909	KOG3954		K03522	AT1G50940.1	ETFALPHA	ETFALPHA (electron transfer flavoprotein alpha); FAD binding / electron carrier
Sb01g002210.2	1205	12.81	23.41	1.8275	0	91.2437	0		PF01012	PTHR10909			K03522
Sb01g002220.1	536	12.49	10.97	0.8783	0.2847	1.1443	0.4399	similar to Expressed protein
Sb01g002230.1	3781	3.65	2.98	0.8164	0.0142	6.0164	0.0343	similar to Os03g0835100 protein	PF04548,PF01926,PF11886	PTHR10903				AT4G02510.1	TOC159	TOC159 (TRANSLOCON AT THE OUTER ENVELOPE MEMBRANE OF CHLOROPLASTS 159); transmembrane receptor
Sb01g002240.1	2631	0.06	0.24	4	0.0105	6.541	0.0261	similar to Putative uncharacterized protein		PTHR21726				AT3G58650.1		unknown protein
Sb01g002250.1	916	0.45	0.8	1.7778	0.2097	1.5734	0.3444	similar to Os06g0620600 protein	PF03878	PTHR14083	KOG3094			AT1G30890.1		integral membrane HRF1 family protein
Sb01g002260.1	1098	6.55	6.48	0.9893	0.9622	0.0022	0.9818	similar to Expressed protein	PF05623,PF12023					AT4G16100.1		unknown protein
Sb01g002270.1	861	49.79	53.42	1.0729	0.1093	2.5645	0.2018	similar to Putative uncharacterized protein	PF00320	PTHR10071				AT5G56860.1	GNC	GNC (GATA, nitrate-inducible, carbon metabolism-involved); transcription factor
Sb01g002280.1	2301	19.26	20.54	1.0665	0.135	2.2342	0.2409	similar to Putative uncharacterized protein OSJNBb0027B08.11	PF00806	PTHR13389	KOG2050			AT3G16810.1	APUM24	APUM24 (Arabidopsis Pumilio 24); RNA binding / binding
Sb01g002290.1	819	0.28	0.17	0.6071	0.6951	0.1537	0.8389	weakly similar to DnaJ-like protein	PF00226	PTHR11821				AT3G06778.1		heat shock protein binding / unfolded protein binding
Sb01g002300.1	1815	18.89	12.05	0.6379	0	65.3013	0	similar to Lipase family protein, expressed	PF01764	PTHR21493				AT4G16070.1		lipase class 3 family protein
Sb01g002310.1	1878	0	0	NaN	NaN	NaN	NaN	Predicted protein
Sb01g002320.1	564	0	0.08	Inf	0.9259	0.0087	0.9599	weakly similar to Putative uncharacterized protein	PF04043					AT3G47670.1		enzyme inhibitor/ pectinesterase/ pectinesterase inhibitor
Sb01g002330.1	588	31.08	28.53	0.918	0.2276	1.4555	0.3677	similar to Putative uncharacterized protein	PF04043
Sb01g002340.1	950	457.11	423.71	0.9269	0	28.743	0	similar to Putative uncharacterized protein	PF04749					AT1G14870.1		unknown protein
Sb01g002350.1	719	2.47	33.73	13.6559	0	569.267	0	similar to Putative uncharacterized protein	PF04749					AT1G14870.1		unknown protein
Sb01g002360.1	507	0	0.36	Inf	0.0771	3.1243	0.1498	similar to Putative uncharacterized protein	PF04749					AT1G14870.1		unknown protein
Sb01g002370.1	447	0	0	NaN	NaN	NaN	NaN	similar to Putative uncharacterized protein	PF04749					AT1G14870.1		unknown protein
Sb01g002380.1	723	0	0	NaN	NaN	NaN	NaN	similar to Expressed protein	PF04043
Sb01g002400.1	1402	4.4	7.38	1.6773	0	25.3299	0	similar to Putative hydrolase	PF12146,PF00561	PTHR10992	KOG4178			AT2G26740.1	ATSEH	ATSEH (Arabidopsis thaliana soluble epoxide hydrolase); epoxide hydrolase
Sb01g002400.2	1301	3.17	4.98	1.571	0.0005	12.2228	0.0016			PTHR10992
Sb01g002410.1	1002	13.1	17.97	1.3718	0	18.1551	0	similar to Putative hydrolase	PF12146,PF00561	PTHR10992	KOG4178			AT4G02340.1		epoxide hydrolase, putative
Sb01g002420.1	819	34.46	29.89	0.8674	0.0125	6.2436	0.0306	similar to Putative isomerase	PF01557	PTHR11820	KOG1535			AT4G15940.1		fumarylacetoacetate hydrolase family protein
Sb01g002430.1	1611	36.85	24.84	0.6741	0	89.9253	0	similar to Putative calreticulin	PF00262	PTHR11073	KOG0674		K08057	AT1G56340.1	CRT1	CRT1 (CALRETICULIN 1); calcium ion binding / unfolded protein binding
Sb01g002430.2	1698	35.16	24.08	0.6849	0	84.0536	0		PF00262	PTHR11073	KOG0674		K08057
Sb01g002430.3	1715	32.03	21.95	0.6853	0	77.0329	0		PF00262	PTHR11073	KOG0674		K08057
Sb01g002440.1	763	55.44	50.84	0.917	0.0593	3.5564	0.1204	similar to Putative uncharacterized protein OSJNBa0078D06.29			KOG3450			AT3G06610.1		DNA-binding enhancer protein-related
Sb01g002450.1	1566	7.63	6.11	0.8008	0.0135	6.1021	0.0328	similar to Putative uncharacterized protein	PF00481	PTHR13832	KOG0700		K01102	AT3G17090.1		protein phosphatase 2C family protein / PP2C family protein
Sb01g002460.1	1833	2.81	2.59	0.9217	0.5715	0.3202	0.7238	similar to Pentatricopeptide (PPR) repeat-containing protein-like	PF01535,PF00633	PTHR10483				AT1G11290.1	CRR22	CRR22 (CHLORORESPIRATORY REDUCTION22); endonuclease
Sb01g002470.1	2065	0.29	0.29	1	0.8973	0.0167	0.9599	similar to Putative uncharacterized protein OSJNBa0078D06.31						AT3G17030.1		unknown protein
Sb01g002480.1	2162	29.94	37.44	1.2505	0	43.2826	0	similar to Putative uncharacterized protein	PF10509,PF00288,PF08544	PTHR10457	KOG0631	2.7.1.6	K00849	AT3G06580.1	GALK	GALK; ATP binding / galactokinase
Sb01g002490.1	1710	0.02	0	0	0.9259	0.0087	0.9599	similar to Os01g0329000 protein	PF01553					AT4G01950.1	GPAT3	GPAT3 (GLYCEROL-3-PHOSPHATE ACYLTRANSFERASE 3); acyltransferase
Sb01g002500.1	843	9.43	11.52	1.2216	0.0443	4.0438	0.0937	similar to Os03g0832900 protein	PF00226	PTHR11821				AT5G49580.1		DNAJ heat shock N-terminal domain-containing protein
Sb01g002510.1	974	0	0	NaN	NaN	NaN	NaN	similar to Os03g0833100 protein	PF00106	PTHR19410	KOG0725			AT2G47140.1		short-chain dehydrogenase/reductase (SDR) family protein
Sb01g002520.1	1517	3.27	4.18	1.2783	0.0506	3.8224	0.105	similar to Chromosome chr7 scaffold_42, whole genome shotgun sequence	PF11722,PF05253,PF05206	PTHR12998	KOG2811			AT4G01880.1		methyltransferase
Sb01g002530.1	3207	33.77	35.11	1.0397	0.1607	1.9674	0.2777	similar to Squamosa promoter-binding-like protein 6	PF03110,PF00023					AT3G60030.1	SPL12	SPL12 (squamosa promoter-binding protein-like 12); transcription factor
Sb01g002540.1	1848	0.7	0.99	1.4143	0.167	1.9098	0.2867	similar to Expressed protein	PF07983					AT1G09460.1		glucan endo-1,3-beta-glucosidase-related
Sb01g002550.1	1593	0.9	1.26	1.4	0.163	1.946	0.2809	similar to Glycoside hydrolase family 28 protein, putative, expressed	PF00295					AT3G62110.1		glycoside hydrolase family 28 protein / polygalacturonase (pectinase) family protein
Sb01g002560.1	162	11.68	21.67	1.8553	0.0008	11.3018	0.0025	Predicted protein
Sb01g002580.1	1434	1.48	2.13	1.4392	0.0531	3.7409	0.1094	similar to Flap endonuclease 1b	PF00752,PF00867	PTHR11081				AT5G26680.1		endonuclease, putative
Sb01g002590.1	834	0.18	0.55	3.0556	0.0898	2.8781	0.1703	similar to Expressed protein	PF00702	PTHR18901	KOG3109			AT3G62040.1		catalytic/ hydrolase
Sb01g002595.1	330	0.46	0.28	0.6087	0.8555	0.0332	0.956	similar to 50S ribosomal protein L18, chloroplast precursor					K02881	AT1G48350.1		ribosomal protein L18 family protein
Sb01g002600.1	786	0.43	0.35	0.814	0.8747	0.0249	0.9599	similar to Expressed protein			KOG3109			AT3G62040.1		catalytic/ hydrolase
Sb01g002610.1	792	30.86	26.53	0.8597	0.0139	6.0449	0.0337	similar to 50S ribosomal protein L18, chloroplast precursor	PF00861				K02881	AT1G48350.1		ribosomal protein L18 family protein
Sb01g002620.1	345	0.88	1.06	1.2045	0.9031	0.0148	0.9599	similar to Putative uncharacterized protein		PTHR21568:SF1				AT1G20430.1		unknown protein
Sb01g002630.1	1433	1.27	5.06	3.9843	0	83.8497	0	similar to Mannan endo-1,4-beta-mannosidase 3 precursor						AT5G66460.1		(1-4)-beta-mannan endohydrolase, putative
Sb01g002640.1	2460	0.02	0.76	38	0	52.9082	0	similar to Cation/hydrogen exchanger, putative	PF00999		KOG1650			AT3G17630.1	ATCHX19	ATCHX19 (CATION/H+ EXCHANGER 19); monovalent cation:proton antiporter/ sodium:hydrogen antiporter
Sb01g002650.1	1021	3.56	13.04	3.6629	0	142.285	0	similar to Os03g0827900 protein
Sb01g002660.1	2849	91.45	77.68	0.8494	0	76.3875	0		PF00270,PF00271,PF08152,PF00098	PTHR10967	KOG0331			AT5G26742.1	emb1138	emb1138 (embryo defective 1138); ATP binding / ATP-dependent helicase/ RNA binding / helicase/ nucleic acid binding / zinc ion binding
Sb01g002660.2	2843	88.4	74.78	0.8459	0	77.2249	0	similar to DEAD-box ATP-dependent RNA helicase 3	PF00270,PF00271,PF08152,PF00098	PTHR10967	KOG0331
Sb01g002670.1	3033	1.38	2.39	1.7319	0	19.3131	0	similar to Putative uncharacterized protein	PF00270,PF00271	PTHR11752	KOG0342		K03724	AT1G20960.1	emb1507	emb1507 (embryo defective 1507); ATP binding / ATP-dependent helicase/ helicase/ nucleic acid binding / nucleoside-triphosphatase/ nucleotide binding
Sb01g002680.1	1692	22.72	22.98	1.0114	0.825	0.0489	0.9384	similar to MAP kinase-activating protein C22orf5, putative, expressed	PF03619	PTHR23423	KOG2641			AT5G26740.1		unknown protein
Sb01g002690.1	1184	31.45	43.35	1.3784	0	53.9547	0	similar to BLYIDS4G, putative, expressed	PF03105	PTHR10783	KOG1161			AT5G15330.1	SPX4	SPX4 (SPX DOMAIN GENE 4)
Sb01g002700.1	573	0.2	0	0	0.2923	1.109	0.4462	Predicted protein						AT1G19530.1		unknown protein
Sb01g002710.1	756	8.01	11.21	1.3995	0.0021	9.4588	0.0061	similar to Expressed protein	PF08242	PTHR14614	KOG3201			AT5G01470.1		unknown protein
Sb01g002720.1	908	9.42	12.25	1.3004	0.0051	7.8496	0.0137	similar to Expressed protein						AT1G19530.1		unknown protein
Sb01g002723.1	1101	1.41	1.66	1.1773	0.5386	0.3782	0.7037	similar to Ulp1 protease family, C-terminal catalytic domain containing protein	PF02902	PTHR12606				AT3G06910.1	ULP1A	ULP1A (UB-LIKE PROTEASE 1A); SUMO-specific protease/ cysteine-type peptidase
Sb01g002730.1	1197	3.03	3.12	1.0297	0.9086	0.0132	0.9599	weakly similar to MTERF, putative	PF02536					AT5G07900.1		mitochondrial transcription termination factor family protein / mTERF family protein
Sb01g002740.1	642	25.58	22.72	0.8882	0.115	2.4835	0.2108	similar to Expressed protein		PTHR12599				AT5G51110.1		4-alpha-hydroxytetrahydrobiopterin dehydratase
Sb01g002750.1	1952	485.4	631.53	1.3011	0	901.668	0	similar to Phosphoesterase family protein, putative, expressed	PF04185					AT1G07230.1		hydrolase, acting on ester bonds
Sb01g002760.1	1734	0	0	NaN	NaN	NaN	NaN	similar to Anthranilate synthase alpha 1 subunit	PF04715,PF00425	PTHR11236	KOG1223	4.1.3.27	K01657	AT5G05730.1	ASA1	ASA1 (ANTHRANILATE SYNTHASE ALPHA SUBUNIT 1); anthranilate synthase
Sb01g002770.1	897	18.56	21.49	1.1579	0.034	4.4945	0.0744	similar to RNA recognition motif family protein, expressed	PF00076,PF00642	PTHR23139	KOG0126			AT3G47120.1		RNA recognition motif (RRM)-containing protein
Sb01g002775.1	1140	0	0.12	Inf	0.1733	1.8539	0.2939	similar to GONST2 Golgi Nucleotide sugar transporter, putative		PTHR11132	KOG1444			AT1G07290.1		nucleotide-sugar transmembrane transporter
Sb01g002780.1	378	80.38	52.82	0.6571	0	51.3123	0	weakly similar to Expressed protein	PF11493					AT3G47070.1		unknown protein
Sb01g002790.1	1845	0.04	0.1	2.5	0.5242	0.4056	0.6925	Predicted protein
Sb01g002800.1	1584	4.3	5.84	1.3581	0.0032	8.6769	0.009	similar to Protein kinase domain containing protein, expressed	PF07714,PF00069	PTHR23258	KOG1187			AT5G58940.1	CRCK1	CRCK1 (CALMODULIN-BINDING RECEPTOR-LIKE CYTOPLASMIC KINASE 1); ATP binding / kinase/ protein kinase/ protein serine/threonine kinase
Sb01g002810.1	3168	21.99	21.39	0.9727	0.4432	0.5879	0.6114	similar to Defective in exine formation protein, putative, expressed	PF01839					AT3G09090.1	DEX1	DEX1 (DEFECTIVE IN EXINE FORMATION 1); calcium ion binding
Sb01g002820.1	1508	1.46	1.33	0.911	0.7252	0.1235	0.8653	similar to Expressed protein	PF04859					AT5G58960.1	GIL1	GIL1 (GRAVITROPIC IN THE LIGHT)
Sb01g002830.1	1005	1.69	1.41	0.8343	0.4922	0.4717	0.6609	similar to KOW motif family protein, expressed	PF02357,PF00467					AT3G09210.1	PTAC13	PTAC13 (PLASTID TRANSCRIPTIONALLY ACTIVE13); transcription elongation regulator
Sb01g002840.1	540	49.33	63.81	1.2935	0	23.9189	0	similar to Os03g0825400 protein	PF02953	PTHR11038	KOG3480			AT2G29530.1		mitochondrial import inner membrane translocase (TIM10)
Sb01g002850.1	1476	1.15	0.8	0.6957	0.1708	1.8763	0.2922	similar to TPR-containing protein kinase, putative, expressed		PTHR23258	KOG1187			AT5G59010.1		protein kinase-related
Sb01g002860.1	1398	36.56	51.19	1.4002	0	82.1726	0	similar to Os03g0824600 protein	PF00201	PTHR11926	KOG1192			AT3G11340.1		UDP-glucoronosyl/UDP-glucosyl transferase family protein
Sb01g002870.1	1404	4.15	28.15	6.7831	0	689.006	0	similar to Os03g0824600 protein	PF00201	PTHR11926	KOG1192			AT3G11340.1		UDP-glucoronosyl/UDP-glucosyl transferase family protein
Sb01g002880.1	153	90.76	82.52	0.9092	0.2469	1.3407	0.3934	similar to Putative uncharacterized protein
Sb01g002890.1	1380	0.3	0.17	0.5667	0.3722	0.7964	0.5396	similar to Os03g0824600 protein	PF00201	PTHR11926	KOG1192			AT3G55700.1		UDP-glucoronosyl/UDP-glucosyl transferase family protein
Sb01g002900.1	1305	0.03	0.07	2.3333	0.872	0.026	0.9599	Predicted protein
Sb01g002910.1	1008	29.92	28.76	0.9612	0.4742	0.5122	0.6457	similar to Dolichol-phosphate mannosyltransferase, putative, expressed	PF00535	PTHR10859	KOG2978	2.4.1.83	K00721	AT1G20575.1		dolichyl-phosphate beta-D-mannosyltransferase, putative / dolichol-phosphate mannosyltransferase, putative / mannose-P-dolichol synthase, putative
Sb01g002920.1	1297	22.58	26.96	1.194	0.0006	11.8925	0.0019	similar to Putative uncharacterized protein	PF08242	PTHR18895	KOG3191			AT3G13440.1		methyltransferase/ nucleic acid binding
Sb01g002930.1	2579	67.34	73.44	1.0906	0.0001	16.2628	0.0004	similar to Os03g0824100 protein	PF01535,PF07721	PTHR10483				AT1G74850.1	PTAC2	PTAC2 (PLASTID TRANSCRIPTIONALLY ACTIVE2)
Sb01g002940.1	798	5.83	6.74	1.1561	0.2903	1.1184	0.4461	similar to Expressed protein	PF12554					AT4G09550.1		unknown protein
Sb01g002950.1	2153	21.28	14.33	0.6734	0	69.6281	0	similar to Putative uncharacterized protein OSJNBb0013C14.20	PF07887					AT4G25800.1		calmodulin-binding protein
Sb01g002960.1	1587	0.07	0.11	1.5714	0.8056	0.0606	0.9237	similar to Putative uncharacterized protein	PF00860	PTHR11119	KOG1292			AT5G62890.1		permease, putative
Sb01g002970.1	369	26.15	29.28	1.1197	0.2277	1.455	0.3678	similar to Ribosomal protein L30p family-like	PF00327				K02907	AT5G55140.1		ribosomal protein L30 family protein
Sb01g002980.1	1151	18.54	17.98	0.9698	0.6482	0.2082	0.7972		PF00071,PF08477	PTHR11708	KOG0087		K07976	AT1G07410.1	ATRABA2B	ATRABA2B (ARABIDOPSIS RAB GTPASE HOMOLOG A2B); GTP binding / GTPase/ protein binding
Sb01g002980.2	1398	14.02	13.86	0.9886	0.8843	0.0212	0.9599	similar to Ras-related GTP-binding protein	PF00071,PF08477	PTHR11708	KOG0087		K07976
Sb01g002990.1	2140	59.23	20.83	0.3517	0	969.241	0	similar to Putative uncharacterized protein	PF07690,PF00854	PTHR11654	KOG1237			AT2G37900.1		proton-dependent oligopeptide transport (POT) family protein
Sb01g003000.1	282	247.55	202.53	0.8181	0	30.2034	0	similar to Putative uncharacterized protein	PF00228
Sb01g003005.1	309	9.18	11.51	1.2538	0.1893	1.7231	0.3161	similar to Chromosome chr6 scaffold_3, whole genome shotgun sequence		PTHR11600				AT5G59250.1		sugar transporter family protein
Sb01g003010.1	1192	10.13	9.9	0.9773	0.8235	0.0497	0.9382	similar to Os03g0823100 protein		PTHR11600				AT5G59250.1		sugar transporter family protein
Sb01g003020.1	2070	2.63	5.64	2.1445	0	55.3441	0	similar to Putative uncharacterized protein	PF00139,PF00069,PF07714	PTHR23258	KOG1187			AT2G37710.1	RLK	RLK (receptor lectin kinase); kinase
Sb01g003030.1	2097	3.79	4.87	1.285	0.0104	6.5675	0.0259	similar to Putative uncharacterized protein	PF00139,PF00069,PF07714	PTHR23258	KOG1187			AT2G37710.1	RLK	RLK (receptor lectin kinase); kinase
Sb01g003040.1	2244	8.25	6.15	0.7455	0.0001	16.0211	0.0004	similar to HAT family dimerisation domain containing protein, expressed	PF02892,PF04937					AT4G15020.1		DNA binding / protein dimerization
Sb01g003050.1	2013	0.62	0.84	1.3548	0.2554	1.2933	0.4042	weakly similar to MTERF, putative	PF02536					AT5G07900.1		mitochondrial transcription termination factor family protein / mTERF family protein
Sb01g003060.1	1428	6.31	8.87	1.4057	0.0001	14.6802	0.0004	similar to Putative uncharacterized protein	PF00226	PTHR11821				AT5G59610.1		DNAJ heat shock N-terminal domain-containing protein
Sb01g003070.1	981	14.85	14.08	0.9481	0.5117	0.4307	0.6805	similar to Putative uncharacterized protein	PF00514	PTHR19316	KOG2160			AT3G09350.1		armadillo/beta-catenin repeat family protein
Sb01g003080.1	282	0	0	NaN	NaN	NaN	NaN	similar to Expressed protein						AT5G02220.1		unknown protein
Sb01g003090.1	702	5.07	4.16	0.8205	0.2505	1.3205	0.3975	similar to FtsJ-like methyltransferase family protein, putative, expressed	PF01728	PTHR10920	KOG4589			AT5G13830.1		FtsJ-like methyltransferase family protein
Sb01g003100.1	1129	73.86	65.97	0.8932	0.0006	11.9358	0.0019			PTHR14194				AT2G37660.1		binding / catalytic/ coenzyme binding
Sb01g003100.2	1263	62.34	55.43	0.8892	0.0005	12.139	0.0016	similar to Putative uncharacterized protein OSJNBb0081B07.22		PTHR14194
Sb01g003110.1	1997	13.91	12.26	0.8814	0.0276	4.85	0.0619	similar to OSJNBa0086O06.18 protein	PF03514					AT1G07530.1	SCL14	SCL14 (SCARECROW-LIKE 14); transcription factor
Sb01g003120.1	1434	2.72	0.6	0.2206	0	47.5148	0	similar to Expansin-A7 precursor	PF03330,PF01357					AT2G39700.1	ATEXPA4	ATEXPA4 (ARABIDOPSIS THALIANA EXPANSIN A4)
Sb01g003130.1	1257	9.33	7.65	0.8199	0.0284	4.8049	0.0635	similar to Protein kinase APK1B, chloroplast, putative, expressed	PF00069,PF07714	PTHR23258	KOG1187			AT2G28930.1	APK1B	APK1B; ATP binding / kinase/ protein kinase/ protein serine/threonine kinase/ protein tyrosine kinase
Sb01g003140.1	1386	10.97	12	1.0939	0.229	1.447	0.3696	similar to Glycosyl transferase, group 2 family protein, expressed	PF00535	PTHR10859	KOG2977	2.4.1.117	K00729	AT2G39630.1		glycosyl transferase family 2 protein
Sb01g003150.1	1824	0.29	0.52	1.7931	0.1172	2.454	0.2142	similar to Putative uncharacterized protein	PF01535	PTHR10483				AT4G21065.1		unknown protein
Sb01g003160.1	1053	0	0	NaN	NaN	NaN	NaN	Predicted protein
Sb01g003165.1	399	0.09	0	0	0.9259	0.0087	0.9599	Predicted protein
Sb01g003170.1	1194	1.08	1.37	1.2685	0.3692	0.8065	0.5367	weakly similar to MTERF, putative	PF02536		KOG1267			AT5G07900.1		mitochondrial transcription termination factor family protein / mTERF family protein
Sb01g003180.1	1517	0.52	0.69	1.3269	0.4425	0.5899	0.6106	weakly similar to MTERF, putative	PF02536		KOG1267			AT5G07900.1		mitochondrial transcription termination factor family protein / mTERF family protein
Sb01g003190.1	2143	7.43	18.33	2.467	0	247.053	0	similar to Probable protein phosphatase 2C POLTERGEIST-LIKE 4	PF00481	PTHR13832	KOG0700			AT2G28890.1	PLL4	PLL4 (POLTERGEIST LIKE 4); catalytic/ protein serine/threonine phosphatase
Sb01g003200.1	480	0	0	NaN	NaN	NaN	NaN	similar to 60S ribosomal protein L36	PF01158	PTHR10114	KOG3452			AT2G37600.1		60S ribosomal protein L36 (RPL36A)
Sb01g003210.1	1308	5.47	4.5	0.8227	0.0957	2.7762	0.1803	similar to Os03g0821200 protein	PF02701					AT5G02460.1		Dof-type zinc finger domain-containing protein
Sb01g003220.1	402	0	0	NaN	NaN	NaN	NaN	similar to Putative uncharacterized protein		PTHR19375:SF2				AT3G12580.1	HSP70	HSP70 (heat shock protein 70); ATP binding
Sb01g003230.1	2177	12.06	12.56	1.0415	0.483	0.492	0.6533	similar to Putative uncharacterized protein OJ1754_E06.24	PF00650	PTHR23324	KOG1471			AT3G46450.1		SEC14 cytosolic factor family protein / phosphoglyceride transfer family protein
Sb01g003250.1	911	603.72	555.63	0.9203	0	43.4723	0		PF00241	PTHR11913	KOG1735		K05765	AT5G59890.1	ADF4	ADF4 (ACTIN DEPOLYMERIZING FACTOR 4); actin binding
Sb01g003250.2	1000	525.1	485.21	0.924	0	37.6535	0	similar to Actin-depolymerizing factor 3	PF00241	PTHR11913			K05765
Sb01g003260.1	796	0.52	2.35	4.5192	0	22.988	0	similar to Actin-depolymerizing factor 3	PF00241	PTHR11913	KOG1735			AT5G59880.1	ADF3	ADF3 (ACTIN DEPOLYMERIZING FACTOR 3); actin binding
Sb01g003270.1	829	0.55	16.44	29.8909	0	382.248	0	similar to Putative uncharacterized protein	PF00096					AT3G46070.1		zinc finger (C2H2 type) family protein
Sb01g003280.1	552	0.69	4.13	5.9855	0	35.3125	0	similar to Putative uncharacterized protein	PF12171,PF00096	PTHR11389				AT3G46070.1		zinc finger (C2H2 type) family protein
Sb01g003290.1	2017	13.43	13.92	1.0365	0.533	0.3886	0.7016	similar to ThiF family protein, expressed	PF00899	PTHR10953	KOG2016			AT1G05180.1	AXR1	AXR1 (AUXIN RESISTANT 1); small protein activating enzyme
Sb01g003290.2	1889	13.18	13.32	1.0106	0.8775	0.0238	0.9599		PF00899	PTHR10953	KOG2016
Sb01g003300.1	441	0	0.21	Inf	0.3939	0.7268	0.5564	similar to Putative uncharacterized protein	PF12171,PF00096	PTHR11389				AT2G28200.1		nucleic acid binding / transcription factor/ zinc ion binding
Sb01g003310.1	1082	42.17	38.67	0.917	0.05	3.8415	0.1039	similar to Ras-related protein ARA-3	PF00071,PF08477	PTHR11708	KOG0078		K07976	AT5G59840.1		Ras-related GTP-binding family protein
Sb01g003320.1	2162	14.84	19.94	1.3437	0	38.8425	0	weakly similar to Os03g0819700 protein		PTHR21726				AT3G53540.1		unknown protein
Sb01g003330.1	1214	21.63	66.31	3.0656	0	703.025	0	similar to Chalcone--flavonone isomerase	PF02431			5.5.1.6	K01859	AT3G55120.1	TT5	TT5 (TRANSPARENT TESTA 5); chalcone isomerase
Sb01g003340.1	1288	119.12	80.94	0.6795	0	224.777	0	similar to Putative uncharacterized protein	PF00403	PTHR22814	KOG1603			AT2G37390.1		heavy-metal-associated domain-containing protein
Sb01g003350.1	1518	27.52	31.32	1.1381	0.003	8.8319	0.0085	similar to Os04g0349300 protein						AT3G04160.1		unknown protein
Sb01g003360.1	249	0.76	1.28	1.6842	0.5411	0.3735	0.7037	similar to Putative uncharacterized protein						AT3G49400.1		transducin family protein / WD-40 repeat family protein
Sb01g003370.1	934	0.24	0.34	1.4167	0.7373	0.1125	0.8755	similar to Expressed protein
Sb01g003380.1	2229	32.05	35.56	1.1095	0.0019	9.6717	0.0056	similar to Putative uncharacterized protein	PF01433,PF09127	PTHR11533	KOG1047	3.3.2.6	K01254	AT5G13520.1		peptidase M1 family protein
Sb01g003390.1	1904	4.05	4.52	1.116	0.3	1.0742	0.456	Predicted protein
Sb01g003400.1	1919	6.13	6.98	1.1387	0.1197	2.4211	0.218	similar to Indeterminate spikelet 1	PF00847					AT4G36920.1	AP2	AP2 (APETALA 2); transcription factor
Sb01g003410.1	799	67.95	85.34	1.2559	0	37.7773	0	similar to 40S ribosomal protein S23-1	PF00164	PTHR11652	KOG1749		K02973	AT5G02960.1		40S ribosomal protein S23 (RPS23B)
Sb01g003420.1	1208	32.04	35.24	1.0999	0.0376	4.3225	0.0811	similar to Putative PHD-finger domain containing protein	PF12165,PF07649,PF00628	PTHR12321	KOG1632			AT3G11200.1	AL2	AL2 (ALFIN-LIKE 2); DNA binding / methylated histone residue binding
Sb01g003430.1	4730	8.45	10.92	1.2923	0	35.7435	0	similar to Putative uncharacterized protein		PTHR13650	KOG1884			AT4G39450.1		unknown protein
Sb01g003440.1	2518	0.06	0.02	0.3333	0.4823	0.4937	0.6528	similar to Os12g0235700 protein	PF08263,PF00560,PF07714,PF00069	PTHR23258	KOG1187			AT1G67510.1		leucine-rich repeat family protein
Sb01g003450.1	1125	27.01	23.86	0.8834	0.0238	5.1069	0.0544	similar to Expressed protein						AT5G48470.1		unknown protein
Sb01g003460.1	1653	0	0	NaN	NaN	NaN	NaN	weakly similar to OSJNBa0009P12.16 protein
Sb01g003470.1	1198	3.1	6.47	2.0871	0	34.578	0	similar to Putative uncharacterized protein	PF01370	PTHR10366	KOG1502			AT5G58490.1		cinnamoyl-CoA reductase family
Sb01g003480.1	1191	85.97	76.2	0.8864	0	16.6609	0	similar to Putative uncharacterized protein	PF01370	PTHR10366	KOG1502			AT5G58490.1		cinnamoyl-CoA reductase family
Sb01g003490.1	2006	15.03	13	0.8649	0.0084	6.9553	0.0214	similar to Putative uncharacterized protein	PF00328	PTHR20963	KOG1382			AT1G09870.1		histidine acid phosphatase family protein
Sb01g003500.1	1466	10.84	10.79	0.9954	0.9771	0.0008	0.9903	similar to Putative uncharacterized protein OSJNBa0094J08.8						AT3G14750.1		unknown protein
Sb01g003510.1	1536	3.45	3.2	0.9275	0.6106	0.2593	0.7613	similar to Putative uncharacterized protein	PF03005					AT2G40320.1		unknown protein
Sb01g003520.1	1802	4.96	3.11	0.627	0	17.783	0	similar to Expressed protein	PF03005					AT2G40320.1		unknown protein
Sb01g003530.1	1437	0	0	NaN	NaN	NaN	NaN	similar to Putative uncharacterized protein	PF03005					AT2G38320.1		unknown protein
Sb01g003540.1	1727	32.84	45.4	1.3825	0	83.888	0	similar to Putative uncharacterized protein	PF01490	PTHR22950	KOG1304			AT3G11900.1	ANT1	ANT1 (AROMATIC AND NEUTRAL TRANSPORTER 1); amino acid transmembrane transporter/ aromatic amino acid transmembrane transporter/ neutral amino acid transmembrane transporter
Sb01g003560.1	1040	4.69	10.91	2.3262	0	63.5406	0	similar to Os03g0817100 protein	PF04535,PF01284					AT2G38480.1		integral membrane protein, putative
Sb01g003570.1	6653	9.42	7.2	0.7643	0	47.0946	0	weakly similar to SCAR-like protein 1	PF02205					AT2G38440.1	SCAR2	SCAR2 (SCAR HOMOLOG 2)
Sb01g003580.1	627	12.01	14.61	1.2165	0.056	3.6515	0.1145	similar to Expressed protein	PF04525					AT3G11740.1		unknown protein
Sb01g003590.1	630	0	0	NaN	NaN	NaN	NaN	similar to Os03g0816700 protein	PF04525					AT3G11740.1		unknown protein
Sb01g003600.1	1146	0	0	NaN	NaN	NaN	NaN	similar to Oxidoreductase, 2OG-Fe oxygenase family protein, putative, expressed	PF03171	PTHR16557				AT3G14160.1		oxidoreductase
Sb01g003610.1	426	0	0	NaN	NaN	NaN	NaN	similar to Putative uncharacterized protein						AT5G01790.1		unknown protein
Sb01g003620.1	2101	2.79	3.73	1.3369	0.0102	6.5936	0.0254	similar to Putative uncharacterized protein	PF01926	PTHR11649	KOG2486			AT5G58370.1		GTP binding
Sb01g003630.1	739	119.14	133.78	1.1229	0.0001	14.9382	0.0004	similar to 40S ribosomal protein S26	PF01283	PTHR12538	KOG1768		K02976	AT3G56340.1		40S ribosomal protein S26 (RPS26C)
Sb01g003640.1	1797	49.31	36.93	0.7489	0	76.209	0	similar to Protein kinase domain containing protein, expressed	PF07714,PF00069	PTHR23257	KOG0192			AT5G01850.1		protein kinase, putative
Sb01g003640.2	1705	51.53	38.82	0.7533	0	72.7545	0		PF07714,PF00069	PTHR23257	KOG0192
Sb01g003640.3	1650	46.25	35.77	0.7734	0	52.6317	0		PF07714,PF00069	PTHR23257	KOG0192
Sb01g003650.1	1353	15.83	20.25	1.2792	0	17.4252	0	similar to Putative uncharacterized protein OSJNBa0094J08.30						AT5G05230.1		ubiquitin-protein ligase
Sb01g003660.1	1590	38.96	46.61	1.1964	0	26.0588	0	similar to Putative uncharacterized protein	PF08711,PF07500,PF01096	PTHR11477	KOG1105		K03145	AT2G38560.1	TFIIS	TFIIS (TRANSCRIPT ELONGATION FACTOR IIS); DNA binding / RNA polymerase II transcription elongation factor/ transcription factor
Sb01g003670.1	1148	62.09	50.46	0.8127	0	32.8187	0	weakly similar to Putative uncharacterized protein	PF00847					AT1G03800.1	ERF10	ERF10 (ERF DOMAIN PROTEIN 10); DNA binding / transcription factor/ transcription repressor
Sb01g003680.1	1243	12.69	10.67	0.8408	0.0248	5.0371	0.0564	similar to Expressed protein		PTHR11208	KOG1588			AT2G38610.1		KH domain-containing protein
Sb01g003690.1	924	31	25.75	0.8306	0.0012	10.5508	0.0037	similar to Ribosomal protein L17-like protein	PF01196	PTHR14413	KOG3280		K02879	AT3G54210.1		ribosomal protein L17 family protein
Sb01g003700.1	2214	40.96	32.84	0.8018	0	47.2184	0	similar to Methylenetetrahydrofolate reductase 1	PF02219	PTHR21091	KOG0564	1.5.1.20	K00297	AT2G44160.1	MTHFR2	MTHFR2 (METHYLENETETRAHYDROFOLATE REDUCTASE 2); methylenetetrahydrofolate reductase (NADPH)
Sb01g003710.1	1472	20.38	184.93	9.0741	0	5510.69	0	similar to Stress-induced transcription factor NAC1	PF02365					AT5G08790.1	ATAF2	ATAF2; transcription activator
Sb01g003720.1	1682	16.22	22.93	1.4137	0	46.4808	0	similar to OSJNBa0035I04.2 protein		PTHR21290	KOG3058			AT1G43580.1		unknown protein
Sb01g003730.1	684	1.49	2.93	1.9664	0.0072	7.231	0.0186	weakly similar to Putative uncharacterized protein	PF00036	PTHR10891				AT4G03290.1		calcium-binding protein, putative
Sb01g003740.1	2327	102.13	114.63	1.1224	0	40.2129	0	similar to Putative uncharacterized protein	PF00097	PTHR22763				AT1G55530.1		zinc finger (C3HC4-type RING finger) family protein
Sb01g003740.2	1530	138.88	157.66	1.1352	0	43.603	0		PF00097	PTHR22763
Sb01g003750.1	2538	7.68	7.7	1.0026	0.9832	0.0004	0.9918	similar to Probable DNA gyrase subunit A, chloroplast/mitochondrial precursor	PF00521,PF03989		KOG0355	5.99.1.3	K02469	AT3G10690.1		DNA gyrase subunit A family protein
Sb01g003760.1	567	3.87	4.18	1.0801	0.7586	0.0945	0.8874	similar to Probable DNA gyrase subunit A, chloroplast/mitochondrial precursor	PF03989					AT3G10690.1		DNA gyrase subunit A family protein
Sb01g003770.1	1014	259.89	222.33	0.8555	0	70.8899	0	similar to Putative uncharacterized protein	PF00025,PF08477,PF01926	PTHR11711	KOG0070		K07977	AT1G10630.1	ATARFA1F	ATARFA1F (ARABIDOPSIS THALIANA ADP-RIBOSYLATION FACTOR A1F); GTP binding / copper ion binding / phospholipase activator/ protein binding
Sb01g003775.1	1674	0	0	NaN	NaN	NaN	NaN	Predicted protein	PF02365					AT2G18060.1	VND1	VND1 (VASCULAR RELATED NAC-DOMAIN PROTEIN 1); transcription factor
Sb01g003780.1	507	59.93	57.63	0.9616	0.4762	0.5075	0.6477	similar to Ribosomal protein l36 containing protein	PF00444	PTHR18804	KOG4122		K02919	AT5G20180.1		ribosomal protein L36 family protein
Sb01g003790.1	791	34.68	36.53	1.0533	0.3522	0.8655	0.5176	similar to Putative uncharacterized protein	PF00076	PTHR22630	KOG0114			AT5G12190.1		RNA recognition motif (RRM)-containing protein
Sb01g003800.1	1142	32.54	29.1	0.8943	0.0234	5.1354	0.0536	similar to Peptidyl-prolyl cis-trans isomerase	PF00160	PTHR11071	KOG0879	5.2.1.8	K09567	AT2G38730.1		peptidyl-prolyl cis-trans isomerase, putative / cyclophilin, putative / rotamase, putative
Sb01g003810.1	945	0	0.05	Inf	0.9259	0.0087	0.9599	similar to Putative uncharacterized protein	PF04759					AT2G21990.1		unknown protein
Sb01g003820.1	1850	10.61	10.84	1.0217	0.7696	0.0858	0.8962	similar to Putative uncharacterized protein	PF04795,PF04438	PTHR21561				AT1G56460.1		PAPA-1-like family protein / zinc finger (HIT type) family protein
Sb01g003830.1	804	4.14	4.42	1.0676	0.7311	0.1181	0.8707	similar to Putative DNA binding protein	PF00010					AT2G41130.1		basic helix-loop-helix (bHLH) family protein
Sb01g003840.1	805	0	0	NaN	NaN	NaN	NaN	similar to Putative clathrin assembly protein	PF01217	PTHR11753	KOG0934			AT2G17380.1	AP19	AP19; protein binding / protein transporter
Sb01g003850.1	2559	0.61	0.78	1.2787	0.2824	1.1553	0.4372	similar to Expressed protein	PF00533
Sb01g003860.1	2268	19.37	15.66	0.8085	0	21.1595	0	similar to Chloroplast Mg-chelatase subunit XANTHA-G precursor				6.6.1.1	K03404	AT1G08520.1	CHLD	CHLD; ATP binding / magnesium chelatase/ nucleoside-triphosphatase/ nucleotide binding
Sb01g003870.1	3079	4.26	4.86	1.1408	0.0996	2.7118	0.1867	similar to Putative uncharacterized protein	PF11815,PF01734	PTHR11711:SF1	KOG2214		K07001	AT5G04040.1	SDP1	SDP1 (SUGAR-DEPENDENT1); triacylglycerol lipase
Sb01g003880.1	1144	24.28	29.56	1.2175	0.0002	14.1148	0.0007	similar to Putative short chain alcohol dehydrogenase	PF00106	PTHR19410	KOG0725	1.1.1.288	K09841	AT1G52340.1	ABA2	ABA2 (ABA DEFICIENT 2); alcohol dehydrogenase/ oxidoreductase/ xanthoxin dehydrogenase
Sb01g003890.1	708	0	0	NaN	NaN	NaN	NaN	weakly similar to Putative uncharacterized protein	PF07893
Sb01g003900.1	2472	54.28	53.2	0.9801	0.4304	0.6217	0.5984	similar to Expressed protein	PF08477,PF00036,PF08356,PF08355,PF09976	PTHR11708	KOG1707			AT5G27540.1	MIRO1	MIRO1 (Miro-related GTP-ase 1); GTP binding
Sb01g003900.2	2454	53.16	52.32	0.9842	0.5394	0.3766	0.7037		PF08477,PF00036,PF08356,PF08355	PTHR11708	KOG1707
Sb01g003910.1	1096	1.24	0.83	0.6694	0.1848	1.7588	0.3101	similar to Expressed protein						AT1G64980.1		unknown protein
Sb01g003920.1	1077	0	0.04	Inf	0.9259	0.0087	0.9599	Predicted protein
Sb01g003940.1	549	10.34	9.63	0.9313	0.6087	0.2621	0.7599	similar to Putative NUDIX hydrolase	PF00293	PTHR12629	KOG2839			AT3G12600.1	atnudt16	atnudt16 (Arabidopsis thaliana Nudix hydrolase homolog 16); hydrolase
Sb01g003950.1	1011	0.15	0.09	0.6	0.8555	0.0332	0.956	similar to Putative uncharacterized protein		PTHR11088	KOG1384		K10760	AT5G19040.1	IPT5	IPT5; ATP binding / tRNA isopentenyltransferase/ transferase, transferring alkyl or aryl (other than methyl) groups
Sb01g003960.1	1356	0.95	0.1	0.1053	0	22.8616	0	similar to OSJNBa0081C01.23 protein	PF00106	PTHR19410	KOG1208			AT3G61220.1		short-chain dehydrogenase/reductase (SDR) family protein
Sb01g003970.1	2050	7.4	7.43	1.0041	0.9929	0.0001	0.9969	similar to Os02g0596100 protein	PF07817	PTHR12960	KOG2412			AT1G13120.1	emb1745	emb1745 (embryo defective 1745)
Sb01g003980.1	1779	2.49	2.54	1.0201	0.9426	0.0052	0.9703	similar to Expressed protein						AT4G17430.1		unknown protein
Sb01g003990.1	990	0	0	NaN	NaN	NaN	NaN	similar to Protein kinase AFC1, putative, expressed	PF00069	PTHR11295				AT4G24740.1	AFC2	AFC2 (ARABIDOPSIS FUS3-COMPLEMENTING GENE 2); kinase/ protein kinase
Sb01g004000.1	2626	31.5	35.72	1.134	0	16.6408	0	similar to Expressed protein	PF04842					AT3G18350.1		unknown protein
Sb01g004010.1	636	8.03	9.68	1.2055	0.1421	2.1549	0.2511	similar to Putative uncharacterized protein	PF00076	PTHR10432	KOG0130			AT1G51510.1	Y14	Y14; RNA binding / protein binding
Sb01g004016.1	711	12.19	11.22	0.9204	0.4383	0.6008	0.6063	similar to RING zinc finger protein, putative, expressed		PTHR12456:SF2				AT3G05250.1		zinc finger (C3HC4-type RING finger) family protein
Sb01g004020.1	2373	1.18	1.63	1.3814	0.0492	3.868	0.1025	similar to Os03g0809400 protein						AT1G75150.1		unknown protein
Sb01g004030.1	1989	61.56	63.5	1.0315	0.2349	1.4109	0.3772	similar to Expressed protein		PTHR12320	KOG1379			AT4G16580.1		catalytic
Sb01g004040.1	1134	4.47	5.31	1.1879	0.1824	1.7779	0.3068	similar to Origin recognition complex subunit 2	PF04084	PTHR14052			K02604	AT2G37560.1	ORC2	ORC2 (ORIGIN RECOGNITION COMPLEX SECOND LARGEST SUBUNIT 2); DNA replication origin binding / protein binding
Sb01g004060.1	1485	0	0.03	Inf	0.9259	0.0087	0.9599	similar to Putative uncharacterized protein	PF00067	PTHR19383	KOG0156			AT2G45570.1	CYP76C2	CYP76C2; electron carrier/ heme binding / iron ion binding / monooxygenase/ oxygen binding
Sb01g004070.1	1141	1.49	2.68	1.7987	0.0029	8.8411	0.0082	Predicted protein	PF00161
Sb01g004080.1	1065	0.07	0.09	1.2857	0.7505	0.1011	0.881	similar to ABRE-binding factor Embp-2	PF00170,PF07716	PTHR22952:SF6	KOG3119			AT4G36730.1	GBF1	GBF1; sequence-specific DNA binding / transcription factor
Sb01g004090.1	1419	0.72	1	1.3889	0.2701	1.216	0.4218	similar to UDP-glucoronosyl and UDP-glucosyl transferase family protein, expressed		PTHR11926	KOG1192	2.4.1.17	K00699	AT3G02100.1		UDP-glucoronosyl/UDP-glucosyl transferase family protein
Sb01g004100.1	1671	4.53	6.71	1.4812	0	16.7891	0	similar to Expressed protein	PF07690	PTHR10074	KOG1330			AT4G36790.1		transporter-related
Sb01g004110.1	1515	10.94	11.04	1.0091	0.9228	0.0094	0.9599	similar to OSIGBa0139J17.2 protein	PF11955					AT5G62990.1	emb1692	emb1692 (embryo defective 1692); ubiquitin thiolesterase
Sb01g004120.1	549	2.27	1.25	0.5507	0.0651	3.4033	0.1304	similar to Putative uncharacterized protein	PF03018	PTHR21495				AT2G21110.1		disease resistance-responsive family protein
Sb01g004130.1	2847	385.06	270.27	0.7019	0	1373.17	0	similar to Putative raffinose synthase or seed imbibition protein	PF05691					AT3G57520.1	AtSIP2	AtSIP2 (Arabidopsis thaliana seed imbibition 2); hydrolase, hydrolyzing O-glycosyl compounds
Sb01g004140.1	1797	4.86	3.32	0.6831	0.0005	12.1208	0.0016	similar to Putative uncharacterized protein	PF02005	PTHR10631		2.1.1.32	K00555	AT5G15810.1		N2,N2-dimethylguanosine tRNA methyltransferase family protein
Sb01g004150.1	2094	66.11	94.36	1.4273	0	252.007	0	similar to Putative uncharacterized protein	PF00069,PF00036	PTHR22982	KOG0032			AT5G19450.1	CDPK19	CDPK19 (CALCIUM-DEPENDENT PROTEIN KINASE 19); ATP binding / calcium ion binding / calmodulin-dependent protein kinase/ kinase/ protein kinase/ protein serine/threonine kinase
Sb01g004160.1	1289	0	0.11	Inf	0.1733	1.8539	0.2939	similar to Putative uncharacterized protein	PF00141					AT2G39040.1		peroxidase, putative
Sb01g004170.1	501	48.64	47.04	0.9671	0.5912	0.2884	0.7441	similar to Expressed protein						AT3G09860.1		unknown protein
Sb01g004180.1	1657	0	0.03	Inf	0.9259	0.0087	0.9599	similar to Putative uncharacterized protein	PF00240	PTHR10666	KOG0005			AT1G53930.1		ubiquitin family protein
Sb01g004190.1	1368	0	0	NaN	NaN	NaN	NaN	similar to Putative uncharacterized protein	PF00295					AT3G57510.1	ADPG1	ADPG1; polygalacturonase
Sb01g004200.1	1519	191.65	165.76	0.8649	0	68.0712	0	similar to Remorin-like protein	PF03763					AT2G41870.1		remorin family protein
Sb01g004210.1	3756	31.44	17.65	0.5614	0	350.25	0	similar to Cellulose synthase-9	PF00628,PF03552	PTHR13301:SF1				AT5G05170.1	CEV1	CEV1 (CONSTITUTIVE EXPRESSION OF VSP 1); cellulose synthase/ transferase, transferring glycosyl groups
Sb01g004220.1	1780	0	0	NaN	NaN	NaN	NaN	similar to Putative uncharacterized protein	PF00295					AT2G41850.1	PGAZAT	PGAZAT (POLYGALACTURONASE ABSCISSION ZONE A. THALIANA); polygalacturonase
Sb01g004230.1	1311	0	0	NaN	NaN	NaN	NaN	similar to Putative uncharacterized protein	PF00295					AT3G57510.1	ADPG1	ADPG1; polygalacturonase
Sb01g004240.1	582	41.67	24.12	0.5788	0	65.0327	0	similar to Putative uncharacterized protein	PF02341					AT5G19855.1		unknown protein
Sb01g004250.1	1054	21.32	20.5	0.9615	0.5417	0.3724	0.7037	similar to Chromosome chr8 scaffold_34, whole genome shotgun sequence	PF00333,PF03719	PTHR13718	KOG0877		K02981	AT3G57490.1		40S ribosomal protein S2 (RPS2D)
Sb01g004260.1	1195	18.4	19.07	1.0364	0.5751	0.3143	0.7277	similar to Chromosome chr8 scaffold_34, whole genome shotgun sequence	PF00333,PF03719	PTHR13718	KOG0877		K02981	AT3G57490.1		40S ribosomal protein S2 (RPS2D)
Sb01g004270.1	1588	0	0.03	Inf	0.9259	0.0087	0.9599	similar to Expressed protein	PF04862					AT3G08030.1		unknown protein
Sb01g004280.1	303	0	0.3	Inf	0.3939	0.7268	0.5564	similar to (S)-adenosyl-L-methionine:delta 24-sterol methyltransferase		PTHR10108				AT5G13710.1	SMT1	SMT1 (STEROL METHYLTRANSFERASE 1); sterol 24-C-methyltransferase
Sb01g004290.1	857	0.18	0.27	1.5	0.7801	0.0779	0.9041	similar to Putative endosperm C-24 sterol methyltransferase	PF08498	PTHR10108				AT5G13710.1	SMT1	SMT1 (STEROL METHYLTRANSFERASE 1); sterol 24-C-methyltransferase
Sb01g004295.1	222	5.79	1.44	0.2487	0.0003	13.3355	0.001	similar to Cyclopropane-fatty-acyl-phospholipid synthase family protein, expressed		PTHR10108				AT5G13710.1	SMT1	SMT1 (STEROL METHYLTRANSFERASE 1); sterol 24-C-methyltransferase
Sb01g004300.1	495	6.73	2.58	0.3834	0	21.4758	0	similar to Putative endosperm C-24 sterol methyltransferase	PF08241,PF08498	PTHR10108				AT5G13710.1	SMT1	SMT1 (STEROL METHYLTRANSFERASE 1); sterol 24-C-methyltransferase
Sb01g004310.1	546	5.13	1.17	0.2281	0	33.0088	0	similar to Putative endosperm C-24 sterol methyltransferase	PF08498	PTHR10108				AT5G13710.1	SMT1	SMT1 (STEROL METHYLTRANSFERASE 1); sterol 24-C-methyltransferase
Sb01g004320.1	1077	0.11	0.04	0.3636	0.7505	0.1011	0.881	similar to Putative phytocyanin	PF02298					AT5G26330.1		plastocyanin-like domain-containing protein / mavicyanin, putative
Sb01g004330.1	963	1399.68	1069.72	0.7643	0	1017.77	0		PF02531				K02692	AT4G02770.1	PSAD-1	PSAD-1 (photosystem I subunit D-1)
Sb01g004330.2	861	1118.18	842.96	0.7539	0	796.859	0	similar to Chloroplast photosystem I reaction center subunit II-like protein	PF02531				K02692
Sb01g004340.1	1075	16.61	16.54	0.9958	0.9735	0.0011	0.9885	similar to Putative uncharacterized protein	PF07797					AT1G55340.1		unknown protein
Sb01g004350.1	1404	10.13	10.1	0.997	0.9933	0.0001	0.997	similar to L1332.6 protein	PF02338	PTHR12419	KOG2606			AT3G62940.1		OTU-like cysteine protease family protein
Sb01g004360.1	2156	9.06	9.98	1.1015	0.1359	2.2235	0.2423	similar to Putative uncharacterized protein OSJNBa0059E14.15	PF03080					AT1G55360.1		unknown protein
Sb01g004370.1	958	25.24	27.83	1.1026	0.0927	2.8263	0.1752	similar to Os09g0267600 protein	PF03357	PTHR22761	KOG1656			AT4G29160.1	SNF7.1	SNF7.1
Sb01g004375.1	2107	19.77	22.13	1.1194	0.0101	6.6153	0.0252		PF00364,PF02817,PF00198	PTHR23151	KOG0557			AT3G52200.1	LTA3	LTA3; ATP binding / dihydrolipoyllysine-residue acetyltransferase
Sb01g004375.2	2257	18.22	20.22	1.1098	0.019	5.5009	0.0444	similar to Putative uncharacterized protein	PF00364,PF02817,PF00198	PTHR23151	KOG0557	2.3.1.12	K00627
Sb01g004380.1	351	16.39	20.39	1.2441	0.0624	3.4717	0.1258	similar to Putative uncharacterized protein OSJNBa0059E14.16
Sb01g004390.1	722	71.69	69.38	0.9678	0.4306	0.6213	0.5986	similar to Os07g0205000 protein	PF02271	PTHR12022:SF1	KOG3440	1.10.2.2	K00417	AT4G32470.1		ubiquinol-cytochrome C reductase complex 14 kDa protein, putative
Sb01g004390.2	578	63.76	60.64	0.9511	0.3099	1.0312	0.4679		PF02271	PTHR12022:SF1	KOG3440	1.10.2.2	K00417
Sb01g004400.1	1057	3.69	2.89	0.7832	0.137	2.2117	0.244	similar to Putative uncharacterized protein OSJNBa0059E14.19	PF05910					AT5G28150.1		unknown protein
Sb01g004410.1	741	72.76	93.38	1.2834	0	45.4888	0	weakly similar to Expressed protein						AT5G18130.1		unknown protein
Sb01g004420.1	1230	43.44	37.43	0.8616	0.0003	12.9922	0.001	similar to Adenosine 5¥'-phosphosulfate reductase 8		PTHR18929	KOG2640			AT3G03860.1	ATAPRL5	ATAPRL5 (APR-like 5)
Sb01g004430.1	1138	38.83	33.77	0.8697	0.0021	9.5035	0.0061	similar to Elongation factor P family protein, expressed	PF08207,PF01132,PF09285					AT4G26310.1		elongation factor P (EF-P) family protein
Sb01g004440.1	1861	30.58	28.34	0.9267	0.0537	3.7211	0.1104	similar to Putative iron-sulfur cluster-binding protein	PF00355,PF08417	PTHR21266				AT4G25650.1	ACD1-LIKE	ACD1-LIKE (ACD1-LIKE); 2 iron, 2 sulfur cluster binding / electron carrier/ oxidoreductase
Sb01g004450.1	1443	2.81	0.95	0.3381	0	31.6772	0	similar to Putative iron-sulfur cluster-binding protein	PF00355,PF08417	PTHR21266				AT4G25650.1	ACD1-LIKE	ACD1-LIKE (ACD1-LIKE); 2 iron, 2 sulfur cluster binding / electron carrier/ oxidoreductase
Sb01g004460.1	1583	17.59	11.34	0.6447	0	50.8078	0	similar to Putative uncharacterized protein	PF00566	PTHR22957	KOG1102			AT5G15930.1	PAM1	PAM1 (plant adhesion molecule 1); RAB GTPase activator
Sb01g004470.1	625	30.75	31.21	1.015	0.8465	0.0375	0.9527	similar to Brain protein 44-like	PF03650	PTHR14154	KOG1590			AT5G20090.1		unknown protein
Sb01g004480.1	868	38.36	45.21	1.1786	0.0007	11.5775	0.0022	similar to Brain protein 44-like	PF03650	PTHR14154	KOG1590			AT5G20090.1		unknown protein
Sb01g004490.1	1557	16.28	35.42	2.1757	0	273.38	0	similar to 39 kDa EF-Hand containing protein, putative, expressed						AT4G38810.1		calcium-binding EF hand family protein
Sb01g004500.1	1443	0.05	0.03	0.6	0.872	0.026	0.9599	weakly similar to Os04g0208500 protein	PF08387
Sb01g004505.1	636	0	0	NaN	NaN	NaN	NaN	weakly similar to OSJNBa0035O13.10 protein	PF00646					AT5G44950.1		F-box family protein
Sb01g004510.1	2645	14.22	22.92	1.6118	0	130.967	0	similar to Acyl-activating enzyme 18, putative, expressed	PF00501	PTHR11968	KOG1175			AT1G55320.1	AAE18	AAE18 (ACYL-ACTIVATING ENZYME 18); catalytic/ ligase
Sb01g004520.1	1564	6.8	18.56	2.7294	0	214.986	0	similar to Putative phosphatase	PF01569	PTHR14969	KOG2822			AT3G58490.1		phosphatidic acid phosphatase family protein / PAP2 family protein
Sb01g004520.2	1545	5.19	15.78	3.0405	0	209.887	0		PF01569	PTHR14969	KOG2822
Sb01g004530.1	1426	18.81	18.54	0.9856	0.8158	0.0543	0.9325	similar to Serine/threonine-protein phosphatase PP2A-3 catalytic subunit	PF00149	PTHR11668	KOG0371	3.1.3.16	K04382	AT3G58500.1	PP2A-3	PP2A-3 (PROTEIN PHOSPHATASE 2A-3); protein serine/threonine phosphatase
Sb01g004530.2	1441	18.64	18.47	0.9909	0.892	0.0184	0.9599		PF00149	PTHR11668	KOG0371	3.1.3.16	K01090
Sb01g004530.3	1574	19.21	18.85	0.9813	0.744	0.1067	0.881		PF00149	PTHR11668	KOG0371	3.1.3.16	K01090
Sb01g004540.1	2782	39.26	45.12	1.1493	0	27.0669	0	similar to DEAD-box ATP-dependent RNA helicase 37	PF00270,PF00271	PTHR10967	KOG0335			AT2G42520.1		DEAD box RNA helicase, putative
Sb01g004540.2	2695	40.88	47.02	1.1502	0	27.6193	0		PF00270,PF00271	PTHR10967	KOG0335
Sb01g004550.1	1685	20.88	14.55	0.6968	0	45.3079	0	similar to Squalene synthase	PF00494	PTHR11626	KOG1459			AT4G34640.1	SQS1	SQS1 (SQUALENE SYNTHASE 1); farnesyl-diphosphate farnesyltransferase
Sb01g004560.1	1577	0	0	NaN	NaN	NaN	NaN	similar to Os03g0804900 protein		PTHR11926	KOG1192	2.4.1.17	K00699	AT5G49690.1		UDP-glucoronosyl/UDP-glucosyl transferase family protein
Sb01g004563.1	363	2.5	5.02	2.008	0.0086	6.8959	0.0218	weakly similar to Chromosome undetermined scaffold_80, whole genome shotgun sequence						AT4G12750.1		sequence-specific DNA binding / transcription factor
Sb01g004566.1	2061	4.68	6.1	1.3034	0.0026	9.0748	0.0075	similar to Homeobox transcription factor Hox7-like protein						AT4G12750.1		sequence-specific DNA binding / transcription factor
Sb01g004570.1	1476	0	0	NaN	NaN	NaN	NaN	similar to Os03g0804900 protein		PTHR11926	KOG1192			AT5G65550.1		UDP-glucoronosyl/UDP-glucosyl transferase family protein
Sb01g004580.1	483	0	0	NaN	NaN	NaN	NaN	similar to Os03g0804900 protein		PTHR11926				AT5G65550.1		UDP-glucoronosyl/UDP-glucosyl transferase family protein
Sb01g004590.1	1018	2.64	6.36	2.4091	0	38.3172	0	similar to Germin-like protein 7	PF00190,PF07883					AT1G18970.1	GLP4	GLP4 (GERMIN-LIKE PROTEIN 4); manganese ion binding / nutrient reservoir
Sb01g004600.1	2674	11.94	12.92	1.0821	0.1218	2.3944	0.2214	similar to Putative uncharacterized protein P0519E02.19	PF08700	PTHR21426	KOG2215			AT5G49830.1		unknown protein
Sb01g004610.1	1187	7.81	7.3	0.9347	0.5117	0.4307	0.6805	similar to Non-specific lipid-transfer protein	PF00234					AT2G44300.1		lipid transfer protein-related
Sb01g004620.1	615	5.84	4.15	0.7106	0.0484	3.8974	0.101	similar to Putative uncharacterized protein						AT1G20890.1		unknown protein
Sb01g004630.1	2358	3.23	3.79	1.1734	0.1205	2.4102	0.2193	similar to Galactosyltransferase family protein, putative, expressed	PF00337,PF01762	PTHR11214	KOG2287			AT5G62620.1		galactosyltransferase family protein
Sb01g004640.1	8309	5.4	6.64	1.2296	0	25.4444	0	similar to Putative uncharacterized protein						AT4G13750.1		ATP binding
Sb01g004650.1	1285	13.34	12.24	0.9175	0.2413	1.3732	0.386	similar to Ribosomal protein L4/L1 family protein, expressed	PF00573	PTHR10746	KOG1624		K02926	AT2G20060.1		ribosomal protein L4 family protein
Sb01g004660.1	2268	0.13	0.54	4.1538	0.0003	13.3707	0.001	similar to Galactosyltransferase family protein, putative, expressed	PF00337,PF01762	PTHR11214	KOG2287	2.4.1.134	K00734	AT5G62620.1		galactosyltransferase family protein
Sb01g004670.1	894	0.47	0.41	0.8723	0.9566	0.003	0.9782	similar to Putative oxidoreductase	PF03171,PF01549	PTHR10869	KOG1591	1.14.11.2	K00472	AT3G28480.1		oxidoreductase, 2OG-Fe(II) oxygenase family protein
Sb01g004680.1	291	0	0	NaN	NaN	NaN	NaN	similar to Os03g0803200 protein
Sb01g004690.1	582	0	0	NaN	NaN	NaN	NaN	similar to Unknow protein
Sb01g004700.1	867	135.68	135.06	0.9954	0.8745	0.0249	0.9599	similar to Chromosome undetermined scaffold_168, whole genome shotgun sequence	PF00957	PTHR21136	KOG0859		K08511	AT2G32670.1	ATVAMP725	ATVAMP725
Sb01g004710.1	1232	0.68	0.44	0.6471	0.3103	1.0293	0.4683	similar to Putative uncharacterized protein OSJNBa0087C10.10	PF00010	PTHR10014				AT1G59640.1	ZCW32	ZCW32; DNA binding / transcription factor
Sb01g004720.1	2715	6.37	5.59	0.8776	0.0753	3.1628	0.1476	similar to Unknow protein						AT1G18950.1		aminoacyl-tRNA synthetase family
Sb01g004730.1	2244	15.41	18.26	1.1849	0.0003	12.8572	0.001	similar to DEAD-box ATP-dependent RNA helicase 27	PF00270,PF00271	PTHR10967	KOG0342	3.6.1.-	K01529	AT3G18600.1		DEAD/DEAH box helicase, putative
Sb01g004740.1	1899	36.16	45.82	1.2671	0	51.8836	0	similar to Putative AAA-type ATPase	PF00004	PTHR23070	KOG0743			AT5G40010.1	AATP1	AATP1 (AAA-ATPase 1); ATP binding / ATPase/ nucleoside-triphosphatase/ nucleotide binding
Sb01g004750.1	2325	9.32	9.37	1.0054	0.961	0.0024	0.9812	similar to Unknow protein						AT5G65540.1		unknown protein
Sb01g004760.1	667	0.85	3.62	4.2588	0	28.7452	0	similar to F-box domain containing protein, expressed
Sb01g004766.1	1551	133.42	42.64	0.3196	0	1796.6	0	Predicted protein
Sb01g004766.2	1539	208.95	62.32	0.2983	0	3033.85	0
Sb01g004766.3	1437	216.33	64.26	0.297	0	2945.92	0
Sb01g004766.4	1527	129.15	41.16	0.3187	0	1718.01	0
Sb01g004770.1	1614	0.45	0.88	1.9556	0.0265	4.9212	0.0598	similar to H0201G08.10 protein	PF01535,PF07721	PTHR10483				AT1G08070.1		pentatricopeptide (PPR) repeat-containing protein
Sb01g004780.1	2181	5.19	5.62	1.0829	0.3602	0.8371	0.5265	similar to Putative uncharacterized protein OSJNBa0087C10.18	PF00069,PF07714	PTHR23258	KOG1187			AT1G69910.1		protein kinase family protein
Sb01g004790.1	975	9.08	22.95	2.5275	0	146.324	0	similar to Expressed protein	PF04601					AT3G28630.1		unknown protein
Sb01g004800.1	2775	10.74	10.73	0.9991	0.9955	0	0.9981	similar to RNA recognition motif family protein, expressed	PF00076	PTHR10432	KOG0127			AT2G21440.1		RNA recognition motif (RRM)-containing protein
Sb01g004810.1	1617	0.07	0.03	0.4286	0.7505	0.1011	0.881	similar to Putative uncharacterized protein		PTHR13697	KOG2440	2.7.1.11	K00850	AT4G26270.1	PFK3	PFK3 (PHOSPHOFRUCTOKINASE 3); 6-phosphofructokinase
Sb01g004820.1	293	3.62	2.49	0.6878	0.2917	1.1119	0.4462	Predicted protein
Sb01g004830.1	240	3.15	3.23	1.0254	0.9257	0.0087	0.9599	similar to Riboflavin biosynthesis protein, putative, expressed						AT5G23330.1		riboflavin biosynthesis protein-related
Sb01g004840.1	2852	26.27	26.72	1.0171	0.6175	0.2494	0.768	similar to Chromosome chr18 scaffold_1, whole genome shotgun sequence	PF03635	PTHR11099	KOG1107			AT1G75850.1	VPS35B	VPS35B (VPS35 HOMOLOG B)
Sb01g004850.1	270	0.42	0.68	1.619	0.8056	0.0606	0.9237	similar to Putative uncharacterized protein OSJNBa0052F07.7		PTHR13233				AT3G54350.1	emb1967	emb1967 (embryo defective 1967)
Sb01g004855.1	2082	0.55	0.61	1.1091	0.7534	0.0987	0.8834	similar to Putative uncharacterized protein OSJNBa0052F07.7	PF00498	PTHR13233				AT3G54350.1	emb1967	emb1967 (embryo defective 1967)
Sb01g004860.1	1029	63.54	73.27	1.1531	0	16.9758	0	similar to Putative thioredoxin	PF00085	PTHR10438	KOG0907		K03671	AT5G39950.1	ATTRX2	ATTRX2 (THIOREDOXIN 2); oxidoreductase, acting on sulfur group of donors, disulfide as acceptor
Sb01g004870.1	1261	19.89	18.36	0.9231	0.1833	1.7711	0.308	similar to Putative uncharacterized protein OSJNBa0052F07.9	PF06695					AT2G02590.1		unknown protein
Sb01g004875.1	612	0	0	NaN	NaN	NaN	NaN	Predicted protein	PF07762
Sb01g004880.1	2225	50.08	48.37	0.9659	0.2124	1.5549	0.3477	Predicted protein	PF07762
Sb01g004880.2	2175	50.97	49.14	0.9641	0.1921	1.7012	0.3199		PF07762
Sb01g004880.3	2378	46.7	45.16	0.967	0.2306	1.4372	0.3718		PF07762
Sb01g004880.4	1764	62.85	60.59	0.964	0.1921	1.7012	0.3199		PF07762
Sb01g004895.1	129	0	0	NaN	NaN	NaN	NaN	similar to Os03g0800200 protein		PTHR22891
Sb01g004900.1	636	0	0	NaN	NaN	NaN	NaN	weakly similar to Os03g0800200 protein						AT2G27880.1	AGO5	AGO5 (ARGONAUTE 5); nucleic acid binding
Sb01g004910.1	1179	0	0	NaN	NaN	NaN	NaN	Predicted protein	PF07762
Sb01g004920.1	3204	0.04	0	0	0.2923	1.109	0.4462	similar to Os03g0800200 protein	PF08699,PF02170,PF02171	PTHR22891	KOG1041			AT1G48410.1	AGO1	AGO1 (ARGONAUTE 1); endoribonuclease/ miRNA binding / protein binding / siRNA binding
Sb01g004930.1	1998	30.2	22.29	0.7381	0	56.8374	0	similar to F21M11.16 protein	PF10312,PF09732	PTHR21737	KOG2370			AT1G03910.1		unknown protein
Sb01g004940.1	2426	55.65	97.74	1.7563	0	685.994	0	similar to Putative nodule-specific protein	PF06813	PTHR21576				AT2G39210.1		nodulin family protein
Sb01g004950.1	1119	4.56	6.35	1.3925	0.0058	7.6193	0.0154	similar to Transducin / WD-40 repeat protein-like	PF00400	PTHR23284	KOG0771			AT3G52190.1	PHF1	PHF1 (PHOSPHATE TRANSPORTER TRAFFIC FACILITATOR1); nucleotide binding
Sb01g004960.1	1813	13.27	14.51	1.0934	0.1296	2.2968	0.2332	similar to Putative uncharacterized protein	PF01926	PTHR11702	KOG1489		K06942	AT5G18570.1		GTP1/OBG family protein
Sb01g004970.1	985	10.87	9.16	0.8427	0.0707	3.2665	0.14	similar to Putative uncharacterized protein	PF05608	PTHR20921	KOG3150			AT3G51040.1	RTH	RTH (RTE1-HOMOLOG)
Sb01g004980.1	330	0	0	NaN	NaN	NaN	NaN	weakly similar to Putative uncharacterized protein						AT3G57450.1		unknown protein
Sb01g004985.1	318	0.36	0.57	1.5833	0.8056	0.0606	0.9237	similar to Putative uncharacterized protein
Sb01g004990.1	2157	1.58	1.12	0.7089	0.0546	3.6952	0.112	similar to Expressed protein	PF04576					AT1G08800.1		unknown protein
Sb01g005000.1	1335	0.26	0.17	0.6538	0.6464	0.2104	0.7955	similar to Targeting protein for Xklp2 containing protein, expressed	PF06886	PTHR14326:SF5				AT1G54460.1		unknown protein
Sb01g005010.1	1272	116.34	122.66	1.0543	0.0245	5.058	0.0558	similar to Histone H1	PF00538	PTHR11467				AT2G30620.1		histone H1.2
Sb01g005020.1	726	110.75	121.05	1.093	0.005	7.8924	0.0135	similar to 40S ribosomal protein S15	PF00203	PTHR11880	KOG0898		K02958	AT5G09510.1		40S ribosomal protein S15 (RPS15D)
Sb01g005050.1	1314	0	0	NaN	NaN	NaN	NaN	weakly similar to Putative uncharacterized protein
Sb01g005070.1	1376	0.05	0.07	1.4	0.7505	0.1011	0.881	similar to WRKY transcription factor 6	PF10533,PF04500,PF03106					AT4G24240.1	WRKY7	WRKY7; calmodulin binding / transcription factor
Sb01g005080.1	675	6.5	6.89	1.06	0.7217	0.1268	0.8621	similar to Putative prenylated Rab receptor	PF03208	PTHR19317	KOG3142			AT1G08770.1	PRA1.E	PRA1.E (PRENYLATED RAB ACCEPTOR 1.E)
Sb01g005082.1	588	0	0	NaN	NaN	NaN	NaN	similar to Cytosine-specific methyltransferase		PTHR10629				AT5G49160.1	MET1	MET1 (METHYLTRANSFERASE 1); methyltransferase
Sb01g005084.1	3243	0	0	NaN	NaN	NaN	NaN	similar to Cytosine-specific methyltransferase	PF12047,PF01426					AT5G49160.1	MET1	MET1 (METHYLTRANSFERASE 1); methyltransferase
Sb01g005090.1	1618	1.5	1.04	0.6933	0.0942	2.8017	0.1778	similar to Zinc finger, C3HC4 type family protein, expressed	PF00097	PTHR10825	KOG2660			AT2G30580.1	DRIP2	DRIP2 (DREB2A-INTERACTING PROTEIN 2); protein binding / ubiquitin-protein ligase/ zinc ion binding
Sb01g005100.1	1011	0	0	NaN	NaN	NaN	NaN	similar to MYB transcription factor-like	PF00249	PTHR10641	KOG0048		K09422	AT4G18770.1	MYB98	MYB98 (myb domain protein 98); DNA binding / transcription factor
Sb01g005110.1	1102	4.67	8.23	1.7623	0	25.9869	0	similar to Auxin-responsive protein IAA14	PF02309					AT1G04240.1	SHY2	SHY2 (SHORT HYPOCOTYL 2); transcription factor
Sb01g005120.1	1243	24.02	23.54	0.98	0.727	0.1218	0.8667	similar to Putative uncharacterized protein OSJNBa0094F01.10	PF10153		KOG4484			AT1G04230.1		unknown protein
Sb01g005130.1	1820	10.77	7.56	0.7019	0	24.0982	0	similar to Putative uncharacterized protein OSJNBa0094F01.11	PF00010					AT4G02590.1	UNE12	UNE12 (unfertilized embryo sac 12); DNA binding / transcription factor
Sb01g005140.1	1023	17.16	15.59	0.9085	0.187	1.7415	0.3128	similar to Indole-3-glycerol phosphate lyase	PF00290	PTHR10314	KOG4175	4.2.1.20	K01695	AT4G02610.1		tryptophan synthase, alpha subunit, putative
Sb01g005150.1	1335	56.88	43.98	0.7732	0	52.5413	0	similar to Indole-3-glycerol phosphate lyase	PF00290	PTHR10314	KOG4175	4.2.1.20	K01695	AT4G02610.1		tryptophan synthase, alpha subunit, putative
Sb01g005160.1	765	22.41	22.94	1.0237	0.7602	0.0932	0.8889	similar to Putative tryptophan synthase alpha		PTHR10314				AT3G54640.1	TSA1	TSA1 (TRYPTOPHAN SYNTHASE ALPHA CHAIN); tryptophan synthase
Sb01g005170.1	1609	11.05	13.29	1.2027	0.0053	7.7608	0.0142	similar to Opaque2 heterodimerizing protein 2	PF00170,PF07716,PF12498	PTHR13301:SF11				AT3G54620.1	BZIP25	BZIP25 (BASIC LEUCINE ZIPPER 25); protein heterodimerization/ transcription factor
Sb01g005180.1	2521	9.74	9.82	1.0082	0.9151	0.0114	0.9599	similar to Guanylate-binding family protein, putative, expressed	PF02263	PTHR10751				AT2G38840.1		guanylate-binding family protein
Sb01g005190.1	2092	24.53	29.78	1.214	0	25.4732	0	similar to Uncharacterized plant-specific domain TIGR01615 family protein, expressed	PF04720					AT3G22970.1		unknown protein
Sb01g005200.1	2234	9.06	11.55	1.2748	0.0001	15.9358	0.0004	similar to Pyruvate kinase	PF00224,PF02887	PTHR11817	KOG2323			AT3G22960.1	PKP-ALPHA	PKP-ALPHA; pyruvate kinase
Sb01g005210.1	1446	48.64	64.24	1.3207	0	75.0224	0	similar to Putative uncharacterized protein	PF00573	PTHR19431	KOG1475		K02930	AT3G09630.1		60S ribosomal protein L4/L1 (RPL4A)
Sb01g005220.1	1514	2.15	3.22	1.4977	0.0063	7.4715	0.0166	similar to Expressed protein	PF03735					AT5G20030.1		agenet domain-containing protein
Sb01g005230.1	510	0	0.09	Inf	0.9259	0.0087	0.9599	similar to Putative hydroxyproline-rich glycoprotein
Sb01g005240.1	1127	7.69	8.13	1.0572	0.5971	0.2794	0.7503	similar to Expressed protein	PF12481,PF12504	PTHR11772				AT3G22850.1		unknown protein
Sb01g005250.1	2354	27.24	17.93	0.6582	0	108.053	0	similar to Heat shock factor RHSF5	PF00447	PTHR10015	KOG0627		K09418	AT3G22830.1	HSFA6B	AT-HSFA6B; DNA binding / transcription factor
Sb01g005260.1	1025	65.71	75.78	1.1532	0	17.525	0	similar to Expressed protein	PF01027	PTHR23291	KOG2322			AT3G63310.1		glutamate binding
Sb01g005270.1	744	0.15	0	0	0.2923	1.109	0.4462	similar to Expressed protein	PF01027	PTHR23291	KOG2322		K06890	AT1G03070.1		glutamate binding
Sb01g005280.1	986	26.36	28.01	1.0626	0.2884	1.1272	0.4441	similar to Expressed protein	PF06201	PTHR12175	KOG1730			AT3G04780.1		unknown protein
Sb01g005290.1	2100	2.86	3.39	1.1853	0.1539	2.0329	0.2684	similar to Expressed protein	PF01535	PTHR10483				AT3G22470.1		pentatricopeptide (PPR) repeat-containing protein
Sb01g005300.1	1451	0.42	0.6	1.4286	0.3742	0.7898	0.5414	similar to Putative uncharacterized protein	PF08263,PF00560	PTHR23258				AT3G22800.1		leucine-rich repeat family protein / extensin family protein
Sb01g005310.1	1821	1.23	1.75	1.4228	0.0527	3.7549	0.1087	similar to Putative uncharacterized protein	PF01535,PF09049	PTHR10483				AT2G02980.1		pentatricopeptide (PPR) repeat-containing protein
Sb01g005320.1	423	12.34	8.84	0.7164	0.0184	5.5594	0.0431	similar to Expressed protein						AT1G55475.1		unknown protein
Sb01g005330.1	1814	8.34	7.41	0.8885	0.1318	2.271	0.2366	similar to Os03g0795000 protein	PF07690,PF03092	PTHR10074	KOG3574			AT2G32040.1		integral membrane transporter family protein
Sb01g005340.1	3071	25.84	29.91	1.1575	0	21.8184	0	similar to 5¥'-3¥' exoribonuclease, putative, expressed	PF03159,PF00098	PTHR12341	KOG2044			AT1G54490.1	XRN4	XRN4 (EXORIBONUCLEASE 4); 5¥'-3¥' exonuclease/ 5¥'-3¥' exoribonuclease/ nucleic acid binding
Sb01g005350.1	1535	0	0	NaN	NaN	NaN	NaN	similar to Cysteine endopeptidase	PF08246,PF00112	PTHR12411	KOG1543			AT5G50260.1		cysteine proteinase, putative
Sb01g005360.1	752	207.85	242.03	1.1644	0	46.8306	0	similar to Os07g0173500 protein	PF00416	PTHR10871	KOG3311		K02964	AT1G34030.1		40S ribosomal protein S18 (RPS18B)
Sb01g005370.1	1770	24.73	32.27	1.3049	0	42.3019	0	similar to Glutamate dehydrogenase	PF02812,PF00208	PTHR11606	KOG2250	1.4.1.3	K00261	AT5G18170.1	GDH1	GDH1 (GLUTAMATE DEHYDROGENASE 1); ATP binding / glutamate dehydrogenase [NAD(P)+]/ oxidoreductase
Sb01g005370.2	1781	23.79	30.99	1.3026	0	40.4168	0		PF02812,PF00208	PTHR11606	KOG2250	1.4.1.3	K00261
Sb01g005375.1	492	0.38	0.65	1.7105	0.5411	0.3735	0.7037	Predicted protein
Sb01g005380.1	1727	1.73	2.85	1.6474	0.0009	11.0414	0.0028	similar to Plant disease resistance polyprotein-like	PF00646					AT3G49030.1		F-box family protein
Sb01g005380.2	1660	1.64	2.91	1.7744	0.0002	13.8397	0.0007		PF00646
Sb01g005385.1	129	0.29	0.35	1.2069	0.5517	0.3543	0.7037	similar to Putative uncharacterized protein
Sb01g005390.1	594	1.08	5.83	5.3981	0	50.5888	0	similar to Putative uncharacterized protein	PF00583					AT2G32030.1		GCN5-related N-acetyltransferase (GNAT) family protein
Sb01g005400.1	623	16.4	147.65	9.003	0	1854.25	0	similar to Os03g0794300 protein	PF00583					AT2G32030.1		GCN5-related N-acetyltransferase (GNAT) family protein
Sb01g005410.1	561	0	0.24	Inf	0.1733	1.8539	0.2939	similar to Non-specific lipid-transfer protein	PF00234					AT2G48130.1		protease inhibitor/seed storage/lipid transfer protein (LTP) family protein
Sb01g005420.1	695	0.05	0.33	6.6	0.1398	2.1803	0.2475	similar to Expressed protein	PF00234					AT2G48140.1	EDA4	EDA4 (embryo sac development arrest 4); lipid binding
Sb01g005430.1	441	0.43	0.31	0.7209	0.9271	0.0084	0.9599	similar to Putative uncharacterized protein	PF00234					AT3G22600.1		protease inhibitor/seed storage/lipid transfer protein (LTP) family protein
Sb01g005440.1	1773	0	0	NaN	NaN	NaN	NaN	similar to Globulin-2 precursor	PF00190,PF07883					AT3G22640.1	PAP85	PAP85; nutrient reservoir
Sb01g005450.1	1695	0	0	NaN	NaN	NaN	NaN	similar to Putative inositol polyphosphate 5-phosphatase	PF03372	PTHR11200	KOG0565			AT2G32010.1		endonuclease/exonuclease/phosphatase family protein
Sb01g005460.1	2322	6.91	5.34	0.7728	0.0009	10.9283	0.0028	similar to Putative uncharacterized protein	PF00069	PTHR11909	KOG1164			AT3G03940.1		protein kinase family protein
Sb01g005470.1	1608	14.57	17.38	1.1929	0.0022	9.4018	0.0064	similar to Hydroxyproline-rich glycoprotein-like						AT1G53645.1		hydroxyproline-rich glycoprotein family protein
Sb01g005500.1	2231	15.74	15.63	0.993	0.9063	0.0138	0.9599	similar to High-glucose-regulated protein 8-like	PF04146	PTHR12357	KOG1901			AT5G61020.1	ECT3	ECT3
Sb01g005510.1	1080	0	0	NaN	NaN	NaN	NaN	weakly similar to Cyclin dependent protein kinase	PF00069	PTHR11295	KOG0594			AT1G67580.1		protein kinase family protein
Sb01g005530.1	408	0	0	NaN	NaN	NaN	NaN	weakly similar to Putative uncharacterized protein	PF02298					AT2G32300.1	UCC1	UCC1 (UCLACYANIN 1); copper ion binding / electron carrier
Sb01g005540.1	501	0.08	0.09	1.125	0.5517	0.3543	0.7037	similar to Putative uncharacterized protein	PF02298					AT2G26720.1		plastocyanin-like domain-containing protein / mavicyanin, putative
Sb01g005550.1	1307	13.14	13.32	1.0137	0.8726	0.0257	0.9599	similar to Putative uncharacterized protein	PF00957	PTHR21136	KOG0862		K08517	AT1G11890.1	SEC22	SEC22; transporter
Sb01g005560.1	2634	0.2	0.12	0.6	0.3702	0.8029	0.5378	similar to Leucine-rich repeat transmembrane protein kinase, putative, expressed	PF00560	PTHR23258	KOG1187			AT3G03770.1		leucine-rich repeat transmembrane protein kinase, putative
Sb01g005570.1	886	134.61	124.14	0.9222	0.0028	8.9053	0.008		PF00179	PTHR11621	KOG0419	6.3.2.19	K10573	AT2G02760.1	ATUBC2	ATUBC2 (UBIQUITING-CONJUGATING ENZYME 2); ubiquitin-protein ligase
Sb01g005570.2	643	71.38	66.78	0.9356	0.1299	2.2939	0.2336	similar to Ubiquitin-conjugating enzyme E2-17 kDa 1	PF00179	PTHR11621	KOG0419	6.3.2.19	K10573
Sb01g005580.1	1868	3.1	6.61	2.1323	0	58.1668	0	similar to Os03g0792400 protein	PF02163					AT5G35220.1	EGY1	EGY1 (ETHYLENE-DEPENDENT GRAVITROPISM-DEFICIENT AND YELLOW-GREEN 1); metalloendopeptidase
Sb01g005590.1	1571	29	26.95	0.9293	0.0981	2.736	0.1842	similar to BTB/POZ domain containing protein, expressed	PF00917,PF00651	PTHR23230	KOG1987			AT3G03740.1	ATBPM4	ATBPM4 (BTB-POZ and MATH domain 4); protein binding
Sb01g005600.1	1598	21.59	20.34	0.9421	0.2398	1.3817	0.3839	similar to Replication factor C 38 kDa subunit	PF00004,PF10424	PTHR11669	KOG2035		K10756	AT5G27740.1	EMB2775	EMB2775 (EMBRYO DEFECTIVE 2775); DNA binding / nucleoside-triphosphatase/ nucleotide binding
Sb01g005600.2	1841	18	16.81	0.9339	0.188	1.7332	0.3143		PF10424	PTHR11669	KOG2035		K10756
Sb01g005610.1	2198	0.53	1.18	2.2264	0.0004	12.6184	0.0013	similar to Putative uncharacterized protein	PF00332,PF07983					AT2G19440.1		glycosyl hydrolase family 17 protein
Sb01g005620.1	366	0	0	NaN	NaN	NaN	NaN	similar to Putative uncharacterized protein	PF02298					AT5G07475.1		plastocyanin-like domain-containing protein
Sb01g005630.1	387	0	0	NaN	NaN	NaN	NaN	weakly similar to Putative uncharacterized protein	PF02298					AT5G07475.1		plastocyanin-like domain-containing protein
Sb01g005640.1	543	0	0	NaN	NaN	NaN	NaN	weakly similar to Zinc finger A20 and AN1 domain-containing stress-associated protein 7	PF01754,PF01428	PTHR10634	KOG3173			AT2G36320.1		zinc finger (AN1-like) family protein
Sb01g005650.1	4615	15.19	41.62	2.74	0	1434.87	0	similar to Aldehyde oxidase-2	PF00111,PF01799,PF00941,PF03450,PF01315,PF02738	PTHR11908	KOG0430			AT5G20960.1	AAO1	AAO1 (ARABIDOPSIS ALDEHYDE OXIDASE 1); aldehyde oxidase/ indole-3-acetaldehyde oxidase
Sb01g005670.1	4329	0.26	1.22	4.6923	0	69.8414	0	similar to Aldehyde oxidase-2	PF00111,PF01799,PF00941,PF03450,PF01315,PF02738	PTHR11908	KOG0430			AT5G20960.1	AAO1	AAO1 (ARABIDOPSIS ALDEHYDE OXIDASE 1); aldehyde oxidase/ indole-3-acetaldehyde oxidase
Sb01g005680.1	4098	0.02	0.23	11.5	0	19.622	0	similar to Aldehyde oxidase	PF00111,PF01799,PF00941,PF03450,PF01315,PF02738	PTHR11908	KOG0430	1.2.3.14	K09842	AT5G20960.1	AAO1	AAO1 (ARABIDOPSIS ALDEHYDE OXIDASE 1); aldehyde oxidase/ indole-3-acetaldehyde oxidase
Sb01g005690.1	1289	0	0	NaN	NaN	NaN	NaN	similar to Putative uncharacterized protein	PF00320	PTHR10071				AT2G45050.1		zinc finger (GATA type) family protein
Sb01g005700.1	543	0	0	NaN	NaN	NaN	NaN	similar to Putative uncharacterized protein	PF03195					AT3G26620.1	LBD23	LBD23 (LOB DOMAIN-CONTAINING PROTEIN 23)
Sb01g005710.1	2136	8.63	12.53	1.4519	0	36.8728	0	similar to Putative glutamate carboxypeptidase	PF02225,PF04389,PF04253	PTHR10404	KOG2195	3.4.17.21	K01301	AT3G54720.1	AMP1	AMP1 (ALTERED MERISTEM PROGRAM 1); carboxypeptidase/ dipeptidase
Sb01g005720.1	1454	0.29	0.78	2.6897	0.0061	7.5347	0.0161	similar to PrMC3, putative, expressed	PF07859	PTHR23024	KOG1515			AT5G06570.1		hydrolase
Sb01g005730.1	1101	20.59	20.7	1.0053	0.9509	0.0038	0.9757	similar to Putative uncharacterized protein OSJNBa0087O09.6	PF04576					AT5G06560.1		unknown protein
Sb01g005740.1	905	0.79	2.57	3.2532	0	20.5956	0	similar to Putative uncharacterized protein	PF05678					AT1G68450.1		VQ motif-containing protein
Sb01g005750.1	1758	0	0	NaN	NaN	NaN	NaN	similar to Putative uncharacterized protein	PF00069,PF00036	PTHR22982	KOG0032	2.7.1.-	K00924	AT3G10660.1	CPK2	CPK2 (CALMODULIN-DOMAIN PROTEIN KINASE CDPK ISOFORM 2); calmodulin-dependent protein kinase/ kinase/ protein serine/threonine kinase
Sb01g005760.1	1186	17.26	14.64	0.8482	0.0149	5.9302	0.0358	similar to Putative RING zinc finger protein	PF00097	PTHR22764	KOG1493			AT5G22000.1	RHF2A	RHF2A (RING-H2 GROUP F2A); protein binding / zinc ion binding
Sb01g005770.1	2056	2.04	0.98	0.4804	0	18.0722	0	similar to Expressed protein	PF02469	PTHR10900:SF13				AT2G35860.1	FLA16	FLA16 (FASCICLIN-LIKE ARABINOGALACTAN PROTEIN 16 PRECURSOR)
Sb01g005780.1	2748	3.37	7.3	2.1662	0	97.7601	0	similar to Putative uncharacterized protein	PF00069,PF00036	PTHR22982	KOG0032	2.7.1.-	K00924	AT5G04870.1	CPK1	CPK1 (CALCIUM DEPENDENT PROTEIN KINASE 1); calmodulin-dependent protein kinase/ kinase
Sb01g005790.1	4463	8.9	11.63	1.3067	0	38.8777	0	weakly similar to Expressed protein	PF05658		KOG0956			AT3G10650.1		unknown protein
Sb01g005800.1	706	16.35	14.27	0.8728	0.1337	2.2492	0.2393	similar to Putative uncharacterized protein	PF02221		KOG4680			AT3G11780.1		MD-2-related lipid recognition domain-containing protein / ML domain-containing protein
Sb01g005810.1	591	0.13	0	0	0.5517	0.3543	0.7037	similar to Putative C3HC4 type RING zinc finger protein	PF00097	PTHR22764				AT2G35910.1		zinc finger (C3HC4-type RING finger) family protein
Sb01g005820.1	2164	33.34	35.58	1.0672	0.0546	3.6941	0.112	Predicted protein	PF07762
Sb01g005820.2	2245	28.94	30.76	1.0629	0.0866	2.9355	0.1651		PF07762
Sb01g005820.3	2158	32.73	34.68	1.0596	0.0909	2.8576	0.1722		PF07762
Sb01g005820.4	2080	34.65	37.01	1.0681	0.0508	3.8137	0.1053		PF07762
Sb01g005830.1	477	0	0	NaN	NaN	NaN	NaN	Predicted protein
Sb01g005835.1	1605	37.39	26.81	0.717	0	66.726	0	weakly similar to Expressed protein
Sb01g005840.1	638	19.04	14.86	0.7805	0.0058	7.6161	0.0154	similar to Os06g0168000 protein		PTHR12289				AT2G19080.1		metaxin-related
Sb01g005850.1	1716	0	0	NaN	NaN	NaN	NaN	weakly similar to Putative uncharacterized protein	PF00098
Sb01g005860.1	1697	145.79	131.77	0.9038	0	28.6853	0		PF00226,PF00684,PF01556	PTHR11821	KOG0712			AT3G44110.1	ATJ3	ATJ3; protein binding
Sb01g005860.2	1783	127.03	114.25	0.8994	0	28.8061	0	similar to J-domain protein	PF00684,PF01556	PTHR11821	KOG0712
Sb01g005870.1	1986	0.19	0.28	1.4737	0.5159	0.4221	0.6847	similar to IQ calmodulin-binding motif family protein, expressed	PF00612					AT3G22190.1	IQD5	IQD5 (IQ-domain 5); calmodulin binding
Sb01g005880.1	2871	1.67	3.87	2.3174	0	61.6986	0	weakly similar to Putative uncharacterized protein	PF08263,PF00560	PTHR23258	KOG0472			AT3G47110.1		leucine-rich repeat transmembrane protein kinase, putative
Sb01g005890.1	1084	49.53	49.24	0.9941	0.8973	0.0167	0.9599	similar to Expressed protein		PTHR21454				AT3G44150.1		unknown protein
Sb01g005900.1	1359	28.59	183.53	6.4194	0	4220.15	0	similar to SNARE protein	PF00804,PF05739	PTHR19957	KOG0810		K08486	AT3G11820.1	SYP121	SYP121 (SYNTAXIN OF PLANTS 121); SNAP receptor/ protein anchor
Sb01g005910.1	3902	10.65	11.42	1.0723	0.1141	2.4958	0.2095	similar to Expressed protein		PTHR12975	KOG1938			AT5G16280.1		unknown protein
Sb01g005920.1	2868	22.48	24.54	1.0916	0.0134	6.1206	0.0326	similar to Cullin-4B, putative, expressed	PF00888,PF10557	PTHR11932	KOG2167		K10609	AT5G46210.1	CUL4	CUL4 (CULLIN4); protein binding / ubiquitin-protein ligase
Sb01g005930.1	1152	0.59	0.28	0.4746	0.1162	2.4684	0.2126	similar to Expressed protein	PF11955					AT2G39120.1		ubiquitin thiolesterase
Sb01g005940.1	1101	0.62	0.5	0.8065	0.6838	0.1658	0.8299	similar to Putative DNA-binding protein	PF00098,PF06839	PTHR23002				AT3G42860.1		zinc knuckle (CCHC-type) family protein
Sb01g005950.1	1130	36.13	26.7	0.739	0	37.9742	0	similar to Expressed protein						AT5G48890.1		transcription factor
Sb01g005960.1	1107	47.71	45.91	0.9623	0.3472	0.8838	0.5112	similar to Putative glycolate oxidase (Os07g0152900 protein) (Putative (S)-2- hydroxy-acid oxidase)	PF01070	PTHR10578	KOG0538	1.1.3.15	K00104	AT3G14420.1		(S)-2-hydroxy-acid oxidase, peroxisomal, putative / glycolate oxidase, putative / short chain alpha-hydroxy acid oxidase, putative
Sb01g005970.1	1230	44.63	40.28	0.9025	0.011	6.4709	0.0272	similar to Expressed protein		PTHR19332				AT3G07560.1	PEX13	PEX13 (PEROXIN 13); protein binding
Sb01g005990.1	1349	161.86	155.4	0.9601	0.0399	4.2242	0.0856	similar to Glutathione transferase	PF02798,PF00043	PTHR11260	KOG0406			AT1G17180.1	ATGSTU25	ATGSTU25 (GLUTATHIONE S-TRANSFERASE TAU 25); glutathione transferase
Sb01g006000.1	660	0.52	1.11	2.1346	0.095	2.7879	0.1791	similar to Glutathione transferase	PF02798,PF00043	PTHR11260	KOG0406			AT1G17180.1	ATGSTU25	ATGSTU25 (GLUTATHIONE S-TRANSFERASE TAU 25); glutathione transferase
Sb01g006010.1	826	4.58	22.46	4.9039	0	259.323	0	similar to Glutathione-S-transferase	PF02798,PF00043	PTHR11260	KOG0406			AT1G53680.1	ATGSTU28	ATGSTU28 (GLUTATHIONE S-TRANSFERASE TAU 28); glutathione transferase
Sb01g006020.1	1170	13.16	7.44	0.5653	0	44.1974	0	similar to TCP family transcription factor containing protein, expressed	PF03634					AT1G30210.1	TCP24	TCP24 (TEOSINTE BRANCHED1, CYCLOIDEA, AND PCF FAMILY 24); transcription factor
Sb01g006030.1	1892	8.22	8.14	0.9903	0.928	0.0082	0.9606	similar to LEM3 family/CDC50 family protein, expressed	PF03381	PTHR10926	KOG2952			AT5G46150.1		LEM3 (ligand-effect modulator 3) family protein / CDC50 family protein
Sb01g006030.2	1157	10.07	9.81	0.9742	0.789	0.0716	0.9117		PF03381	PTHR10926	KOG2952
Sb01g006040.1	192	3.55	2.85	0.8028	0.6838	0.1658	0.8299	similar to Expressed protein
Sb01g006050.1	2298	47.7	53.85	1.1289	0	20.4753	0	similar to Expressed protein	PF02536	PTHR13068	KOG1267			AT1G17210.1		zinc ion binding
Sb01g006060.1	940	25.28	22.26	0.8805	0.0406	4.1947	0.087	similar to Expressed protein	PF08718	PTHR10219	KOG4189			AT2G34690.1	ACD11	ACD11 (ACCELERATED CELL DEATH 11); sphingosine transmembrane transporter
Sb01g006070.1	1269	0	0.07	Inf	0.3939	0.7268	0.5564	weakly similar to Serpin	PF00079	PTHR11461	KOG2392			AT1G47710.1		serpin, putative / serine protease inhibitor, putative
Sb01g006080.1	1682	0.04	0.05	1.25	0.7505	0.1011	0.881	similar to Putative mannan endo-1,4-beta-mannosidase 5 precursor						AT5G01930.1		(1-4)-beta-mannan endohydrolase, putative
Sb01g006090.1	1326	1.28	1	0.7812	0.3404	0.909	0.5031	similar to Cell differentiation protein rcd1, putative, expressed	PF04078	PTHR12262	KOG3036			AT3G20800.1		rcd1-like cell differentiation protein, putative
Sb01g006100.1	1768	9.48	10.62	1.1203	0.1042	2.6406	0.1939	similar to Ferredoxin--NADP reductase, root isozyme, chloroplast precursor	PF00175	PTHR19384		1.18.1.2	K02641	AT1G30510.1	ATRFNR2	ATRFNR2 (ROOT FNR 2); FAD binding / NADP or NADPH binding / electron carrier/ ferredoxin-NADP+ reductase/ oxidoreductase
Sb01g006110.1	2292	3.75	5.17	1.3787	0.0005	12.2793	0.0016	similar to Expressed protein						AT2G34730.1		myosin heavy chain-related
Sb01g006120.1	1876	35.05	49.01	1.3983	0	104.884	0	similar to Histidinol dehydrogenase, chloroplast precursor	PF00815	PTHR21256	KOG2697			AT5G63890.1	ATHDH	ATHDH (HISTIDINOL DEHYDROGENASE); histidinol dehydrogenase
Sb01g006120.2	1789	37.67	53.07	1.4088	0	112.983	0		PF00815	PTHR21256	KOG2697	1.1.1.23	K00013
Sb01g006120.3	1793	34.84	47.97	1.3769	0	90.017	0		PF00815	PTHR21256	KOG2697
Sb01g006120.4	1745	37.47	52.84	1.4102	0	110.296	0		PF00815	PTHR21256	KOG2697	1.1.1.23	K00013
Sb01g006130.1	714	5.09	7.92	1.556	0.0014	10.2545	0.0042	similar to Os03g0784300 protein	PF04161	PTHR14467	KOG3134			AT4G01510.1	ARV2	ARV2
Sb01g006140.1	1350	0.7	0.61	0.8714	0.7581	0.0949	0.8869	similar to Os03g0784100 protein	PF01734		KOG0513			AT4G29800.1	PLP8	PLP8 (PATATIN-LIKE PROTEIN 8)
Sb01g006150.1	396	16.72	14.16	0.8469	0.1733	1.8539	0.2939	similar to Os04g0295000 protein	PF07491	PTHR20835				AT2G31305.1	INH3	INH3 (INHIBITOR-3)
Sb01g006160.1	728	5.98	3.57	0.597	0.0015	10.1259	0.0045	similar to Amine oxidase, putative, expressed					K06955	AT1G56000.1		amine oxidase-related
Sb01g006170.1	834	0	0.05	Inf	0.9259	0.0087	0.9599	similar to Putative uncharacterized protein	PF02535	PTHR11065	KOG2474		K07238	AT3G20870.1		metal transporter family protein
Sb01g006180.1	1153	49.75	48.94	0.9837	0.6833	0.1665	0.8297		PF01217	PTHR11753	KOG0934			AT2G17380.1	AP19	AP19; protein binding / protein transporter
Sb01g006180.2	1326	41.15	39.22	0.9531	0.2339	1.417	0.3759	similar to Adapter-related protein complex 1 sigma 1B subunit, putative, expressed	PF01217	PTHR11753	KOG0934
Sb01g006190.1	1999	239	273.69	1.1451	0	112.752	0	similar to Helix-loop-helix DNA-binding domain containing protein, expressed	PF00010	PTHR23042				AT3G59060.1	PIL6	PIL6 (PHYTOCHROME INTERACTING FACTOR 3-LIKE 6); DNA binding / transcription factor
Sb01g006200.1	411	0	0	NaN	NaN	NaN	NaN	similar to Os04g0521900 protein
Sb01g006210.1	820	0.83	0	0	0	17.3739	0	weakly similar to Os07g0142600 protein
Sb01g006220.1	1182	8.16	9.37	1.1483	0.1354	2.2297	0.2416	similar to Putative uncharacterized protein	PF02453	PTHR10994	KOG1792			AT3G10260.1		reticulon family protein
Sb01g006230.1	615	1.17	1.48	1.265	0.5612	0.3376	0.7132	weakly similar to Expressed protein
Sb01g006240.1	768	30.79	29.32	0.9523	0.4327	0.6155	0.6001	similar to Ribose 5-phosphate isomerase, putative, expressed		PTHR11934	KOG3075			AT5G44520.1		ribose 5-phosphate isomerase-related
Sb01g006250.1	574	6.46	5.88	0.9102	0.5897	0.2908	0.7425	weakly similar to Putative uncharacterized protein OSJNBa0091J19.23
Sb01g006260.1	2589	0.96	1.04	1.0833	0.7462	0.1047	0.881	similar to Putative uncharacterized protein OSJNBa0091J19.16	PF01535	PTHR10483				AT4G21300.1		pentatricopeptide (PPR) repeat-containing protein
Sb01g006270.1	1412	5.9	7.59	1.2864	0.0083	6.9769	0.0212	weakly similar to Tyrosine specific protein phosphatase-like						AT1G11510.1		DNA-binding storekeeper protein-related
Sb01g006280.1	1544	1.45	1.92	1.3241	0.1375	2.2062	0.2447	similar to Putative uncharacterized protein	PF01926,PF06071	PTHR23305	KOG1491		K06942	AT1G56050.1		GTP-binding protein-related
Sb01g006290.1	915	17.41	12.9	0.741	0.0001	14.3891	0.0004	similar to AFR615Wp, putative, expressed	PF05891,PF08241,PF08242	PTHR12753				AT5G44450.1		methyltransferase
Sb01g006300.1	1336	1.84	1.77	0.962	0.9159	0.0112	0.9599	similar to Putative uncharacterized protein	PF04116	PTHR12863	KOG0539			AT2G34770.1	FAH1	FAH1 (FATTY ACID HYDROXYLASE 1); catalytic/ fatty acid alpha-hydroxylase
Sb01g006310.1	1778	41.18	38.53	0.9356	0.0552	3.6763	0.1131	similar to Tubulin beta-2/beta-3 chain	PF00091,PF03953	PTHR11588	KOG1375		K07375	AT5G23860.1	TUB8	TUB8; structural constituent of cytoskeleton
Sb01g006320.1	2019	22.56	45.9	2.0346	0	396.407	0	similar to Chromosome chr19 scaffold_126, whole genome shotgun sequence	PF00478,PF00571	PTHR11911	KOG2550	1.1.1.205	K00088	AT1G16350.1		inosine-5¥'-monophosphate dehydrogenase, putative
Sb01g006330.1	438	300.27	168.28	0.5604	0	391.857	0	similar to Actin-depolymerizing factor 2	PF00241	PTHR11913	KOG1735			AT2G31200.1	ADF6	ADF6 (ACTIN DEPOLYMERIZING FACTOR 6); actin binding
Sb01g006340.1	282	0	0	NaN	NaN	NaN	NaN	similar to Putative uncharacterized protein	PF02519					AT1G79130.1		auxin-responsive family protein
Sb01g006350.1	228	0	0	NaN	NaN	NaN	NaN	similar to Putative uncharacterized protein						AT1G31335.1		unknown protein
Sb01g006360.1	633	0	0	NaN	NaN	NaN	NaN	similar to Os03g0778400 protein						AT3G12870.1		unknown protein
Sb01g006370.1	1236	1888.77	1485.67	0.7866	0	1427.86	0	similar to Photosystem I reaction center subunit III, chloroplast precursor	PF02507				K02694	AT1G31330.1	PSAF	PSAF (photosystem I subunit F)
Sb01g006380.1	3579	13.82	14.2	1.0275	0.5157	0.4225	0.6847	similar to Os03g0777700 protein	PF02178,PF06203,PF03101,PF10551,PF04434					AT4G38180.1	FRS5	FRS5 (FAR1-related sequence 5); zinc ion binding
Sb01g006383.1	1586	13.17	12.88	0.978	0.7469	0.1042	0.881	similar to Os03g0777600 protein						AT1G13250.1	GATL3	GATL3 (Galacturonosyltransferase-like 3); polygalacturonate 4-alpha-galacturonosyltransferase/ transferase, transferring glycosyl groups / transferase, transferring hexosyl groups
Sb01g006390.1	971	12.55	14.32	1.141	0.1074	2.5928	0.1988	similar to Putative uncharacterized protein	PF06364					AT2G32580.1		unknown protein
Sb01g006400.1	1732	0.09	0.08	0.8889	0.8056	0.0606	0.9237	weakly similar to Putative uncharacterized protein						AT2G30820.1		unknown protein
Sb01g006410.1	1369	0.33	5.73	17.3636	0	194.919	0	similar to Putative uncharacterized protein	PF02365					AT2G43000.1	anac042	anac042 (Arabidopsis NAC domain containing protein 42); transcription factor
Sb01g006420.1	825	4.49	3.92	0.8731	0.4247	0.6372	0.5924	similar to DNAJ protein, putative, expressed	PF00226	PTHR12763	KOG0723		K09539	AT5G03030.1		DNAJ heat shock N-terminal domain-containing protein
Sb01g006425.1	1371	0.66	0.9	1.3636	0.3448	0.8924	0.5081	Predicted protein
Sb01g006430.1	1356	8.62	19.43	2.2541	0	139.841	0	similar to Putative uncharacterized protein
Sb01g006440.1	3628	9.44	11.16	1.1822	0.0004	12.3511	0.0013	similar to Protein HIRA	PF00400,PF07569	PTHR13831	KOG0973			AT3G44530.1	HIRA	HIRA (Arabidopsis homolog of histone chaperone HIRA); nucleotide binding / protein binding
Sb01g006450.1	3093	0.01	0	0	0.9259	0.0087	0.9599	Predicted protein
Sb01g006460.1	3615	0.17	0.08	0.4706	0.1288	2.3066	0.2319	Predicted protein	PF02213	PTHR14445				AT5G42950.1		GYF domain-containing protein
Sb01g006470.1	2402	0.3	0.36	1.2	0.6809	0.1691	0.8274	similar to Protein kinase domain containing protein, expressed	PF07714,PF00069	PTHR23258	KOG1187			AT2G18470.1		protein kinase family protein
Sb01g006480.1	2236	118.76	118.93	1.0014	0.9421	0.0053	0.9699	similar to Glucose-6-phosphate isomerase, cytosolic	PF00342	PTHR11469	KOG2446	5.3.1.9	K01810	AT5G42740.1		glucose-6-phosphate isomerase, cytosolic (PGIC)
Sb01g006480.2	2700	112.74	110.32	0.9785	0.196	1.6717	0.3255		PF00342	PTHR11469	KOG2446	5.3.1.9	K01810
Sb01g006490.1	2214	0.09	0.1	1.1111	0.9819	0.0005	0.991	similar to Succinate dehydrogenase [ubiquinone] flavoprotein subunit, mitochondrial precursor	PF00890,PF02910	PTHR11632	KOG2403	1.3.5.1	K00234	AT5G66760.1	SDH1-1	SDH1-1; ATP binding / succinate dehydrogenase
Sb01g006500.1	1281	0	0	NaN	NaN	NaN	NaN	Predicted protein	PF00646
Sb01g006510.1	724	7.32	11.58	1.582	0	16.5361	0	similar to Putative uncharacterized protein	PF12274
Sb01g006520.1	4992	12.52	14.73	1.1765	0	21.3076	0	similar to Os01g0916800 protein	PF11732,PF11262	PTHR21597	KOG1874			AT1G24706.1		unknown protein
Sb01g006525.1	438	0	0	NaN	NaN	NaN	NaN	Predicted protein
Sb01g006530.1	2874	2.73	1.55	0.5678	0	21.6136	0	weakly similar to Putative uncharacterized protein						AT5G42710.1		unknown protein
Sb01g006540.1	1713	60.41	61.73	1.0219	0.4515	0.5669	0.6202	similar to Dehydrogenase, putative, expressed		PTHR10996				AT1G75180.1		unknown protein
Sb01g006550.1	593	50.34	54.27	1.0781	0.155	2.022	0.27	similar to Putative uncharacterized protein	PF01883	PTHR12377	KOG3381			AT3G50845.1		unknown protein
Sb01g006560.1	2412	0.38	0.64	1.6842	0.0585	3.5803	0.1189	similar to Putative uncharacterized protein	PF01535	PTHR10483				AT2G22070.1		pentatricopeptide (PPR) repeat-containing protein
Sb01g006570.1	820	5.63	6.11	1.0853	0.5738	0.3164	0.7264	similar to Dolichol-phosphate mannosyltransferase-like	PF08285		KOG4841		K09659	AT1G48140.1		dolichol-phosphate mannosyltransferase-related
Sb01g006590.1	2279	14.11	16.08	1.1396	0.0086	6.9022	0.0218	similar to tRNA wybutosine-synthesizing protein 1 homolog	PF00258,PF04055,PF08608	PTHR13930	KOG1160			AT1G75200.1		flavodoxin family protein / radical SAM domain-containing protein
Sb01g006600.1	2686	2.16	2.6	1.2037	0.1163	2.4661	0.2127	similar to Putative uncharacterized protein	PF03141,PF08241,PF08242	PTHR10108:SF34				AT1G19430.1		dehydration-responsive protein-related
Sb01g006610.1	1104	3.19	1.03	0.3229	0	28.9522	0	similar to Putative uncharacterized protein	PF04072					AT5G42760.1		unknown protein
Sb01g006620.1	914	1.78	1.85	1.0393	0.9617	0.0023	0.9815	similar to Os03g0774400 protein						AT5G42765.1		unknown protein
Sb01g006630.1	2448	40.9	37.09	0.9068	0.001	10.7948	0.0031	similar to Putative uncharacterized protein	PF05761	PTHR12103	KOG2469			AT1G75210.1		5¥' nucleotidase family protein
Sb01g006640.1	1208	23.55	21.73	0.9227	0.1536	2.0362	0.2681	similar to Putative NADH dehydrogenase	PF00037	PTHR10849	KOG3256	1.6.5.3	K03941	AT1G79010.1		NADH-ubiquinone oxidoreductase 23 kDa subunit, mitochondrial (TYKY)
Sb01g006640.2	1124	27.23	25.3	0.9291	0.1758	1.8324	0.2975		PF00037	PTHR10849	KOG3256	1.6.99.3	K03941
Sb01g006650.1	1718	16.25	23.67	1.4566	0	56.9868	0	similar to Tubulin alpha-3 chain	PF00091,PF03953	PTHR11588	KOG1376		K07374	AT1G50010.1	TUA2	TUA2; structural constituent of cytoskeleton
Sb01g006670.1	2244	1.16	0.51	0.4397	0.0003	13.2274	0.001	similar to Putative uncharacterized protein	PF00139,PF00069,PF07714	PTHR23258	KOG1187			AT5G10530.1		lectin protein kinase, putative
Sb01g006680.1	1394	185.6	142.47	0.7676	0	189.106	0	similar to Malate dehydrogenase, glyoxysomal precursor	PF00056,PF02866	PTHR11540	KOG1494	1.1.1.37	K00026	AT5G09660.1	PMDH2	PMDH2 (peroxisomal NAD-malate dehydrogenase 2); malate dehydrogenase
Sb01g006680.2	1348	137	101.58	0.7415	0	169.587	0		PF00056,PF02866	PTHR11540	KOG1494	1.1.1.37	K00026
Sb01g006680.3	1318	150.14	111.46	0.7424	0	180.272	0		PF00056,PF02866	PTHR11540	KOG1494	1.1.1.37	K00026
Sb01g006690.1	3486	0.3	0.47	1.5667	0.1052	2.6247	0.1955	similar to Putative uncharacterized protein	PF08263,PF00560,PF00069,PF07714	PTHR23258	KOG1187			AT5G65700.1	BAM1	BAM1 (BARELY ANY MERISTEM 1); ATP binding / kinase/ protein serine/threonine kinase
Sb01g006700.1	2555	0.27	0.5	1.8519	0.0499	3.8465	0.1038	similar to Kinesin motor domain containing protein, expressed	PF00225	PTHR16012	KOG0242			AT3G49650.1		kinesin motor protein-related
Sb01g006710.1	2704	14.75	30.68	2.08	0	373.463	0	similar to Wound and phytochrome signaling involved receptor like kinase	PF08263,PF00560	PTHR23258	KOG1187			AT2G16250.1		leucine-rich repeat transmembrane protein kinase, putative
Sb01g006720.1	171	130.33	159.13	1.221	0.0007	11.6123	0.0022	similar to Putative uncharacterized protein	PF00253	PTHR12010:SF2	KOG3506		K02980	AT3G43980.1		40S ribosomal protein S29 (RPS29A)
Sb01g006730.1	1698	8.51	33.96	3.9906	0	676.506	0	similar to Putative uncharacterized protein	PF06219					AT1G10020.1		unknown protein
Sb01g006740.1	765	0.25	0.12	0.48	0.6049	0.2676	0.7566	Predicted protein						AT4G37820.1		unknown protein
Sb01g006750.1	640	79.75	89.81	1.1261	0.0026	9.057	0.0075	similar to Putative cytochrome c oxidase subunit VIa	PF02046	PTHR11504	KOG3469	1.9.3.1	K02266	AT4G37830.1		cytochrome c oxidase-related
Sb01g006760.1	1935	1.39	2.31	1.6619	0.0013	10.3207	0.0039	similar to Putative receptor-type protein kinase LRK1	PF00139,PF00069,PF07714	PTHR23258	KOG1187			AT2G37710.1	RLK	RLK (receptor lectin kinase); kinase
Sb01g006770.1	2040	0.72	2.06	2.8611	0	32.0382	0	similar to OSIGBa0125M19.6 protein	PF00139,PF00069,PF07714	PTHR23258	KOG1187			AT2G37710.1	RLK	RLK (receptor lectin kinase); kinase
Sb01g006780.1	2442	35.36	71.99	2.0359	0	754.456	0	similar to Lectin receptor kinase 7, putative, expressed	PF00139,PF00069,PF07714	PTHR23258	KOG1187			AT2G37710.1	RLK	RLK (receptor lectin kinase); kinase
Sb01g006790.1	1513	0	0	NaN	NaN	NaN	NaN	similar to Knotted 1	PF03790,PF03791,PF03789	PTHR11850	KOG0773			AT4G08150.1	KNAT1	KNAT1 (KNOTTED-LIKE FROM ARABIDOPSIS THALIANA); transcription factor
Sb01g006800.1	1096	0	0.04	Inf	0.9259	0.0087	0.9599	similar to P-type R2R3 Myb proteind	PF00249	PTHR10641			K09422	AT5G57620.1	MYB36	MYB36 (myb domain protein 36); DNA binding / transcription factor
Sb01g006810.1	1799	0	0	NaN	NaN	NaN	NaN	similar to Expressed protein						AT4G17000.1		unknown protein
Sb01g006820.1	2726	6.72	4.97	0.7396	0	16.8501	0	similar to Putative uncharacterized protein	PF00535					AT4G07960.1	ATCSLC12	ATCSLC12 (CELLULOSE-SYNTHASE LIKE C12); cellulose synthase/ transferase, transferring glycosyl groups
Sb01g006830.1	2073	0.02	0.04	2	0.872	0.026	0.9599	similar to AP2 domain containing protein, expressed	PF00847					AT4G37750.1	ANT	ANT (AINTEGUMENTA); DNA binding / transcription factor
Sb01g006840.1	1236	0.67	0.89	1.3284	0.4362	0.6062	0.6039	Predicted protein	PF00076	PTHR10432	KOG4205			AT5G47620.1		heterogeneous nuclear ribonucleoprotein, putative / hnRNP, putative
Sb01g006850.1	600	0.32	0.15	0.4688	0.6049	0.2676	0.7566	similar to Putative transcription factor	PF00170,PF07716					AT4G37730.1	AtbZIP7	AtbZIP7 (Arabidopsis thaliana basic leucine-zipper 7); DNA binding / transcription factor
Sb01g006860.1	1131	28	27.77	0.9918	0.8911	0.0187	0.9599	similar to Expressed protein		PTHR21477				AT1G10150.1		carbohydrate binding
Sb01g006870.1	474	2.63	3.75	1.4259	0.1679	1.9019	0.2879	similar to Expressed protein						AT1G10140.1		unknown protein
Sb01g006880.1	1939	25.54	22.38	0.8763	0.002	9.5666	0.0059	similar to Putative uncharacterized protein	PF05140				K07399	AT1G49380.1		cytochrome c biogenesis protein family
Sb01g006890.1	543	0	0	NaN	NaN	NaN	NaN	similar to Putative uncharacterized protein	PF00036	PTHR10891	KOG0027			AT3G50770.1		calmodulin-related protein, putative
Sb01g006900.1	2385	10.42	9.9	0.9501	0.3966	0.7187	0.5597	similar to Expressed protein						AT3G50780.1		unknown protein
Sb01g006900.2	2412	11.01	10.34	0.9391	0.2792	1.1711	0.4333
Sb01g006910.1	800	34.72	23.93	0.6892	0	37.6722	0	similar to 9S ribosomal protein	PF00380	PTHR21569	KOG1753		K02996	AT1G74970.1	RPS9	RPS9 (RIBOSOMAL PROTEIN S9); structural constituent of ribosome
Sb01g006920.1	1374	1.71	1.92	1.1228	0.5739	0.3161	0.7265	similar to Putative uncharacterized protein	PF04765	PTHR12956				AT5G42660.1		unknown protein
Sb01g006930.1	2037	1.43	2.17	1.5175	0.0076	7.1234	0.0196	similar to Os03g0769000 protein	PF04784	PTHR23054				AT2G23700.1		unknown protein
Sb01g006940.1	1027	0	0	NaN	NaN	NaN	NaN	weakly similar to Putative uncharacterized protein OSJNBa0057M23.132						AT1G76600.1		unknown protein
Sb01g006950.1	752	2.52	1.82	0.7222	0.1909	1.7103	0.3183	similar to Integral membrane protein, putative, expressed	PF04535					AT1G49405.1		integral membrane protein, putative
Sb01g006960.1	1199	87.03	56.8	0.6526	0	182.508	0	similar to Cold acclimation protein COR413-PM1	PF05562					AT3G50830.1	COR413-PM2	COR413-PM2 (COLD-REGULATED 413-PLASMA MEMBRANE 2)
Sb01g006970.1	915	9.39	10.51	1.1193	0.2568	1.286	0.4059	similar to Putative uncharacterized protein		PTHR10483				AT1G47580.1		lipoyltransferase, putative
Sb01g006980.1	2110	0.14	0.24	1.7143	0.3872	0.7478	0.5555	similar to Transposon protein, putative, Mutator sub-class, expressed	PF03000					AT5G66560.1		phototropic-responsive NPH3 family protein
Sb01g006990.1	1390	50.06	43.88	0.8765	0.0002	13.4129	0.0007		PF00085	PTHR10438	KOG0907			AT4G37200.1	HCF164	HCF164; oxidoreductase, acting on sulfur group of donors, disulfide as acceptor
Sb01g006990.2	590	31.1	30.98	0.9961	0.98	0.0006	0.991	similar to Putative thioredoxin		PTHR10438
Sb01g007000.1	2095	11.13	24.82	2.23	0	271.478	0	similar to Cytochrome P450 74A1, chloroplast precursor		PTHR19383	KOG0157	4.2.1.92	K01723	AT5G42650.1	AOS	AOS (ALLENE OXIDE SYNTHASE); allene oxide synthase/ hydro-lyase/ oxygen binding
Sb01g007010.1	846	3.85	3.77	0.9792	0.9669	0.0017	0.9849	similar to Expressed protein	PF09754	PTHR12970	KOG3112			AT3G18940.1		clast3-related
Sb01g007020.1	312	29.23	18.7	0.6398	0	16.8747	0	weakly similar to MRNA, , relating to carbonate stress
Sb01g007030.1	1485	0.84	0.77	0.9167	0.8312	0.0455	0.9427	similar to Myb-like DNA-binding domain, SHAQKYF class family protein, expressed	PF00249					AT5G42630.1	ATS	ATS (ABERRANT TESTA SHAPE); DNA binding / transcription factor
Sb01g007040.1	1126	17.57	17.89	1.0182	0.8061	0.0602	0.9242	similar to Os03g0766000 protein	PF09767	PTHR12869	KOG3236			AT1G47640.1		unknown protein
Sb01g007050.1	626	170.93	123.49	0.7225	0	114.332	0	similar to Putative uncharacterized protein	PF08041					AT2G26500.1		cytochrome b6f complex subunit (petM), putative
Sb01g007060.1	2793	9.28	9.42	1.0151	0.8175	0.0533	0.9339	similar to Expressed protein		PTHR14237	KOG2142			AT5G66950.1		catalytic/ pyridoxal phosphate binding
Sb01g007070.1	957	489.15	660.81	1.3509	0	592.937	0	similar to Putative uncharacterized protein						AT2G15890.1	MEE14	MEE14 (maternal effect embryo arrest 14)
Sb01g007075.1	882	0.51	0.67	1.3137	0.6418	0.2164	0.7913	Predicted protein		PTHR23245:SF2				AT4G37130.1		hydroxyproline-rich glycoprotein family protein
Sb01g007080.1	2473	47.2	48.97	1.0375	0.1679	1.9017	0.2879	similar to Signal peptidase I family protein, expressed	PF00717,PF10502	PTHR12383	KOG0171	3.4.21.89	K03100	AT2G30440.1		chloroplast thylakoidal processing peptidase
Sb01g007090.1	1616	13.16	15.2	1.155	0.0181	5.5853	0.0425	similar to Os03g0765100 protein						AT1G47310.1		unknown protein
Sb01g007100.1	864	0	0	NaN	NaN	NaN	NaN	similar to Putative aurora-related kinase	PF00069,PF07714	PTHR22985	KOG0580			AT2G45490.1	AtAUR3	AtAUR3 (ATAURORA3); ATP binding / histone kinase(H3-S10 specific) / protein kinase
Sb01g007110.1	1423	0	0	NaN	NaN	NaN	NaN	similar to Dof domain, zinc finger family protein, expressed	PF02701					AT5G60850.1	OBP4	OBP4; DNA binding / transcription factor
Sb01g007120.1	1654	64.99	61.15	0.9409	0.0326	4.5683	0.0717	similar to Serine/threonine-protein kinase SAPK8	PF00069	PTHR22982	KOG0583	2.7.1.-	K00924	AT4G33950.1	OST1	OST1 (OPEN STOMATA 1); calcium-dependent protein serine/threonine kinase/ kinase/ protein kinase
Sb01g007130.1	1547	138.46	165	1.1917	0	86.3016	0		PF00249					AT3G25790.1		myb family transcription factor
Sb01g007130.2	1658	123.12	147.14	1.1951	0	85.0415	0	similar to Putative Myb-like DNA-binding protein	PF00249
Sb01g007140.1	1170	20.54	21.74	1.0584	0.3412	0.906	0.504	similar to SWIB complex BAF60b domain-containing protein, putative, expressed	PF08766,PF02201	PTHR13844	KOG1946			AT3G19080.1		SWIB complex BAF60b domain-containing protein
Sb01g007150.1	2748	34.74	27.2	0.783	0	60.0882	0	similar to Protein kinase domain containing protein, expressed	PF00069,PF07714	PTHR22986	KOG0198			AT5G66850.1	MAPKKK5	MAPKKK5; ATP binding / kinase/ protein kinase/ protein serine/threonine kinase
Sb01g007160.1	879	0.13	0.16	1.2308	0.8555	0.0332	0.956	weakly similar to Putative uncharacterized protein	PF00010	PTHR10014				AT2G14760.1		basic helix-loop-helix protein / bHLH protein
Sb01g007170.1	1382	38.11	338.99	8.895	0	9403.22	0	similar to Zinc finger transcription factor ZF1	PF12171,PF00096	PTHR11389				AT5G04340.1	ZAT6	ZAT6 (ZINC FINGER OF ARABIDOPSIS THALIANA 6); nucleic acid binding / transcription factor/ zinc ion binding
Sb01g007180.1	1233	1.41	0.67	0.4752	0.007	7.2813	0.0182	similar to Putative uncharacterized protein	PF00583	PTHR23091				AT2G23060.1		GCN5-related N-acetyltransferase (GNAT) family protein
Sb01g007185.1	201	0	0	NaN	NaN	NaN	NaN	similar to Putative uncharacterized protein		PTHR10906				AT2G34250.1		protein transport protein sec61, putative
Sb01g007190.1	663	26.77	31.42	1.1737	0.0162	5.7781	0.0386	similar to Casein kinase II, alpha chain, putative, expressed		PTHR11295				AT2G23070.1		casein kinase II alpha chain, putative
Sb01g007195.1	939	0	0	NaN	NaN	NaN	NaN	Predicted protein	PF10536					AT2G04865.1		unknown protein
Sb01g007200.1	1974	0.12	0.21	1.75	0.3803	0.7698	0.5484	similar to Expressed protein	PF04484					AT1G49890.1		unknown protein
Sb01g007210.1	1600	7.87	8.12	1.0318	0.7352	0.1144	0.8743	similar to Os03g0762700 protein						AT2G14850.1		unknown protein
Sb01g007220.1	285	10.09	41.74	4.1368	0	143.35	0	similar to Putative uncharacterized protein OSJNBa0002J24.5						AT5G43150.1		unknown protein
Sb01g007230.1	1534	0.05	0.15	3	0.3143	1.0125	0.4719	similar to Putative uncharacterized protein	PF00141			1.11.1.7	K00430	AT3G49960.1		peroxidase, putative
Sb01g007240.1	1350	0.45	0.24	0.5333	0.213	1.551	0.3484	similar to Peroxidase 51, putative, expressed	PF00141					AT4G37530.1		peroxidase, putative
Sb01g007260.1	1403	0	0	NaN	NaN	NaN	NaN	similar to Expressed protein						AT5G67390.1		unknown protein
Sb01g007270.1	1770	47.03	44.96	0.956	0.1656	1.9221	0.2846	similar to Putative uncharacterized protein	PF00069	PTHR11295	KOG0668	2.7.11.1	K03097	AT5G67380.1	CKA1	CKA1 (CASEIN KINASE ALPHA 1); kinase
Sb01g007280.1	1126	6.99	6.23	0.8913	0.3051	1.0518	0.4617	similar to Putative uncharacterized protein	PF03171	PTHR10869				AT4G33910.1		oxidoreductase, 2OG-Fe(II) oxygenase family protein
Sb01g007290.1	1491	3.12	2.6	0.8333	0.2165	1.5274	0.3533	similar to Putative uncharacterized protein	PF00226	PTHR11821				AT4G37480.1		DNAJ heat shock N-terminal domain-containing protein
Sb01g007300.1	1100	12	11.35	0.9458	0.5152	0.4235	0.6843	similar to Putative uncharacterized protein	PF01656,PF10609	PTHR23264	KOG3022		K03593	AT4G19540.1	INDL	INDL (IND1(IRON-SULFUR PROTEIN REQUIRED FOR NADH DEHYDROGENASE)-LIKE)
Sb01g007310.1	2564	0	0	NaN	NaN	NaN	NaN	similar to Putative serine protease	PF05922,PF00082,PF02225	PTHR10795				AT5G67360.1	ARA12	ARA12; serine-type endopeptidase
Sb01g007320.1	409	10.18	7.47	0.7338	0.0521	3.7729	0.1076	similar to Putative uncharacterized protein						AT5G65860.1		ankyrin repeat family protein
Sb01g007340.1	1720	60.8	83.66	1.376	0	150.246	0	similar to BTH-induced protein phosphatase 2C 2 K2 form	PF00481	PTHR13832	KOG0700			AT4G33920.1		protein phosphatase 2C family protein / PP2C family protein
Sb01g007350.1	712	9.94	10.11	1.0171	0.9126	0.012	0.9599	similar to Putative uncharacterized protein	PF02201	PTHR13844				AT4G34290.1		SWIB complex BAF60b domain-containing protein
Sb01g007360.1	694	15.16	1.44	0.095	0	211.17	0	similar to Giberellin regulated family protein	PF02704					AT2G39540.1		gibberellin-regulated family protein
Sb01g007370.1	1456	12.47	11.4	0.9142	0.2046	1.6095	0.3377	similar to Chromosome chr1 scaffold_5, whole genome shotgun sequence	PF01118,PF02774	PTHR10174	KOG4777	1.2.1.11	K00133	AT1G14810.1		semialdehyde dehydrogenase family protein
Sb01g007380.1	1822	16.38	18.96	1.1575	0.0044	8.0955	0.012	similar to Zinc finger (ZPR1 type) family protein	PF03367	PTHR10876	KOG2703		K06874	AT5G22480.1		zinc finger (ZPR1-type) family protein
Sb01g007390.1	1028	29.08	28.42	0.9773	0.6875	0.1618	0.8328	similar to Putative uncharacterized protein OSJNBb0048A17.5	PF04176	PTHR21021	KOG3224			AT4G34270.1		TIP41-like family protein
Sb01g007395.1	294	0	0	NaN	NaN	NaN	NaN	similar to Putative uncharacterized protein		PTHR19383				AT1G66540.1		cytochrome P450, putative
Sb01g007400.1	1770	15.63	22.07	1.412	0	46.8758	0	similar to P450	PF00067	PTHR19383	KOG0156	1.14.-.-	K00517	AT4G37320.1	CYP81D5	CYP81D5; electron carrier/ heme binding / iron ion binding / monooxygenase/ oxygen binding
Sb01g007410.1	1796	1.79	1.04	0.581	0.0045	8.057	0.0122	similar to P450	PF00067	PTHR19383	KOG0156	1.14.-.-	K00517	AT4G37320.1	CYP81D5	CYP81D5; electron carrier/ heme binding / iron ion binding / monooxygenase/ oxygen binding
Sb01g007420.1	1944	5.96	15.62	2.6208	0	211.057	0	similar to P450	PF00067	PTHR19383	KOG0156	1.14.-.-	K00517	AT4G37320.1	CYP81D5	CYP81D5; electron carrier/ heme binding / iron ion binding / monooxygenase/ oxygen binding
Sb01g007430.1	1560	0.05	0.61	12.2	0	19.622	0	similar to P450	PF00067	PTHR19383	KOG0156	1.14.-.-	K00517	AT4G37360.1	CYP81D2	CYP81D2; electron carrier/ heme binding / iron ion binding / monooxygenase/ oxygen binding
Sb01g007440.1	1470	0.15	0.25	1.6667	0.5382	0.3789	0.7037	similar to Putative uncharacterized protein	PF00010					AT3G19500.1		ethylene-responsive protein -related
Sb01g007450.1	2520	0	0	NaN	NaN	NaN	NaN	similar to Protein kinase family protein, putative, expressed	PF08693,PF00069,PF07714	PTHR23258	KOG1187			AT5G61350.1		protein kinase family protein
Sb01g007460.1	1578	0	0	NaN	NaN	NaN	NaN	similar to Origin recognition complex subunit 5, putative, expressed		PTHR12705	KOG2543		K02607	AT4G29910.1	ORC5	ORC5 (ORIGIN RECOGNITION COMPLEX PROTEIN 5); protein binding
Sb01g007470.1	1763	1.55	2.51	1.6194	0.0022	9.3522	0.0064	similar to Putative uncharacterized protein	PF07059					AT1G13970.1		unknown protein
Sb01g007480.1	1275	0.3	1.04	3.4667	0.0004	12.3207	0.0013	similar to WRKY11	PF03106					AT2G03340.1	WRKY3	WRKY3; transcription factor
Sb01g007490.1	1717	30.7	27.53	0.8967	0.0083	6.977	0.0212	similar to Putative uncharacterized protein OSJNBa0040E01.11						AT3G29185.1		unknown protein
Sb01g007490.2	1359	31.32	29.25	0.9339	0.134	2.2453	0.2397
Sb01g007500.1	998	55.69	60.97	1.0948	0.0176	5.6369	0.0415	similar to Eukaryotic translation initiation factor 5A	PF01287	PTHR11673	KOG3271		K03263	AT1G13950.1	ELF5A-1	ELF5A-1 (EUKARYOTIC ELONGATION FACTOR 5A-1); translation initiation factor
Sb01g007500.2	822	56.2	60.55	1.0774	0.0771	3.1255	0.1498		PF01287	PTHR11673	KOG3271		K03263
Sb01g007510.1	972	0.08	0.05	0.625	0.872	0.026	0.9599	similar to Putative uncharacterized protein	PF00400	PTHR10971	KOG1036			AT1G69400.1		transducin family protein / WD-40 repeat family protein
Sb01g007520.1	3020	20.36	18.11	0.8895	0.0022	9.3779	0.0064	similar to Expressed protein	PF05904					AT1G13940.1		unknown protein
Sb01g007530.1	956	2.61	0.86	0.3295	0	19.8525	0	similar to Putative uncharacterized protein	PF02298					AT2G27035.1		plastocyanin-like domain-containing protein
Sb01g007540.1	735	12.46	12.59	1.0104	0.9501	0.0039	0.9752	similar to Putative ankyrin	PF00023	PTHR18958	KOG4412		K06694	AT2G03430.1		ankyrin repeat family protein
Sb01g007550.1	2469	38.82	17.48	0.4503	0	484.2	0	similar to Os03g0758300 protein	PF00027	PTHR10217	KOG0498		K05391	AT5G15410.1	DND1	DND1 (DEFENSE NO DEATH 1); calcium channel/ calmodulin binding / cation channel/ cyclic nucleotide binding / intracellular cAMP activated cation channel/ intracellular cyclic nucleotide activated cation channel/ inward rectifier potassium channel
Sb01g007560.1	3438	5.22	4.61	0.8831	0.0874	2.9211	0.1665	similar to Alpha 1,4-glucan phosphorylase L isozyme	PF00343	PTHR11468		2.4.1.1	K00688	AT3G29320.1		glucan phosphorylase, putative
Sb01g007560.2	3009	5.16	4.71	0.9128	0.2446	1.3539	0.3902		PF00343	PTHR11468		2.4.1.1	K00688
Sb01g007570.1	996	18.92	21.74	1.149	0.033	4.5461	0.0725	similar to Putative DNA binding protein	PF03106					AT1G69310.1	WRKY57	WRKY57; transcription factor
Sb01g007580.1	1949	38.65	62.56	1.6186	0	267.943	0		PF03721,PF00984,PF03720	PTHR11374	KOG2666	1.1.1.22	K00012	AT3G29360.1		UDP-glucose 6-dehydrogenase, putative
Sb01g007580.2	1929	38.92	62.81	1.6138	0	263.453	0	similar to UDP-glucose 6-dehydrogenase	PF03721,PF00984,PF03720	PTHR11374	KOG2666	1.1.1.22	K00012
Sb01g007580.3	1975	38.7	63.17	1.6323	0	282.721	0		PF03721,PF00984,PF03720	PTHR11374	KOG2666	1.1.1.22	K00012
Sb01g007580.4	1645	35.97	58.22	1.6186	0	210.228	0		PF03721,PF00984,PF03720	PTHR11374	KOG2666
Sb01g007580.5	1364	32.48	52.23	1.6081	0	152.599	0		PF03721,PF00984	PTHR11374	KOG2666
Sb01g007590.1	576	0	0.16	Inf	0.3939	0.7268	0.5564	similar to Putative glucosyl transferase		PTHR11926				AT3G02100.1		UDP-glucoronosyl/UDP-glucosyl transferase family protein
Sb01g007600.1	1478	8.09	12.34	1.5253	0	31.2982	0	similar to Putative glucosyl transferase		PTHR11926	KOG1192	2.4.1.17	K00699	AT3G02100.1		UDP-glucoronosyl/UDP-glucosyl transferase family protein
Sb01g007610.1	1377	2.14	8.14	3.8037	0	124.267	0	similar to Putative glucosyl transferase		PTHR11926	KOG1192	2.4.1.17	K00699	AT3G02100.1		UDP-glucoronosyl/UDP-glucosyl transferase family protein
Sb01g007620.1	1398	0.38	0.23	0.6053	0.3702	0.8029	0.5378	similar to Putative glucosyl transferase		PTHR11926	KOG1192			AT3G02100.1		UDP-glucoronosyl/UDP-glucosyl transferase family protein
Sb01g007630.1	1434	6.49	6.04	0.9307	0.4844	0.4889	0.655	similar to Putative glucosyl transferase		PTHR11926	KOG1192			AT3G02100.1		UDP-glucoronosyl/UDP-glucosyl transferase family protein
Sb01g007640.1	1630	17.43	38.14	2.1882	0	311.937	0	similar to Putative glucosyl transferase		PTHR11926	KOG1192	2.4.1.17	K00699	AT3G02100.1		UDP-glucoronosyl/UDP-glucosyl transferase family protein
Sb01g007650.1	604	68.28	61.13	0.8953	0.0179	5.6106	0.0421	similar to UPF0139 protein, putative, expressed	PF03669	PTHR13193	KOG3462			AT5G07960.1		unknown protein
Sb01g007655.1	2388	6.08	7.75	1.2747	0.0008	11.3081	0.0025	weakly similar to Expressed protein						AT5G07980.1		dentin sialophosphoprotein-related
Sb01g007660.1	1261	20.97	23.75	1.1326	0.024	5.0953	0.0548	similar to Expressed protein	PF10160		KOG4536			AT3G05010.1		transmembrane protein, putative
Sb01g007670.1	772	0	0.06	Inf	0.9259	0.0087	0.9599	similar to Putative expressed protein	PF07983					AT1G18650.1	PDCB3	PDCB3 (PLASMODESMATA CALLOSE-BINDING PROTEIN 3); callose binding / polysaccharide binding
Sb01g007680.1	3894	15.14	18.1	1.1955	0	24.5063	0	similar to Putative receptor-like protein kinase	PF08263,PF00560,PF00069,PF07714	PTHR23258	KOG1187			AT3G02130.1	RPK2	RPK2 (RECEPTOR-LIKE PROTEIN KINASE 2); ATP binding / kinase/ protein serine/threonine kinase
Sb01g007690.1	884	158.37	174.38	1.1011	0.0001	16.2806	0.0004	similar to Ribosomal protein L13a	PF00572	PTHR11545	KOG3204		K02872	AT5G48760.1		60S ribosomal protein L13A (RPL13aD)
Sb01g007700.1	643	7.18	6.95	0.968	0.8615	0.0304	0.9599	similar to Putative uncharacterized protein 170F8.6						AT4G26190.1		unknown protein
Sb01g007710.1	2365	33.45	24.28	0.7259	0	82.1886	0	similar to Putative ABC-transporter-like protein	PF00664,PF00005	PTHR19242	KOG0058			AT5G39040.1	TAP2	ATTAP2; ATPase, coupled to transmembrane movement of substances / transporter
Sb01g007720.1	2934	8.99	10.1	1.1235	0.0352	4.4333	0.0764	similar to Putative serine/ threonine kinase	PF00069,PF07714	PTHR22986	KOG0576			AT1G69220.1	SIK1	SIK1; ATP binding / kinase/ protein kinase/ protein serine/threonine kinase
Sb01g007730.1	1444	5.29	6.06	1.1456	0.1963	1.6696	0.3259	similar to Putative cleavage stimulation factor subunit 1	PF00400	PTHR22840	KOG0640			AT5G60940.1		transducin family protein / WD-40 repeat family protein
Sb01g007730.2	1561	5.57	6.42	1.1526	0.1458	2.1161	0.2566		PF00400	PTHR22840	KOG0640
Sb01g007740.1	1324	11.72	12.32	1.0512	0.5074	0.4394	0.6765		PF00153	PTHR11896	KOG0765			AT5G15640.1		mitochondrial substrate carrier family protein
Sb01g007740.2	1395	13.43	14.34	1.0678	0.3293	0.9518	0.4897	similar to Putative mitochondrial carrier protein	PF00153	PTHR11896	KOG0765
Sb01g007750.1	1334	0.09	0.21	2.3333	0.3432	0.8985	0.506	similar to Phytochelatin synthetase-like protein 1	PF04833					AT5G60920.1	COB	COB (COBRA)
Sb01g007760.1	2012	25.8	25.19	0.9764	0.5672	0.3274	0.7193	similar to Brittle stalk-2-like protein 4	PF04833					AT5G60920.1	COB	COB (COBRA)
Sb01g007770.1	744	18.77	15.13	0.8061	0.0095	6.7233	0.0239	similar to Cytochrome b5	PF00173	PTHR19359				AT1G26340.1	CB5-A	CB5-A (CYTOCHROME B5 ISOFORM A); heme binding
Sb01g007780.1	1251	0.24	0.18	0.75	0.8248	0.049	0.9382	similar to M31 protein	PF00319,PF01486	PTHR11945	KOG0014			AT5G15800.1	2011-09-01	SEP1 (SEPALLATA1); DNA binding / transcription factor
Sb01g007790.1	862	6.76	2.75	0.4068	0	34.6984	0	similar to M4 protein	PF00319,PF01486	PTHR11945	KOG0014		K09264	AT1G69120.1	AP1	AP1 (APETALA1); DNA binding / protein binding / protein heterodimerization/ transcription activator/ transcription factor
Sb01g007800.1	2205	16.88	18.5	1.096	0.0507	3.8192	0.1052	weakly similar to Putative uncharacterized protein OJ1112_G08.12						AT1G69060.1		heat shock protein binding
Sb01g007810.1	1475	0	0	NaN	NaN	NaN	NaN		PF03478
Sb01g007810.2	1334	0	0	NaN	NaN	NaN	NaN	Predicted protein	PF03478
Sb01g007820.1	1486	90.9	83.43	0.9178	0.0008	11.2985	0.0025	similar to Cysteine proteinase precursor	PF08246,PF00112	PTHR12411	KOG1543			AT5G45890.1	SAG12	SAG12 (SENESCENCE-ASSOCIATED GENE 12); cysteine-type peptidase
Sb01g007830.1	1044	19.39	5.5	0.2837	0	200.67	0	similar to Putative uncharacterized protein	PF07885	PTHR11003				AT5G55630.1	ATKCO1	ATKCO1; calcium-activated potassium channel/ ion channel/ outward rectifier potassium channel
Sb01g007840.1	1352	7.22	8.73	1.2091	0.0344	4.4757	0.075	similar to Putative topoisomerase VI subunit A	PF04406	PTHR10848	KOG2795			AT3G13170.1	ATSPO11-1	ATSPO11-1; ATP binding / DNA binding / DNA topoisomerase (ATP-hydrolyzing)/ catalytic
Sb01g007850.1	3894	43.29	51.75	1.1954	0	70.4722	0	similar to Phytochrome C	PF08446,PF01590,PF00360,PF00989,PF08448,PF00512,PF02518	PTHR23283				AT5G35840.1	PHYC	PHYC (phytochrome defective c); protein histidine kinase
Sb01g007855.1	1593	0	0	NaN	NaN	NaN	NaN	Predicted protein	PF10536	PTHR23258:SF413				AT2G04865.1		unknown protein
Sb01g007860.1	969	0	0	NaN	NaN	NaN	NaN	Predicted protein
Sb01g007870.1	1103	0.79	2.11	2.6709	0.0001	15.751	0.0004	similar to Expressed protein	PF00403	PTHR22814	KOG1603			AT1G51090.1		heavy-metal-associated domain-containing protein
Sb01g007878.1	1107	8.03	8.15	1.0149	0.9154	0.0113	0.9599	similar to EMF2		PTHR22597				AT5G51230.1	EMF2	EMF2 (EMBRYONIC FLOWER 2); DNA binding / transcription factor
Sb01g007880.1	2833	11.18	13.6	1.2165	0.0001	15.8942	0.0004	similar to Putative uncharacterized protein	PF03169	PTHR22601	KOG2262			AT4G16370.1	ATOPT3	ATOPT3 (OLIGOPEPTIDE TRANSPORTER); oligopeptide transporter
Sb01g007890.1	2511	0.05	0	0	0.2923	1.109	0.4462	similar to Chromosome chr19 scaffold_4, whole genome shotgun sequence		PTHR13824:SF1				AT5G55540.1	TRN1	TRN1 (TORNADO 1)
Sb01g007900.1	1050	0	0	NaN	NaN	NaN	NaN	similar to Oligopeptide transporter 3, putative, expressed	PF03169	PTHR22601				AT4G16370.1	ATOPT3	ATOPT3 (OLIGOPEPTIDE TRANSPORTER); oligopeptide transporter
Sb01g007910.1	2106	0	0	NaN	NaN	NaN	NaN	similar to Expressed protein		PTHR13824:SF1				AT5G55540.1	TRN1	TRN1 (TORNADO 1)
Sb01g007920.1	1371	0.06	0.13	2.1667	0.5242	0.4056	0.6925	similar to Putative uncharacterized protein		PTHR13824	KOG1909			AT5G55540.1	TRN1	TRN1 (TORNADO 1)
Sb01g007930.1	607	97.93	101.6	1.0375	0.33	0.9487	0.4905	similar to Expressed protein	PF04241	PTHR10584	KOG3472			AT2G04900.1		unknown protein
Sb01g007940.1	1643	0.12	0.06	0.5	0.6049	0.2676	0.7566	similar to Putative uncharacterized protein OSJNBa0047E24.20						AT4G17240.1		unknown protein
Sb01g007950.1	2336	38.32	40.76	1.0637	0.0415	4.157	0.0886	similar to Histone acetyltransferase complex component	PF00569,PF00249,PF04433	PTHR12374				AT4G16420.1	ADA2B	ADA2B (HOMOLOG OF YEAST ADA2 2B); DNA binding / transcription coactivator/ transcription factor
Sb01g007960.1	1644	40.67	43.2	1.0622	0.0859	2.9504	0.164	similar to Os03g0750700 protein	PF03088	PTHR10426	KOG1520			AT5G22020.1		strictosidine synthase family protein
Sb01g007965.1	324	67.5	83.14	1.2317	0.0004	12.4781	0.0013	similar to Os03g0750500 protein
Sb01g007970.1	4149	0.07	0.12	1.7143	0.3872	0.7478	0.5555	similar to Kinesin-like protein	PF00225	PTHR16012	KOG4280			AT3G44050.1		kinesin motor protein-related
Sb01g007980.1	1156	18.75	19.52	1.0411	0.5359	0.3832	0.7037	similar to Expressed protein	PF00515,PF07719	PTHR22904	KOG0551			AT1G04130.1		tetratricopeptide repeat (TPR)-containing protein
Sb01g007990.1	561	0.27	0.57	2.1111	0.3613	0.8333	0.5276	similar to Putative stress-related protein	PF00582					AT3G11930.1		universal stress protein (USP) family protein
Sb01g008000.1	567	7.14	9.24	1.2941	0.0634	3.4461	0.1276	similar to Putative defective chloroplasts and leaves (DCL) protein	PF11523					AT3G46630.1		unknown protein
Sb01g008010.1	973	9.95	13.35	1.3417	0.0008	11.3475	0.0025	similar to Expressed protein	PF10237	PTHR13200	KOG3350			AT3G58470.1		methyltransferase/ nucleic acid binding
Sb01g008020.1	2240	5.91	6.12	1.0355	0.6813	0.1687	0.8278	similar to Tousled-like kinase 2	PF00069	PTHR22974	KOG1151	2.7.11.1	K08864	AT5G20930.1	TSL	TSL (TOUSLED); kinase/ protein serine/threonine kinase
Sb01g008030.1	2450	4.46	27.2	6.0987	0	1090.51	0	similar to Exhydrolase II	PF00933,PF01915					AT5G20950.1		glycosyl hydrolase family 3 protein
Sb01g008030.2	2897	3.79	22.53	5.9446	0	1051.67	0		PF00933,PF01915
Sb01g008030.3	2348	4.58	27.06	5.9083	0	1019.74	0		PF00933,PF01915
Sb01g008030.4	2640	4.07	24.31	5.973	0	1036.7	0		PF00933,PF01915
Sb01g008030.5	2716	4.03	23.51	5.8337	0	1016.54	0		PF00933,PF01915
Sb01g008040.1	2587	75.5	101.12	1.3393	0	232.134	0	similar to Exoglucanase precursor	PF00933,PF01915					AT5G20950.1		glycosyl hydrolase family 3 protein
Sb01g008040.2	2614	77.44	104.22	1.3458	0	249.303	0		PF00933,PF01915
Sb01g008040.3	2612	74.75	100.15	1.3398	0	232.707	0		PF00933,PF01915
Sb01g008050.1	2246	0.03	0	0	0.5517	0.3543	0.7037	similar to Beta-glucanase	PF00933,PF01915			3.2.1.21	K05349	AT5G20950.1		glycosyl hydrolase family 3 protein
Sb01g008060.1	1425	0	0.03	Inf	0.9259	0.0087	0.9599	similar to Chromosome chr7 scaffold_31, whole genome shotgun sequence	PF00909	PTHR11730	KOG0682			AT2G38290.1	ATAMT2	ATAMT2 (AMMONIUM TRANSPORTER 2); ammonium transmembrane transporter/ high affinity secondary active ammonium transmembrane transporter
Sb01g008070.1	1453	5.86	6.65	1.1348	0.2025	1.6246	0.3346	similar to RNA recognition motif family protein, expressed	PF00076	PTHR11732				AT5G32450.1		RNA recognition motif (RRM)-containing protein
Sb01g008080.1	3447	7.49	8.66	1.1562	0.0084	6.9468	0.0214	similar to Helicase associated domain family protein, expressed	PF00271,PF04408,PF07717,PF00035	PTHR18934	KOG0920			AT5G04895.1		ATP binding / ATP-dependent helicase/ double-stranded RNA binding / helicase/ nucleic acid binding
Sb01g008090.1	1065	9.09	12.07	1.3278	0.0012	10.4752	0.0037	similar to Narf, putative, expressed		PTHR11615				AT4G16440.1		ferredoxin hydrogenase
Sb01g008100.1	1205	7.54	8.4	1.1141	0.2649	1.2429	0.4165	similar to Narf, putative, expressed	PF02256	PTHR11615				AT4G16440.1		ferredoxin hydrogenase
Sb01g008110.1	771	0	0	NaN	NaN	NaN	NaN	Predicted protein		PTHR19446				AT4G29090.1		reverse transcriptase, putative / RNA-dependent DNA polymerase, putative
Sb01g008120.1	546	14.14	13.44	0.9505	0.6695	0.1822	0.8175	similar to Expressed protein						AT5G37480.1		unknown protein
Sb01g008130.1	2221	9.45	10.75	1.1376	0.0374	4.3311	0.0807	similar to SRPK4	PF00069	PTHR11295	KOG1290	2.7.11.1	K08832	AT3G53030.1	SRPK4	SRPK4 (Ser/Arg-rich protein kinase 4); kinase/ protein kinase
Sb01g008140.1	1541	98.9	89	0.8999	0	19.136	0	similar to Aldose 1-epimerase family protein, expressed						AT1G55370.1	NDF5	carbohydrate binding / catalytic
Sb01g008140.2	1453	110.98	99.7	0.8984	0	20.9429	0				KOG1594
Sb01g008140.3	1503	101.68	91.65	0.9014	0	18.6301	0
Sb01g008150.1	3025	6.25	7.02	1.1232	0.0777	3.1134	0.1509	similar to OSIGBa0076I14.10 protein		PTHR10887	KOG1801			AT4G15570.1	MAA3	MAA3 (MAGATAMA 3)
Sb01g008160.1	1183	24.12	26.05	1.08	0.1537	2.0347	0.2682	similar to PHD-finger family protein, expressed	PF00628	PTHR10333	KOG1973			AT1G54390.1	ING2	PHD finger protein-related
Sb01g008170.1	2676	221.22	221.5	1.0013	0.92	0.0101	0.9599	similar to YT521-B-like family protein, expressed	PF04146	PTHR12357	KOG1901			AT3G13460.1	ECT2	ECT2; protein binding
Sb01g008180.1	4395	2.94	3.29	1.119	0.1582	1.9909	0.2741	similar to Myosin heavy chain class XI E1 protein	PF02736,PF00063,PF00612,PF01843	PTHR13140	KOG0160			AT2G31900.1	XIF	XIF; motor
Sb01g008190.1	618	8.63	5.31	0.6153	0.0008	11.2746	0.0025	similar to Expressed protein						AT1G05385.1		photosystem II 11 kDa protein-related
Sb01g008195.1	4685	6.1	7.11	1.1656	0.0033	8.6296	0.0092	similar to Putative uncharacterized protein	PF00628	PTHR22664				AT1G05380.1		DNA binding
Sb01g008200.1	588	0.26	0	0	0.1566	2.007	0.2717	weakly similar to Putative uncharacterized protein	PF04927					AT1G03120.1	ATRAB28	ATRAB28
Sb01g008210.1	1101	0	0.04	Inf	0.9259	0.0087	0.9599	similar to Os03g0747400 protein	PF04927					AT3G22490.1		late embryogenesis abundant protein, putative / LEA protein, putative
Sb01g008220.1	1205	44.46	46.19	1.0389	0.3399	0.9109	0.5027	similar to Putative uncharacterized protein	PF01987					AT5G47420.1		unknown protein
Sb01g008220.2	1202	42.31	44.48	1.0513	0.2172	1.5227	0.3543		PF01987
Sb01g008230.1	2628	8.87	7.61	0.8579	0.0155	5.8574	0.037	similar to Expressed protein		PTHR21736				AT1G05410.1		unknown protein
Sb01g008240.1	1197	0.16	0.04	0.25	0.3025	1.063	0.4586	similar to Putative uncharacterized protein						AT1G05440.1		unknown protein
Sb01g008250.1	414	16.27	5.28	0.3245	0	56.2014	0	similar to Putative uncharacterized protein	PF07911					AT3G22540.1		unknown protein
Sb01g008260.1	562	11.45	10.06	0.8786	0.2987	1.0802	0.4544	similar to Ribosomal protein S27	PF01667	PTHR11594	KOG1779		K02978	AT3G61110.1	ARS27A	ARS27A (ARABIDOPSIS RIBOSOMAL PROTEIN S27); structural constituent of ribosome
Sb01g008270.1	614	283.9	328.05	1.1555	0	46.9086	0	similar to Ribosomal protein S27	PF01667	PTHR11594	KOG1779		K02978	AT3G61110.1	ARS27A	ARS27A (ARABIDOPSIS RIBOSOMAL PROTEIN S27); structural constituent of ribosome
Sb01g008280.1	1628	10.99	11.09	1.0091	0.9273	0.0083	0.9599	similar to Putative WD repeat protein	PF00400	PTHR16288	KOG3914			AT1G03110.1		transducin family protein / WD-40 repeat family protein
Sb01g008290.1	1412	7.42	13.2	1.779	0	55.5045	0	similar to Putative uncharacterized protein OJ1124_H03.7						AT2G25690.1		senescence-associated protein-related
Sb01g008300.1	1590	3.38	4.64	1.3728	0.0067	7.3582	0.0175	similar to Transducin family protein, putative, expressed	PF08614,PF00400	PTHR19878	KOG0288			AT5G50230.1		nucleotide binding
Sb01g008310.1	2057	1.93	2.04	1.057	0.759	0.0941	0.8879	similar to Helicase conserved C-terminal domain containing protein, expressed	PF00271,PF12513	PTHR12131	KOG0953			AT4G14790.1	ATSUV3	ATSUV3; ATP-dependent RNA helicase
Sb01g008320.1	546	2.56	1.67	0.6523	0.1506	2.0661	0.2636	similar to Putative uncharacterized protein	PF01535	PTHR10483				AT3G22670.1		pentatricopeptide (PPR) repeat-containing protein
Sb01g008340.1	1512	0	0	NaN	NaN	NaN	NaN	similar to Putative uncharacterized protein	PF07714,PF00069	PTHR23257	KOG0192	2.7.11.25	K04427	AT3G22750.1		protein kinase, putative
Sb01g008350.1	1086	0.73	1.55	2.1233	0.0072	7.2192	0.0186	similar to Putative uncharacterized protein	PF01027	PTHR23291	KOG2322			AT3G63310.1		glutamate binding
Sb01g008356.1	552	0	0	NaN	NaN	NaN	NaN	weakly similar to At2g29210/F16P2.41
Sb01g008360.1	1398	1.3	1.53	1.1769	0.483	0.4921	0.6533	similar to Transferase family protein, expressed						AT4G29250.1		transferase family protein
Sb01g008370.1	1341	0	0	NaN	NaN	NaN	NaN	similar to Putative uncharacterized protein		PTHR11926	KOG1192			AT2G15490.1	UGT73B4	UGT73B4 (UDP-GLYCOSYLTRANSFERASE 73B4); UDP-glucosyltransferase/ UDP-glycosyltransferase/ quercetin 3-O-glucosyltransferase/ quercetin 7-O-glucosyltransferase/ transferase, transferring glycosyl groups
Sb01g008380.1	1529	1.48	1.43	0.9662	0.9251	0.0088	0.9599	similar to Heat shock protein 41	PF00447	PTHR10015	KOG0627		K09419	AT3G22830.1	HSFA6B	AT-HSFA6B; DNA binding / transcription factor
Sb01g008390.1	1048	86.36	80.16	0.9282	0.0167	5.7236	0.0396	similar to Putative uncharacterized protein	PF01105	PTHR22811	KOG1692			AT3G22845.1		emp24/gp25L/p24 protein-related
Sb01g008400.1	1348	361.64	314.47	0.8696	0	106.112	0	similar to Putative uncharacterized protein						AT1G62250.1		unknown protein
Sb01g008400.2	1331	367.59	318.76	0.8672	0	110.625	0
Sb01g008400.3	1718	294.83	257.75	0.8742	0	102.246	0
Sb01g008410.1	11099	6.15	7.16	1.1642	0	20.2458	0	similar to WD-40 repeat family protein, putative, expressed	PF02138,PF00400	PTHR13743	KOG1788			AT1G03060.1		WD-40 repeat family protein / beige-related
Sb01g008420.1	1210	742.25	734.12	0.989	0.2561	1.2895	0.4049	similar to Aluminum-induced protein-like protein	PF12481,PF12504	PTHR11772				AT3G22850.1		unknown protein
Sb01g008420.2	1108	777.43	765.13	0.9842	0.1076	2.5888	0.1991		PF12481,PF12504	PTHR11772
Sb01g008425.1	600	9.9	10.56	1.0667	0.6208	0.2447	0.7712	similar to Chromosome chr5 scaffold_2, whole genome shotgun sequence	PF00560	PTHR23155				AT1G04210.1		leucine-rich repeat family protein / protein kinase family protein
Sb01g008430.1	2409	13.32	13.68	1.027	0.615	0.2529	0.7657	similar to Os03g0744300 protein	PF00069	PTHR22986	KOG1187			AT1G04210.1		leucine-rich repeat family protein / protein kinase family protein
Sb01g008440.1	1327	19.33	14.67	0.7589	0	20.0653	0	similar to Putative uncharacterized protein OJ1593_C11.11						AT3G55250.1		unknown protein
Sb01g008450.1	1869	69.4	83.26	1.1997	0	56.4783	0	similar to ATP sulfurylase	PF01747	PTHR11055	KOG0636	2.7.7.4	K00958	AT4G14680.1	APS3	APS3; sulfate adenylyltransferase (ATP)
Sb01g008460.1	1254	68.43	69.43	1.0146	0.6535	0.2015	0.8019	similar to Histone H2A	PF00125,PF00036	PTHR23050	KOG0027			AT5G37780.1	CAM1	CAM1 (CALMODULIN 1); calcium ion binding
Sb01g008465.1	1797	2.06	2.64	1.2816	0.0941	2.8036	0.1776	similar to Os03g0743200 protein	PF01535	PTHR10483				AT3G04750.1		pentatricopeptide (PPR) repeat-containing protein
Sb01g008470.1	978	0	0	NaN	NaN	NaN	NaN	Predicted protein
Sb01g008480.1	1492	29.8	13.44	0.451	0	223.452	0	similar to IAA1 protein	PF02309					AT3G04730.1	IAA16	IAA16; transcription factor
Sb01g008490.1	2589	4.75	5.56	1.1705	0.05	3.843	0.1039	similar to Putative uncharacterized protein	PF04810,PF04811,PF08033,PF04815,PF00626	PTHR11141	KOG1986			AT5G43670.1		transport protein, putative
Sb01g008500.1	1579	52.65	43.85	0.8329	0	30.1317	0	similar to Magnesium transporter CorA-like family protein, putative, expressed		PTHR13890	KOG2662			AT5G64560.1		magnesium transporter CorA-like family protein (MRS2-2)
Sb01g008510.1	606	0	0	NaN	NaN	NaN	NaN	similar to Putative uncharacterized protein	PF00072	PTHR23283				AT5G26594.1	ARR24	ARR24 (Arabidopsis response regulator 24); two-component response regulator
Sb01g008520.1	1011	1.42	1.58	1.1127	0.7443	0.1064	0.881	similar to Expressed protein	PF00097	PTHR10825				AT2G30580.1	DRIP2	DRIP2 (DREB2A-INTERACTING PROTEIN 2); protein binding / ubiquitin-protein ligase/ zinc ion binding
Sb01g008530.1	1292	20	24.06	1.203	0.0007	11.4475	0.0022	similar to Os03g0741600 protein	PF03208	PTHR19317	KOG3142			AT5G07110.1	PRA1.B6	PRA1.B6 (PRENYLATED RAB ACCEPTOR 1.B6)
Sb01g008550.1	1624	9.74	16.59	1.7033	0	70.2299	0	similar to Protein WRKY1	PF10533,PF03106					AT5G28650.1	WRKY74	WRKY74; calmodulin binding / transcription factor
Sb01g008560.1	570	185.93	200.48	1.0783	0.0064	7.4205	0.0168	similar to Putative ubiquinol-cytochrome C reductase complex ubiquinone-binding protein	PF10890					AT3G10860.1		ubiquinol-cytochrome C reductase complex ubiquinone-binding protein, putative / ubiquinol-cytochrome C reductase complex 8.2 kDa protein, putative
Sb01g008570.1	1684	24.65	158.51	6.4304	0	4521.61	0	similar to Putative helix-loop-helix DNA-binding protein	PF00010					AT5G43650.1		basic helix-loop-helix (bHLH) family protein
Sb01g008590.1	1223	3.19	4.47	1.4013	0.0138	6.059	0.0334	similar to Putative uncharacterized protein					K10886	AT3G23100.1	XRCC4	XRCC4; protein C-terminus binding
Sb01g008600.1	2563	13.18	15.35	1.1646	0.0016	9.9764	0.0048	similar to Os03g0740700 protein	PF04677,PF04676	PTHR12072	KOG2477			AT1G56290.1		CwfJ-like family protein
Sb01g008610.1	895	80.66	84.95	1.0532	0.1267	2.3327	0.2292	similar to Putative uncharacterized protein					K07466	AT1G10590.1		DNA-binding protein-related
Sb01g008620.1	621	0.91	0.88	0.967	0.922	0.0096	0.9599	similar to Ribosomal protein S10	PF00338	PTHR11700				AT3G22300.1	RPS10	RPS10 (RIBOSOMAL PROTEIN S10); structural constituent of ribosome
Sb01g008630.1	1552	12.17	13.42	1.1027	0.1377	2.2034	0.245	similar to Putative Deoxyhypusine synthase	PF01916	PTHR11703	KOG2924	2.5.1.46	K00809	AT5G05920.1	DHS	DHS (DEOXYHYPUSINE SYNTHASE)
Sb01g008640.1	225	0.17	0.61	3.5882	0.4914	0.4735	0.66	similar to Putative uncharacterized protein
Sb01g008650.1	273	0	0	NaN	NaN	NaN	NaN	similar to Diphosphonucleotide phosphatase 2		PTHR12083				AT3G14890.1		phosphoesterase
Sb01g008655.1	600	0	0	NaN	NaN	NaN	NaN	weakly similar to Putative uncharacterized protein						AT5G42655.1		unknown protein
Sb01g008660.1	936	2.63	4.48	1.7034	0.0012	10.5265	0.0037	similar to Putative uncharacterized protein	PF03350					AT4G19390.1		unknown protein
Sb01g008670.1	1920	2.76	3.02	1.0942	0.5077	0.4387	0.6767	similar to Putative NPH3 domain containing protein	PF03000					AT5G66560.1		phototropic-responsive NPH3 family protein
Sb01g008680.1	1882	0	0	NaN	NaN	NaN	NaN	similar to Transducin family protein, putative, expressed	PF00400	PTHR22844	KOG0271			AT2G26490.1		transducin family protein / WD-40 repeat family protein
Sb01g008690.1	2365	59.21	49.07	0.8287	0	53.5956	0	similar to Serine hydroxymethyltransferase	PF00464	PTHR11680	KOG2467	2.1.2.1	K00600	AT4G37930.1	SHM1	SHM1 (SERINE TRANSHYDROXYMETHYLTRANSFERASE 1); glycine hydroxymethyltransferase/ poly(U) binding
Sb01g008690.2	2555	53.73	43.99	0.8187	0	59.1079	0		PF00464	PTHR11680	KOG2467	2.1.2.1	K00600
Sb01g008695.1	396	5.64	5.41	0.9592	0.91	0.0128	0.9599	similar to Chromosome chr3 scaffold_8, whole genome shotgun sequence	PF02260	PTHR11139:SF9
Sb01g008700.1	10419	3.35	3.84	1.1463	0.0045	8.0578	0.0122	similar to Phosphatidylinositol 3-and 4-kinase family protein, expressed	PF02985,PF00454	PTHR11139			K08873	AT1G50030.1	TOR	TOR (TARGET OF RAPAMYCIN); 1-phosphatidylinositol-3-kinase/ protein binding
Sb01g008710.1	1311	2.37	3.34	1.4093	0.0267	4.9121	0.0602	similar to Phosphatidylinositol 3-and 4-kinase family protein, expressed	PF00400	PTHR13211	KOG2919			AT4G21520.1		transducin family protein / WD-40 repeat family protein
Sb01g008720.1	1789	14.72	17.86	1.2133	0.0003	12.8504	0.001	similar to Putative uncharacterized protein OSJNBb0016H12.28						AT2G15860.1		unknown protein
Sb01g008730.1	1599	3.88	4.19	1.0799	0.5361	0.3827	0.7037	similar to Alcohol dehydrogenase 1	PF08240,PF00107	PTHR11695	KOG0022			AT1G77120.1	ADH1	ADH1 (ALCOHOL DEHYDROGENASE 1); alcohol dehydrogenase
Sb01g008730.2	1705	3.57	3.85	1.0784	0.5534	0.3513	0.7051		PF08240,PF00107	PTHR11695	KOG0022	1.1.1.1	K00001
Sb01g008730.3	1615	3.63	3.84	1.0579	0.6797	0.1704	0.8264		PF08240,PF00107	PTHR11695	KOG0022	1.1.1.1	K00001
Sb01g008740.1	2522	5.45	6.04	1.1083	0.1873	1.739	0.3132	similar to Os03g0737800 protein	PF08700	PTHR15954	KOG2346			AT4G02030.1		unknown protein
Sb01g008750.1	1696	16.84	26.98	1.6021	0	96.4956	0	similar to Putative uncharacterized protein adh1B		PTHR10584	KOG2855			AT5G58730.1		pfkB-type carbohydrate kinase family protein
Sb01g008750.2	1692	16.15	26.21	1.6229	0	98.2398	0			PTHR10584	KOG2855
Sb01g008760.1	957	7.27	5.48	0.7538	0.0187	5.5266	0.0437	similar to Cyclin-H1-1	PF00382	PTHR10026	KOG2496		K06634	AT5G27620.1	CYCH;1	CYCH;1 (CYCLIN H;1); cyclin-dependent protein kinase/ protein binding / protein kinase
Sb01g008770.1	931	102.41	73.78	0.7204	0	103.482	0				KOG4549			AT2G14110.1		unknown protein
Sb01g008770.2	1001	84.37	60.52	0.7173	0	93.8486	0	similar to Putative uncharacterized protein OSJNBb0016H12.23			KOG4549
Sb01g008790.1	1735	11.89	14.97	1.259	0.0001	14.6387	0.0004	similar to Expressed protein						AT2G39810.1	HOS1	HOS1; ubiquitin-protein ligase
Sb01g008800.1	1256	333.66	376.66	1.1289	0	78.5003	0	similar to CBS domain containing protein, expressed	PF00571	PTHR11911				AT5G10860.1		CBS domain-containing protein
Sb01g008800.2	1313	330.01	373.22	1.1309	0	83.7213	0		PF00571	PTHR11911
Sb01g008810.1	1158	47.38	96.48	2.0363	0	479.257	0	similar to Putative uncharacterized protein 110K5.12						AT5G05250.1		unknown protein
Sb01g008820.1	2725	24.94	26.09	1.0461	0.1963	1.6696	0.3259	similar to Putative ABA-responsive protein	PF02893					AT1G28200.1	FIP1	FIP1 (FH INTERACTING PROTEIN 1)
Sb01g008830.1	1210	46.59	44.9	0.9637	0.3516	0.8676	0.517	similar to ATP synthase delta chain		PTHR11910				AT4G09650.1	ATPD	ATPD (ATP SYNTHASE DELTA-SUBUNIT GENE); hydrogen ion transporting ATP synthase, rotational mechanism / proton-transporting ATPase, rotational mechanism
Sb01g008840.1	1143	0.23	0.12	0.5217	0.5062	0.4419	0.6752	similar to Syntaxin-like protein 2	PF00804,PF05739	PTHR19957	KOG0810		K08486	AT1G08560.1	SYP111	SYP111 (SYNTAXIN OF PLANTS 111); SNAP receptor
Sb01g008850.1	1536	13.43	10.18	0.758	0.0001	16.1508	0.0004	similar to Expressed protein	PF03602					AT3G28460.1		unknown protein
Sb01g008860.1	2529	8.6	4.36	0.507	0	84.1449	0	similar to Endoglucanase 10	PF00759	PTHR22298				AT5G49720.1	ATGH9A1	ATGH9A1 (ARABIDOPSIS THALIANA GLYCOSYL HYDROLASE 9A1); cellulase/ hydrolase, hydrolyzing O-glycosyl compounds
Sb01g008870.1	1553	2.51	2.99	1.1912	0.2331	1.4217	0.3751	similar to Putative uncharacterized protein	PF01535	PTHR10483				AT1G77405.1		unknown protein
Sb01g008880.1	1518	0.05	0	0	0.5517	0.3543	0.7037	similar to Putative uncharacterized protein	PF01553					AT2G38110.1	GPAT6	GPAT6 (GLYCEROL-3-PHOSPHATE ACYLTRANSFERASE 6); 1-acylglycerol-3-phosphate O-acyltransferase/ acyltransferase
Sb01g008885.1	1704	0	0.13	Inf	0.0345	4.4688	0.075	similar to H0112G12.7 protein	PF00854	PTHR11654	KOG1237			AT1G69870.1		proton-dependent oligopeptide transport (POT) family protein
Sb01g008890.1	1698	0	0.11	Inf	0.0771	3.1243	0.1498	similar to Os07g0193200 protein	PF00023	PTHR18958	KOG4412			AT1G03670.1		ankyrin repeat family protein
Sb01g008900.1	1671	0	0	NaN	NaN	NaN	NaN	similar to Os07g0193200 protein	PF00023	PTHR18958	KOG4412			AT1G03670.1		ankyrin repeat family protein
Sb01g008910.1	2020	0	0	NaN	NaN	NaN	NaN	similar to Beta-fructofuranosidase, insoluble isoenzyme 3 precursor	PF00251,PF08244		KOG0228	3.2.1.26	K01193	AT3G52600.1	AtcwINV2	AtcwINV2 (Arabidopsis thaliana cell wall invertase 2); hydrolase, hydrolyzing O-glycosyl compounds
Sb01g008920.1	1500	54.54	64.51	1.1828	0	30.0222	0	similar to Putative macronuclear development protein	PF01918	PTHR13516	KOG2567			AT3G07030.1		nucleic acid binding
Sb01g008930.1	2987	13.33	16.56	1.2423	0	24.9392	0	similar to Os03g0735100 protein	PF00400	PTHR22847	KOG2048			AT4G07410.1		transducin family protein / WD-40 repeat family protein
Sb01g008940.1	2221	83.71	73.1	0.8733	0	38.0589	0	similar to Glucose-1-phosphate adenylyltransferase	PF00483,PF00132	PTHR22572	KOG1322	2.7.7.27	K00975	AT5G19220.1	APL1	APL1 (ADP GLUCOSE PYROPHOSPHORYLASE LARGE SUBUNIT 1); glucose-1-phosphate adenylyltransferase
Sb01g008945.1	213	7.46	10.06	1.3485	0.1929	1.6952	0.3212	similar to Os03g0734900 protein
Sb01g008950.1	645	24.29	22.4	0.9222	0.2954	1.095	0.4503	similar to Os03g0734900 protein	PF06200,PF09425,PF06203,PF00320	PTHR22949:SF3				AT1G51600.1	TIFY2A	TIFY2A; sequence-specific DNA binding / transcription factor/ zinc ion binding
Sb01g008960.1	276	0.41	1.98	4.8293	0.0134	6.1158	0.0326	similar to Putative uncharacterized protein	PF02428					AT1G72060.1		serine-type endopeptidase inhibitor
Sb01g008970.1	501	34.89	36.57	1.0482	0.5117	0.4305	0.6805	similar to Putative ribosomal protein	PF00542	PTHR11809	KOG1715			AT4G36420.1		ribosomal protein L12 family protein
Sb01g008980.1	424	3.21	100.3	31.2461	0	1207.61	0	weakly similar to Expressed protein						AT3G57450.1		unknown protein
Sb01g008990.1	560	1.96	4.56	2.3265	0.0002	13.6594	0.0007	similar to Expressed protein						AT3G57450.1		unknown protein
Sb01g009000.1	267	2.98	12.29	4.1242	0	38.471	0	similar to Expressed protein
Sb01g009010.1	1074	0.92	0.98	1.0652	0.9372	0.0062	0.9665	similar to Putative uncharacterized protein	PF00153	PTHR11896	KOG0764			AT5G66380.1	ATFOLT1	ATFOLT1 (ARABIDOPSIS THALIANA FOLATE TRANSPORTER 1); binding / folic acid transporter
Sb01g009020.1	2136	62.07	65.51	1.0554	0.03	4.7107	0.0667	weakly similar to Putative uncharacterized protein						AT5G27660.1		catalytic/ protein binding / serine-type endopeptidase/ serine-type peptidase
Sb01g009020.2	2130	60.33	63.47	1.052	0.0445	4.0362	0.0941
Sb01g009025.1	1446	0.13	0.03	0.2308	0.3025	1.063	0.4586	weakly similar to Putative uncharacterized protein						AT5G27660.1		catalytic/ protein binding / serine-type endopeptidase/ serine-type peptidase
Sb01g009030.1	1281	2.42	4.02	1.6612	0.0006	11.9085	0.0019	similar to Mitochondrial carrier protein-like protein	PF00153	PTHR11896	KOG0764			AT5G66380.1	ATFOLT1	ATFOLT1 (ARABIDOPSIS THALIANA FOLATE TRANSPORTER 1); binding / folic acid transporter
Sb01g009040.1	429	2.91	7.54	2.5911	0	21.2467	0	similar to Expressed protein
Sb01g009050.1	246	0	0	NaN	NaN	NaN	NaN	similar to Putative uncharacterized protein
Sb01g009060.1	541	2.17	12.55	5.7834	0	105.938	0	similar to Expressed protein
Sb01g009070.1	1710	8.45	9.94	1.1763	0.0284	4.8063	0.0635	similar to Os03g0733800 protein	PF04137	PTHR12613	KOG2608			AT1G72280.1	AERO1	AERO1 (Arabidopsis endoplasmic reticulum oxidoreductins 1); FAD binding / electron carrier/ oxidoreductase, acting on sulfur group of donors, disulfide as acceptor / protein binding
Sb01g009080.1	1110	0	0	NaN	NaN	NaN	NaN	similar to Putative GRF-interacting factor 1	PF05030	PTHR23107	KOG3227			AT5G28640.1	AN3	AN3 (ANGUSTIFOLIA 3); protein binding / transcription coactivator
Sb01g009085.1	150	0	0	NaN	NaN	NaN	NaN	similar to Putative uncharacterized protein
Sb01g009090.1	2313	14.07	14.21	1.01	0.864	0.0293	0.9599	similar to Os05g0239200 protein	PF02892,PF05699	PTHR23272	KOG1121			AT3G42170.1		DNA binding
Sb01g009100.1	898	0	0	NaN	NaN	NaN	NaN	similar to Putative uncharacterized protein	PF00188	PTHR10334				AT5G66590.1		allergen V5/Tpx-1-related family protein
Sb01g009110.1	690	0	0.07	Inf	0.9259	0.0087	0.9599	similar to Putative uncharacterized protein OSJNBa0079G12.6	PF04759					AT1G21050.1		unknown protein
Sb01g009120.1	231	9.99	12.83	1.2843	0.1896	1.7209	0.3165	similar to Expressed protein						AT5G14105.1		unknown protein
Sb01g009130.1	2842	159.29	114.34	0.7178	0	502.875	0	similar to Homeodomain protein JUBEL1	PF07526	PTHR11850	KOG0773			AT2G23760.1	BLH4	BLH4 (BEL1-LIKE HOMEODOMAIN 4); DNA binding / transcription factor
Sb01g009135.1	357	0	0.13	Inf	0.9259	0.0087	0.9599	similar to Putative uncharacterized protein				1.17.1.2	K03527	AT4G34350.1	HDR	HDR (4-HYDROXY-3-METHYLBUT-2-ENYL DIPHOSPHATE REDUCTASE); 4-hydroxy-3-methylbut-2-en-1-yl diphosphate reductase/ 4-hydroxy-3-methylbut-2-en-1-yl diphosphate synthase
Sb01g009140.1	1610	95.81	109.9	1.1471	0	37.2348	0	similar to Putative LytB protein	PF02401			1.17.1.2	K03527	AT4G34350.1	HDR	HDR (4-HYDROXY-3-METHYLBUT-2-ENYL DIPHOSPHATE REDUCTASE); 4-hydroxy-3-methylbut-2-en-1-yl diphosphate reductase/ 4-hydroxy-3-methylbut-2-en-1-yl diphosphate synthase
Sb01g009150.1	1047	0	0	NaN	NaN	NaN	NaN	similar to Expressed protein	PF03407	PTHR10483				AT1G28710.1		unknown protein
Sb01g009170.1	3295	36.72	37	1.0076	0.7806	0.0776	0.9046	similar to Putative leishmanolysin-like protein	PF01457,PF07974,PF00008	PTHR10942	KOG2556			AT5G42620.1		metalloendopeptidase/ zinc ion binding
Sb01g009180.1	670	14.91	10.82	0.7257	0.0015	10.1289	0.0045	similar to Expressed protein						AT1G49975.1		unknown protein
Sb01g009190.1	903	0.04	0.2	5	0.2658	1.2386	0.4166	Predicted protein
Sb01g009200.1	1394	0.11	0.03	0.2727	0.4823	0.4937	0.6528	similar to Expressed protein	PF02485					AT5G11730.1		unknown protein
Sb01g009210.1	1209	0.31	0.57	1.8387	0.2053	1.6041	0.3385	similar to Expressed protein	PF02485					AT5G11730.1		unknown protein
Sb01g009220.1	1639	13.5	11.96	0.8859	0.059	3.5651	0.1198	similar to Expressed protein	PF02485					AT5G11730.1		unknown protein
Sb01g009225.1	2457	6.9	9.22	1.3362	0	19.5589	0	similar to Cation-transporting ATPase	PF00122,PF00702	PTHR11939	KOG0202	3.6.3.8	K01537	AT1G10130.1	ECA3	ECA3 (ENDOPLASMIC RETICULUM-TYPE CALCIUM-TRANSPORTING ATPASE 3); calcium-transporting ATPase/ calmodulin binding / manganese-transporting ATPase/ peroxidase
Sb01g009230.1	1746	0.56	0.68	1.2143	0.5946	0.2832	0.7477	Predicted protein	PF00498					AT4G14490.1		forkhead-associated domain-containing protein / FHA domain-containing protein
Sb01g009240.1	2082	0.04	0.04	1	0.7505	0.1011	0.881	similar to Os09g0499500 protein	PF11443					AT5G13210.1		unknown protein
Sb01g009250.1	1967	0	0.02	Inf	0.9259	0.0087	0.9599	similar to Os09g0499400 protein	PF11443					AT5G43400.1		unknown protein
Sb01g009260.1	306	0	0.15	Inf	0.9259	0.0087	0.9599	similar to Putative uncharacterized protein OSJNBb0011H13.13
Sb01g009270.1	1344	5.43	3.93	0.7238	0.0065	7.4081	0.017	similar to Os03g0730000 protein	PF02450	PTHR11440	KOG2369			AT1G27480.1		lecithin:cholesterol acyltransferase family protein / LACT family protein
Sb01g009280.1	1670	27.91	33.84	1.2125	0	22.7244	0	similar to Putative uncharacterized protein	PF04258	PTHR12174	KOG2443			AT2G03120.1	ATSPP	ATSPP (ARABIDOPSIS SIGNAL PEPTIDE PEPTIDASE); aspartic-type endopeptidase
Sb01g009280.2	1655	28.99	35.14	1.2121	0	23.3473	0		PF04258	PTHR12174	KOG2443
Sb01g009290.1	1558	9.96	10.18	1.0221	0.788	0.0723	0.9107	similar to Putative uncharacterized protein	PF03909					AT5G65910.1		BSD domain-containing protein
Sb01g009300.1	1503	0.3	0.39	1.3	0.6418	0.2164	0.7913	similar to Putative ACT domain containing protein	PF01842					AT5G25320.1		ACT domain-containing protein
Sb01g009310.1	1190	1.75	2.41	1.3771	0.0978	2.7406	0.1837	similar to Os03g0729700 protein	PF04452				K09761	AT1G50000.1		methyltransferase
Sb01g009320.1	765	0	0	NaN	NaN	NaN	NaN	Predicted protein
Sb01g009330.1	1362	0.11	0.07	0.6364	0.8555	0.0332	0.956	similar to Growth-regulating factor 6	PF08880,PF08879					AT2G22840.1	AtGRF1	AtGRF1 (GROWTH-REGULATING FACTOR 1); transcription activator
Sb01g009340.1	905	56.69	58.63	1.0342	0.4127	0.671	0.5786	similar to Putative uncharacterized protein		PTHR22274:SF7	KOG4498			AT5G65840.1		unknown protein
Sb01g009350.1	783	17.49	16.82	0.9617	0.6489	0.2073	0.798	similar to Putative uncharacterized protein		PTHR22274:SF7	KOG4498			AT5G65840.1		unknown protein
Sb01g009360.1	1214	21.82	21.55	0.9876	0.85	0.0358	0.9546	similar to Putative uncharacterized protein OSJNBb0011H13.4	PF11255					AT1G44920.1		unknown protein
Sb01g009370.1	2036	14.81	9.09	0.6138	0	66.5376	0	similar to Putative uncharacterized protein						AT1G17870.1	EGY3	EGY3 (ETHYLENE-DEPENDENT GRAVITROPISM-DEFICIENT AND YELLOW-GREEN-LIKE 3)
Sb01g009380.1	948	0.32	0.29	0.9062	0.9359	0.0065	0.9657	similar to Putative uncharacterized protein	PF00010	PTHR12565:SF7				AT1G68920.1		basic helix-loop-helix (bHLH) family protein
Sb01g009390.1	1182	26.47	24.56	0.9278	0.163	1.9461	0.2809	similar to OSJNBb0067G11.11 protein	PF03665	PTHR12941	KOG3289			AT5G55940.1	emb2731	emb2731 (embryo defective 2731)
Sb01g009390.2	1139	15.71	15.73	1.0013	0.9837	0.0004	0.992		PF03665	PTHR12941
Sb01g009400.1	1905	9.71	11.92	1.2276	0.0015	10.0992	0.0045	similar to DEAD-box ATP-dependent RNA helicase 16	PF00270,PF00271	PTHR10967	KOG0346			AT4G34910.1		DEAD/DEAH box helicase, putative (RH16)
Sb01g009410.1	880	1.59	3.37	2.1195	0.0003	13.1439	0.001	similar to Chromosome chr18 scaffold_1, whole genome shotgun sequence		PTHR21521				AT3G12210.1		sequence-specific DNA binding
Sb01g009420.1	1788	2.58	2.6	1.0078	0.9891	0.0002	0.9956	similar to Putative uncharacterized protein	PF01535	PTHR10483				AT3G49730.1		unknown protein
Sb01g009430.1	1693	20.92	19.9	0.9512	0.32	0.9889	0.4788	similar to Putative DnaJ protein	PF00226	PTHR11821				AT4G07990.1		DNAJ heat shock N-terminal domain-containing protein
Sb01g009433.1	1236	0.4	0.41	1.025	0.8741	0.0251	0.9599	similar to F-box domain containing protein	PF00646,PF03478					AT2G26160.1		unknown protein
Sb01g009434.1	789	6.81	11.38	1.6711	0	21.6292	0	similar to Putative GTP-binding protein		PTHR10229				AT3G49725.1		GTP binding
Sb01g009438.1	961	5.24	6.88	1.313	0.027	4.8904	0.0608
Sb01g009438.2	924	4.01	4.69	1.1696	0.3152	1.0088	0.473	similar to Putative uncharacterized protein
Sb01g009440.1	1446	0.05	0	0	0.5517	0.3543	0.7037	similar to Expressed protein	PF00646
Sb01g009450.1	1494	0	0	NaN	NaN	NaN	NaN	similar to Acc synthase	PF00155	PTHR11751	KOG0256	4.4.1.14	K01762	AT4G37770.1	ACS8	ACS8; 1-aminocyclopropane-1-carboxylate synthase
Sb01g009460.1	1300	0	0.14	Inf	0.0771	3.1243	0.1498	similar to Knotted1-type homeobox protein OSH3	PF03790,PF03791,PF03789	PTHR11850	KOG0773			AT4G08150.1	KNAT1	KNAT1 (KNOTTED-LIKE FROM ARABIDOPSIS THALIANA); transcription factor
Sb01g009470.1	1034	16.03	15.12	0.9432	0.4395	0.5976	0.6075							AT5G66290.1		unknown protein
Sb01g009470.2	1112	15.86	15.33	0.9666	0.6519	0.2036	0.8005	similar to Expressed protein
Sb01g009480.1	1488	0	0	NaN	NaN	NaN	NaN	similar to Homeotic protein knotted-1	PF03790,PF03791,PF03789	PTHR11850	KOG0773			AT4G08150.1	KNAT1	KNAT1 (KNOTTED-LIKE FROM ARABIDOPSIS THALIANA); transcription factor
Sb01g009490.1	1086	0.56	0.76	1.3571	0.4752	0.51	0.6464	similar to Expressed protein	PF09765,PF11793	PTHR13206	KOG3268	6.3.2.19	K10606	AT5G65740.1		protein binding / zinc ion binding
Sb01g009500.1	1824	3.17	3.45	1.0883	0.517	0.4198	0.686	similar to Expressed protein	PF05057	PTHR12482	KOG4372			AT1G10040.1		unknown protein
Sb01g009500.2	1950	2.93	3.13	1.0683	0.6151	0.2529	0.7658		PF05057	PTHR12482	KOG4372
Sb01g009510.1	408	0	0.11	Inf	0.9259	0.0087	0.9599	weakly similar to Putative uncharacterized protein OSJNBa0013A09.8						AT4G37810.1		unknown protein
Sb01g009520.1	2094	139.29	120.2	0.8629	0	70.3111	0	similar to Expressed protein	PF01925	PTHR14255				AT2G36630.1		unknown protein
Sb01g009530.1	1802	37.5	40.85	1.0893	0.0134	6.1152	0.0326	similar to Expressed protein						AT2G22795.1		unknown protein
Sb01g009540.1	2252	0.34	0.38	1.1176	0.7946	0.0678	0.9168	similar to Putative uncharacterized protein	PF02714	PTHR13018	KOG1134			AT1G58520.1	RXW8	unknown protein
Sb01g009550.1	1606	20.64	20.97	1.016	0.7655	0.089	0.893	similar to Putative inositol 1,3,4-trisphosphate 5/6-kinase	PF05770					AT4G33770.1		inositol 1,3,4-trisphosphate 5/6-kinase family protein
Sb01g009555.1	762	0	0	NaN	NaN	NaN	NaN	similar to Putative uncharacterized protein						AT5G41040.1		transferase family protein
Sb01g009560.1	1841	35.49	8.27	0.233	0	787.849	0		PF00091,PF03953	PTHR11588	KOG1376		K07374	AT1G50010.1	TUA2	TUA2; structural constituent of cytoskeleton
Sb01g009560.2	2192	26.27	6.2	0.236	0	686.696	0	similar to Tubulin alpha-2/alpha-4 chain	PF00091,PF03953	PTHR11588	KOG1376		K07374
Sb01g009560.3	1451	35.1	7.88	0.2245	0	633.134	0		PF03953	PTHR11588
Sb01g009570.1	1359	37.36	22.77	0.6095	0	115.123	0	similar to Tubulin alpha-2/alpha-4 chain	PF00091,PF03953	PTHR11588	KOG1376		K07374	AT1G50010.1	TUA2	TUA2; structural constituent of cytoskeleton
Sb01g009580.1	1264	7.96	8.73	1.0967	0.3239	0.9731	0.4833	similar to Will die slowly protein, putative, expressed	PF00400	PTHR22847	KOG0295			AT3G49660.1		transducin family protein / WD-40 repeat family protein
Sb01g009590.1	2025	16.74	17.13	1.0233	0.6599	0.1936	0.808	similar to Putative uncharacterized protein	PF00010	PTHR11514				AT2G22750.1		basic helix-loop-helix (bHLH) family protein
Sb01g009590.2	2100	15.78	16.21	1.0272	0.6063	0.2656	0.7576		PF00010	PTHR11514
Sb01g009590.3	2138	15.72	15.99	1.0172	0.7457	0.1052	0.881		PF00010	PTHR11514
Sb01g009600.1	1997	78.91	70.37	0.8918	0	23.274	0	similar to Putative uncharacterized protein	PF00069,PF07714	PTHR11295	KOG0600	2.7.11.22	K08819	AT5G10270.1	CDKC;1	CDKC;1 (Cyclin-dependent kinase C;1); kinase
Sb01g009610.1	1795	14.02	14.58	1.0399	0.5113	0.4314	0.6803	similar to Lariat debranching enzyme	PF00149,PF05011	PTHR12849	KOG2863			AT4G31770.1		calcineurin-like phosphoesterase family protein
Sb01g009610.2	1969	11.78	12.52	1.0628	0.3132	1.017	0.4718		PF05011	PTHR12849	KOG2863
Sb01g009620.1	602	0.06	0.15	2.5	0.872	0.026	0.9599	Predicted protein
Sb01g009630.1	2159	20.68	25.99	1.2568	0	31.2214	0	weakly similar to Putative uncharacterized protein	PF05182	PTHR13484				AT5G58040.1	ATFIP1[V]	ATFIP1[V] (Arabidopsis homolog of yeast Fip1 [V]); RNA binding / protein binding
Sb01g009640.1	735	2.78	5.95	2.1403	0	20.2842	0	similar to Maf-like protein, expressed	PF02545	PTHR11746	KOG1509			AT5G66550.1		Maf family protein
Sb01g009650.1	363	0	0.13	Inf	0.9259	0.0087	0.9599	weakly similar to Os03g0724600 protein
Sb01g009660.1	683	1.05	1.8	1.7143	0.096	2.7711	0.1807	similar to Putative uncharacterized protein						AT4G39235.1		unknown protein
Sb01g009670.1	2771	1.75	2.09	1.1943	0.1737	1.8508	0.2945	similar to Putative uncharacterized protein	PF00560	PTHR23258	KOG1187			AT2G16250.1		leucine-rich repeat transmembrane protein kinase, putative
Sb01g009680.1	1282	10.54	9	0.8539	0.0586	3.5756	0.1191	similar to Putative cellular retinaldehyde-binding protein	PF03765,PF00650	PTHR10174	KOG1470			AT1G75170.1		SEC14 cytosolic factor family protein / phosphoglyceride transfer family protein
Sb01g009685.1	1703	4.82	4.52	0.9378	0.5679	0.3263	0.7201	similar to CRAL/TRIO domain, putative	PF03765,PF00650	PTHR10174	KOG1470			AT1G75170.1		SEC14 cytosolic factor family protein / phosphoglyceride transfer family protein
Sb01g009685.2	1612	5.66	5.6	0.9894	0.9525	0.0035	0.9764		PF03765,PF00650	PTHR10174	KOG1470
Sb01g009690.1	793	0.24	0.4	1.6667	0.5411	0.3735	0.7037	similar to CRAL/TRIO domain, putative	PF00650	PTHR10174				AT1G75170.1		SEC14 cytosolic factor family protein / phosphoglyceride transfer family protein
Sb01g009700.1	807	1.78	5.42	3.0449	0	36.8108	0	similar to Expressed protein
Sb01g009710.1	1747	19.86	24	1.2085	0.0001	16.278	0.0004	similar to Expressed protein						AT1G63850.1		PRLI-interacting factor-related
Sb01g009730.1	880	1.16	4.25	3.6638	0	38.9703	0	similar to Putative uncharacterized protein OJ1499_D04.17						AT5G66780.1		unknown protein
Sb01g009740.1	1644	9.16	14.2	1.5502	0	42.9896	0	similar to GRAS family transcription factor, putative	PF03514					AT5G66770.1		scarecrow transcription factor family protein
Sb01g009760.1	1523	12.99	16.79	1.2925	0	17.5378	0	similar to Adenylyl cyclase-associated protein	PF01213,PF08603	PTHR10652				AT4G34490.1	ATCAP1	ATCAP1 (ARABIDOPSIS THALIANA CYCLASE ASSOCIATED PROTEIN 1); actin binding
Sb01g009770.1	1680	4.14	4.04	0.9758	0.8652	0.0288	0.9599	similar to Glycosyl hydrolases family 17, putative	PF00332					AT4G34480.1		catalytic/ cation binding / hydrolase, hydrolyzing O-glycosyl compounds
Sb01g009780.1	1767	3.43	4.46	1.3003	0.0185	5.55	0.0433	weakly similar to F-box domain containing protein	PF00646					AT3G16210.1		F-box family protein
Sb01g009790.1	3027	0.14	0.11	0.7857	0.7524	0.0995	0.8825	similar to Chromatin remodeling factor DDM1b	PF00176,PF00271	PTHR10799	KOG0389			AT5G66750.1	CHR1	CHR1 (CHROMATIN REMODELING 1); ATPase/ helicase
Sb01g009800.1	3142	9.48	11.74	1.2384	0	18.004	0	similar to Myb-like DNA-binding domain, putative	PF04433,PF00569,PF00249	PTHR12802				AT4G34430.1	CHB3	CHB3; DNA binding / transcription factor/ zinc ion binding
Sb01g009810.1	1008	0	0	NaN	NaN	NaN	NaN	similar to Expressed protein	PF09790					AT5G21050.1		unknown protein
Sb01g009820.1	414	14.07	13.76	0.978	0.8996	0.0159	0.9599	similar to Probable histone H2AXb	PF00125,PF00808	PTHR23430	KOG1756			AT1G54690.1	GAMMA-H2AX	GAMMA-H2AX (GAMMA HISTONE VARIANT H2AX); DNA binding
Sb01g009830.1	1491	0	0	NaN	NaN	NaN	NaN	Predicted protein						AT3G28630.1		unknown protein
Sb01g009840.1	1170	25.55	34.75	1.3601	0	39.439	0	similar to Expressed protein	PF01956	PTHR20917	KOG3312			AT3G12030.1		unknown protein
Sb01g009850.1	1740	0.87	0.37	0.4253	0.0051	7.8397	0.0137	similar to OSJNBa0031O09.02	PF06101	PTHR17204				AT5G43950.1		unknown protein
Sb01g009860.1	7904	12.43	15.91	1.28	0	81.4361	0	similar to HEAT repeat, putative	PF02985,PF03130,PF12074,PF00514	PTHR23346	KOG1242			AT1G64790.1		binding
Sb01g009870.1	962	7.08	6.3	0.8898	0.3353	0.9285	0.4968	similar to Putative uncharacterized protein	PF00249	PTHR10641	KOG0048		K09422	AT1G73410.1	MYB54	MYB54 (MYB DOMAIN PROTEIN 54); DNA binding / transcription factor
Sb01g009880.1	1944	14.71	20.12	1.3678	0	39.1062	0	similar to Putative glutamate carboxylase	PF00282	PTHR11999	KOG1383	4.1.1.15	K01580	AT5G17330.1	GAD	GAD; calmodulin binding / glutamate decarboxylase
Sb01g009890.1	1767	1.24	4.69	3.7823	0	91.119	0	similar to Peptide transporter	PF07690,PF00854	PTHR11654	KOG1237			AT2G02040.1	PTR2	PTR2 (PEPTIDE TRANSPORTER 2); dipeptide transporter/ high affinity oligopeptide transporter/ nitrate transmembrane transporter/ peptide transporter/ transporter/ tripeptide transporter
Sb01g009900.1	2284	23.95	29.96	1.2509	0	36.5596	0	similar to Peptide transporter	PF00854	PTHR11654	KOG1237			AT2G02040.1	PTR2	PTR2 (PEPTIDE TRANSPORTER 2); dipeptide transporter/ high affinity oligopeptide transporter/ nitrate transmembrane transporter/ peptide transporter/ transporter/ tripeptide transporter
Sb01g009910.1	987	0	0	NaN	NaN	NaN	NaN	similar to Putative uncharacterized protein	PF07714,PF00069	PTHR23258	KOG1187			AT2G41970.1		protein kinase, putative
Sb01g009920.1	3839	32.02	23.51	0.7342	0	119.722	0	similar to Phytochrome A	PF08446,PF01590,PF00360,PF00989,PF08448,PF00512,PF02518	PTHR23283				AT1G09570.1	PHYA	PHYA (PHYTOCHROME A); G-protein coupled photoreceptor/ protein histidine kinase/ red or far-red light photoreceptor/ signal transducer
Sb01g009920.2	4300	28.59	20.99	0.7342	0	119.722	0		PF08446,PF01590,PF00360,PF00989,PF08448,PF00512,PF02518	PTHR23283
Sb01g009920.3	4044	30.51	22.38	0.7335	0	120.64	0		PF08446,PF01590,PF00360,PF00989,PF08448,PF00512,PF02518	PTHR23283
Sb01g009930.1	3396	6.77	4.72	0.6972	0	29.3795	0	similar to Phytochrome A	PF08446,PF01590,PF00360,PF00989,PF08448,PF00512,PF02518	PTHR23283				AT1G09570.1	PHYA	PHYA (PHYTOCHROME A); G-protein coupled photoreceptor/ protein histidine kinase/ red or far-red light photoreceptor/ signal transducer
Sb01g009933.1	276	18.37	18.5	1.0071	0.9918	0.0001	0.9964	weakly similar to Putative uncharacterized protein T9L24.35						AT1G73450.1		protein kinase, putative
Sb01g009936.1	759	14.31	19.76	1.3809	0.0001	15.6988	0.0004	similar to Chromosome chr1 scaffold_5, whole genome shotgun sequence						AT1G73460.1		protein kinase family protein
Sb01g009940.1	2300	13.34	12.86	0.964	0.5033	0.4481	0.6725	similar to Os03g0719500 protein	PF00069	PTHR11295	KOG0667			AT1G73450.1		protein kinase, putative
Sb01g009950.1	1965	16.16	11.48	0.7104	0	36.8671	0	similar to Putative uncharacterized protein	PF12146,PF00561	PTHR11614	KOG1455			AT1G73480.1		hydrolase, alpha/beta fold family protein
Sb01g009960.1	2267	27.94	29.5	1.0558	0.1343	2.2419	0.2401	similar to 3,4-dihydroxy-2-butanone kinase, putative, expressed	PF02733,PF02734		KOG2426			AT3G17770.1		dihydroxyacetone kinase family protein
Sb01g009970.1	492	0	0.09	Inf	0.9259	0.0087	0.9599	similar to 3,4-dihydroxy-2-butanone kinase, putative, expressed						AT3G17770.1		dihydroxyacetone kinase family protein
Sb01g009980.1	2136	0.02	0.02	1	0.5517	0.3543	0.7037	similar to Putative microtubule-associated protein	PF03999	PTHR19321	KOG4302			AT2G01910.1	ATMAP65-6	ATMAP65-6; microtubule binding
Sb01g009990.1	378	12.11	13.99	1.1552	0.2973	1.0863	0.4526	similar to Putative uncharacterized protein	PF00234					AT2G45180.1		protease inhibitor/seed storage/lipid transfer protein (LTP) family protein
Sb01g010000.1	450	0	0	NaN	NaN	NaN	NaN	similar to Calmodulin-2	PF00036	PTHR23050	KOG0027			AT5G37780.1	CAM1	CAM1 (CALMODULIN 1); calcium ion binding
Sb01g010010.1	805	11.84	11.44	0.9662	0.7467	0.1044	0.881	similar to Cytochrome c oxidase assembly protein ctaG, putative, expressed	PF04442	PTHR21320	KOG2540		K02258	AT1G02410.1		cytochrome c oxidase assembly protein CtaG / Cox11 family
Sb01g010020.1	705	0	0	NaN	NaN	NaN	NaN	similar to ZF-HD protein dimerisation region containing protein, expressed	PF04770					AT1G75240.1	AtHB33	AtHB33 (ARABIDOPSIS THALIANA HOMEOBOX PROTEIN 33); DNA binding / transcription factor
Sb01g010030.1	1730	5.16	4.51	0.874	0.1908	1.7111	0.3181	similar to Actin-1	PF00022	PTHR11937	KOG0676		K10355	AT3G12110.1	ACT11	ACT11 (actin-11); structural constituent of cytoskeleton
Sb01g010030.2	1546	5.43	4.1	0.7551	0.0099	6.6448	0.0248		PF00022	PTHR11937	KOG0676		K10355
Sb01g010030.3	2110	4.14	3.15	0.7609	0.0108	6.4955	0.0268		PF00022	PTHR11937	KOG0676		K10355
Sb01g010030.4	1648	5.72	4.78	0.8357	0.0789	3.0872	0.1528		PF00022	PTHR11937	KOG0676		K10355
Sb01g010040.1	1211	2.53	2.9	1.1462	0.4405	0.595	0.6086	similar to Anthranilate synthase beta 2 subunit	PF00117	PTHR11922	KOG0026			AT5G57890.1		anthranilate synthase beta subunit, putative
Sb01g010050.1	1739	94.17	89.77	0.9533	0.0375	4.3264	0.0809	similar to Expressed protein	PF05542					AT3G17800.1		unknown protein
Sb01g010050.2	1633	88.56	84.74	0.9569	0.0719	3.2395	0.1421		PF05542
Sb01g010060.1	1974	31.36	34.84	1.111	0.0034	8.6015	0.0095	similar to Putative uncharacterized protein	PF01336,PF00152	PTHR22594		6.1.1.22	K01893	AT5G56680.1	SYNC1	SYNC1; ATP binding / aminoacyl-tRNA ligase/ asparagine-tRNA ligase/ aspartate-tRNA ligase/ nucleic acid binding / nucleotide binding
Sb01g010070.1	3563	43.89	25.94	0.591	0	394.762	0	similar to Histidine kinase	PF03924,PF00512,PF02518,PF00072	PTHR23283	KOG0519			AT2G01830.1	WOL	WOL (WOODEN LEG); cytokinin receptor/ osmosensor/ phosphoprotein phosphatase/ protein histidine kinase
Sb01g010080.1	270	0.28	0	0	0.5517	0.3543	0.7037	similar to Putative uncharacterized protein						AT2G21820.1		unknown protein
Sb01g010090.1	1257	14.15	15.56	1.0996	0.1654	1.9243	0.2844	similar to Zinc finger (C3HC4-type RING finger) protein-like	PF00097	PTHR23012	KOG1609			AT1G11020.1		zinc finger (C3HC4-type RING finger) family protein
Sb01g010100.1	863	1.36	1.85	1.3603	0.2604	1.2664	0.4107	similar to Cytochrome b561 family protein, expressed	PF03188	PTHR10106	KOG1619			AT1G14730.1		unknown protein
Sb01g010110.1	3056	3.49	4.62	1.3238	0.0007	11.3848	0.0022	similar to TMK protein precursor	PF08263,PF00560,PF00069,PF07714	PTHR23258	KOG1187	2.7.1.-	K00924	AT1G66150.1	TMK1	TMK1 (TRANSMEMBRANE KINASE 1); transmembrane receptor protein serine/threonine kinase
Sb01g010120.1	2382	6.97	4.8	0.6887	0	22.4696	0	similar to Os03g0716200 protein	PF00628	PTHR23123	KOG1844			AT1G66170.1	MMD1	MMD1 (MALE MEIOCYTE DEATH 1); DNA binding / protein binding / zinc ion binding
Sb01g010130.1	3405	17.45	18.67	1.0699	0.0673	3.3467	0.1341	similar to Expressed protein	PF00780,PF10366,PF00637,PF10367	PTHR12894	KOG2063			AT4G36630.1	EMB2754	EMB2754 (EMBRYO DEFECTIVE 2754); binding / small GTPase regulator
Sb01g010136.1	1548	7.09	8.24	1.1622	0.0784	3.0984	0.152	similar to Os03g0715400 protein	PF05346	PTHR13317				AT1G67960.1		unknown protein
Sb01g010150.1	1352	60.51	58.53	0.9673	0.3098	1.0316	0.4677	similar to Expressed protein	PF03029	PTHR21231	KOG1534			AT4G12790.1		ATP-binding family protein
Sb01g010160.1	537	0.28	0	0	0.1566	2.007	0.2717	weakly similar to Putative uncharacterized protein
Sb01g010165.1	339	2.46	5.11	2.0772	0.0077	7.1028	0.0198	similar to Putative uncharacterized protein
Sb01g010170.1	1392	5.55	5.34	0.9622	0.7559	0.0967	0.8854	similar to RRM-containing protein, putative, expressed	PF00076	PTHR11732				AT4G17720.1		RNA recognition motif (RRM)-containing protein
Sb01g010180.1	981	0.66	1.53	2.3182	0.0052	7.7962	0.014	similar to Putative uncharacterized protein	PF00069	PTHR22986	KOG0581			AT1G73500.1	MKK9	MKK9 (MAP KINASE KINASE 9); MAP kinase kinase/ kinase/ protein kinase activator
Sb01g010190.1	3486	10.88	12.47	1.1461	0.0026	9.0362	0.0075	similar to Putative uncharacterized protein	PF03810,PF08389,PF08506,PF03378	PTHR10997	KOG1992			AT2G46520.1		cellular apoptosis susceptibility protein, putative / importin-alpha re-exporter, putative
Sb01g010200.1	1011	0	0	NaN	NaN	NaN	NaN	similar to Putative uncharacterized protein	PF00069	PTHR22986	KOG0581			AT1G73500.1	MKK9	MKK9 (MAP KINASE KINASE 9); MAP kinase kinase/ kinase/ protein kinase activator
Sb01g010210.1	2599	24.68	27.89	1.1301	0.0005	12.1206	0.0016	similar to NADH-ubiquinone oxidoreductase 75 kDa subunit	PF00111,PF10588,PF00384,PF09326	PTHR11615	KOG2282	1.6.5.3	K03934	AT5G37510.1	EMB1467	EMB1467 (embryo defective 1467); NADH dehydrogenase (ubiquinone)/ NADH dehydrogenase/ electron carrier/ iron-sulfur cluster binding / oxidoreductase/ oxidoreductase, acting on NADH or NADPH
Sb01g010220.1	657	3.57	2.36	0.6611	0.0614	3.5003	0.124	similar to Putative uncharacterized protein						AT2G01755.1		unknown protein
Sb01g010230.1	636	0.24	0.43	1.7917	0.5414	0.373	0.7037	Predicted protein						AT3G14760.1		unknown protein
Sb01g010240.1	2301	22.18	16.56	0.7466	0	44.6701	0	similar to Putative GTP-binding protein	PF00350,PF01031,PF02212	PTHR11566	KOG0446			AT1G14830.1	ADL1C	ADL1C (ARABIDOPSIS DYNAMIN-LIKE PROTEIN 1C); GTP binding / GTPase
Sb01g010240.2	2298	21.7	16.15	0.7442	0	44.5884	0		PF00350,PF01031,PF02212	PTHR11566	KOG0446
Sb01g010250.1	2367	19.12	15.94	0.8337	0.0001	16.0952	0.0004	similar to Threonine dehydratase biosynthetic, chloroplast, putative, expressed	PF00291,PF00585	PTHR10314	KOG1250	4.3.1.19	K01754	AT3G10050.1	OMR1	OMR1 (L-O-METHYLTHREONINE RESISTANT 1); L-threonine ammonia-lyase
Sb01g010260.1	2791	2.58	2.14	0.8295	0.1127	2.5157	0.2075	similar to Expressed protein	PF01535	PTHR10483				AT4G01570.1		pentatricopeptide (PPR) repeat-containing protein
Sb01g010270.1	1158	16.44	22.87	1.3911	0	29.1978	0	similar to Glutamine synthetase root isozyme 2	PF03951,PF00120	PTHR20852	KOG0683	6.3.1.2	K01915	AT1G66200.1	ATGSR2	ATGSR2; copper ion binding / glutamate-ammonia ligase
Sb01g010280.1	2397	109.01	91.12	0.8359	0	91.5814	0	similar to Phosphoglucomutase, cytoplasmic 1	PF02878,PF02879,PF02880,PF00408	PTHR22573	KOG0625			AT1G23190.1		phosphoglucomutase, cytoplasmic, putative / glucose phosphomutase, putative
Sb01g010290.1	2589	2.05	3.15	1.5366	0.0001	14.3754	0.0004	similar to Atypical receptor-like kinase MARK	PF08263,PF00560,PF07714,PF00069	PTHR23258	KOG1187			AT1G48480.1	RKL1	RKL1; ATP binding / kinase/ protein serine/threonine kinase
Sb01g010300.1	682	31.35	29.88	0.9531	0.4666	0.5301	0.6372	similar to Ubiquitin-conjugating enzyme family protein, expressed	PF00179	PTHR11621	KOG0896		K10704	AT1G23260.1	MMZ1	MMZ1 (MMS ZWEI HOMOLOGUE 1); protein binding / ubiquitin-protein ligase
Sb01g010310.1	1311	3.69	2.02	0.5474	0.0001	14.9799	0.0004	similar to Zinc finger family protein, putative, expressed	PF00641	PTHR23111:SF4	KOG4198			AT1G70650.1		zinc finger (Ran-binding) family protein
Sb01g010320.1	837	0.14	0.54	3.8571	0.0427	4.1069	0.0907	similar to Expressed protein	PF10497					AT4G37110.1		protein binding / zinc ion binding
Sb01g010325.1	1200	0	0	NaN	NaN	NaN	NaN	similar to Putative calmodulin-binding heat-shock protein	PF03893,PF01764	PTHR21493				AT5G37710.1		lipase class 3 family protein / calmodulin-binding heat-shock protein, putative
Sb01g010330.1	3801	14.61	16.51	1.13	0.0012	10.4729	0.0037	similar to Protein kinase, putative, expressed	PF00069,PF07714	PTHR22985	KOG0606			AT3G17850.1		protein kinase, putative
Sb01g010350.1	1502	16.3	21.15	1.2975	0	22.5471	0	similar to Expressed protein	PF09790		KOG4688			AT5G64090.1		unknown protein
Sb01g010360.1	548	15.6	13.97	0.8955	0.3006	1.0715	0.4568	similar to Transcription factor S-II family protein, expressed	PF01096	PTHR11239	KOG2907	2.7.7.6	K03000	AT3G25940.1		transcription factor S-II (TFIIS) domain-containing protein
Sb01g010370.1	911	23.34	22.87	0.9799	0.7675	0.0874	0.8942	similar to AT hook motif family protein, expressed	PF00538,PF02178	PTHR11467				AT1G14900.1	HMGA	HMGA (HIGH MOBILITY GROUP A); DNA binding
Sb01g010380.1	1590	0.29	0.52	1.7931	0.1544	2.028	0.2691	similar to Putative pentatricopeptide (PPR) repeat-containing protein	PF01535,PF07721	PTHR10483				AT4G22760.1		pentatricopeptide (PPR) repeat-containing protein
Sb01g010390.1	3909	26.48	31.02	1.1715	0	33.4764	0	similar to Coatomer subunit alpha-1	PF00400,PF04053,PF06957	PTHR19876	KOG0292		K05236	AT1G62020.1		coatomer protein complex, subunit alpha, putative
Sb01g010400.1	1567	0.77	0.29	0.3766	0.0064	7.4412	0.0168	similar to Chromosome chr6 scaffold_3, whole genome shotgun sequence	PF00069	PTHR22986				AT5G60550.1	GRIK2	GRIK2 (GEMINIVIRUS REP INTERACTING KINASE 2); kinase
Sb01g010410.1	6116	12.21	13.53	1.1081	0.0018	9.7652	0.0053	similar to Chromosome chr3 scaffold_8, whole genome shotgun sequence	PF00613,PF00454	PTHR10048	KOG0902			AT1G49340.1	ATPI4K ALPHA	ATPI4K ALPHA; 1-phosphatidylinositol 4-kinase/ inositol or phosphatidylinositol kinase
Sb01g010420.1	1330	232.57	151.1	0.6497	0	551.849	0	similar to CCT motif, putative	PF00643,PF06203		KOG1601			AT1G25440.1		zinc finger (B-box type) family protein
Sb01g010430.1	2103	11.35	11.23	0.9894	0.8746	0.0249	0.9599	similar to CASP C terminal, putative	PF08172	PTHR14043	KOG0963		K09313	AT3G18480.1	AtCASP	AtCASP (Arabidopsis thaliana CCAAT-displacement protein alternatively spliced product)
Sb01g010440.1	958	14.69	23.27	1.5841	0	44.7318	0	similar to Expressed protein	PF08718	PTHR10219	KOG4189			AT4G39670.1		glycolipid binding / glycolipid transporter
Sb01g010450.1	906	181.42	156.21	0.861	0	40.6614	0	similar to Putative uncharacterized protein						AT1G73885.1		unknown protein
Sb01g010460.1	2201	0.21	0.06	0.2857	0.0766	3.1363	0.1497	similar to DnaK protein	PF00012	PTHR19375	KOG0100		K09490	AT5G28540.1	BIP1	BIP1; ATP binding
Sb01g010470.1	648	1.87	1.34	0.7166	0.3039	1.057	0.4602	similar to 6,7-dimethyl-8-ribityllumazine synthase	PF00885	PTHR21058	KOG3243		K00794	AT2G44050.1	COS1	COS1 (COI1 SUPPRESSOR1); 6,7-dimethyl-8-ribityllumazine synthase
Sb01g010480.1	684	0.5	0.8	1.6	0.3881	0.745	0.5559	similar to Tat binding protein 1(TBP-1)-interacting protein (TBPIP), putative	PF07106	PTHR15938	KOG4603		K06695	AT1G13330.1		unknown protein
Sb01g010490.1	1497	27.7	63.76	2.3018	0	530.195	0	similar to Putative uncharacterized protein	PF03398	PTHR12161				AT1G13340.1		unknown protein
Sb01g010500.1	829	2.51	6.27	2.498	0	32.5796	0	similar to Plastocyanin-like domain, putative	PF02298					AT2G02850.1	ARPN	ARPN (PLANTACYANIN); copper ion binding / electron carrier
Sb01g010510.1	723	2.72	4.79	1.761	0.002	9.5465	0.0059	similar to Plastocyanin-like domain, putative	PF00127,PF02298					AT2G02850.1	ARPN	ARPN (PLANTACYANIN); copper ion binding / electron carrier
Sb01g010520.1	393	0	0	NaN	NaN	NaN	NaN	similar to Plastocyanin-like domain, putative	PF02298					AT2G02850.1	ARPN	ARPN (PLANTACYANIN); copper ion binding / electron carrier
Sb01g010530.1	1673	31.78	31.44	0.9893	0.8052	0.0608	0.9237	similar to mRNA cap guanine-N7 methyltransferase 1 (EC 2.1.1.56) (mRNA (guanine- N(7)-)-methyltransferase 1)	PF03291,PF08241,PF08242	PTHR12189	KOG1975		K00565	AT3G20650.1		mRNA capping enzyme family protein
Sb01g010540.1	859	29.42	26.69	0.9072	0.1041	2.6414	0.1937	similar to MAPEG family protein, expressed	PF01124	PTHR10250		2.5.1.18	K00799	AT1G65820.1		microsomal glutathione s-transferase, putative
Sb01g010550.1	447	1.1	1.22	1.1091	0.9486	0.0042	0.974	similar to MAPEG family protein, expressed	PF01124	PTHR10250				AT1G65820.1		microsomal glutathione s-transferase, putative
Sb01g010560.1	2009	7.57	8.26	1.0911	0.2444	1.3552	0.3899	similar to Zn-finger in Ran binding protein and others containing protein, expressed	PF00641	PTHR23111	KOG4198			AT1G70650.1		zinc finger (Ran-binding) family protein
Sb01g010570.1	1131	11.37	11.73	1.0317	0.7316	0.1177	0.8711	similar to Putative uncharacterized protein	PF04504					AT3G04930.1		transcription regulator
Sb01g010580.1	3781	6.92	8.76	1.2659	0	19.431	0	similar to Os03g0708700 protein	PF04576					AT5G16720.1		unknown protein
Sb01g010590.1	2617	19.75	19.82	1.0035	0.9444	0.0049	0.9716	similar to DEAD-box ATP-dependent RNA helicase 21	PF00270,PF00271	PTHR10967	KOG0333	3.6.1.-	K01529	AT2G33730.1		DEAD box RNA helicase, putative
Sb01g010600.1	1060	61.97	63.73	1.0284	0.4386	0.5999	0.6066	similar to Peptidyl-prolyl cis-trans isomerase	PF00254	PTHR10516	KOG0552			AT1G18170.1		immunophilin / FKBP-type peptidyl-prolyl cis-trans isomerase family protein
Sb01g010610.1	1480	30.99	30.31	0.9781	0.6201	0.2457	0.7704	similar to Expressed protein	PF06966		KOG4650			AT1G18180.1		oxidoreductase, acting on the CH-CH group of donors
Sb01g010610.2	1581	30.54	29.67	0.9715	0.503	0.4485	0.6721		PF06966		KOG4650
Sb01g010620.1	1581	0.41	0.61	1.4878	0.2889	1.1247	0.4447	similar to F-box domain containing protein, expressed	PF00646,PF03478					AT1G64840.1		F-box family protein
Sb01g010630.1	1149	60.13	76.68	1.2752	0	55.2745	0	similar to Phytanoyl-CoA dioxygenase, putative, expressed	PF05721	PTHR20883	KOG3290			AT2G01490.1		phytanoyl-CoA dioxygenase (PhyH) family protein
Sb01g010640.1	468	0.24	0.88	3.6667	0.0744	3.1832	0.1461	similar to Phospholipase A2, putative, expressed						AT2G06925.1	PLA2-ALPHA	PLA2-ALPHA; phospholipase A2
Sb01g010650.1	2342	20.86	24.99	1.198	0	20.8278	0	similar to Chloroplast protein-translocon-like protein	PF01425,PF00515,PF07719	PTHR11895	KOG1211			AT3G17970.1	atToc64-III	atToc64-III (Arabidopsis thaliana translocon at the outer membrane of chloroplasts 64-III); binding / carbon-nitrogen ligase, with glutamine as amido-N-donor
Sb01g010660.1	2654	49.77	47.49	0.9542	0.0669	3.3575	0.1334	similar to DELLA protein DWARF8	PF12041,PF03514					AT1G14920.1	GAI	GAI (GIBBERELLIC ACID INSENSITIVE); transcription factor
Sb01g010670.1	1872	95.08	101.41	1.0666	0.0025	9.1203	0.0072	similar to Integral membrane protein DUF6 containing protein, expressed	PF00892
Sb01g010680.1	1818	58.19	62.3	1.0706	0.0138	6.061	0.0334	similar to Zinc finger family protein, putative, expressed	PF10269,PF00097	PTHR12183	KOG1100			AT1G73950.1		zinc finger (C3HC4-type RING finger) family protein
Sb01g010690.1	1143	0	0	NaN	NaN	NaN	NaN	similar to Teosinte branched1	PF03634					AT1G68800.1	TCP12	TCP12 (TCP DOMAIN PROTEIN 12); transcription factor
Sb01g010700.1	1988	6.55	5.59	0.8534	0.0651	3.4026	0.1304	similar to Putative uncharacterized protein SB45I19.7	PF11250					AT5G22090.1		unknown protein
Sb01g010710.1	2673	6.89	4.88	0.7083	0	21.7881	0	similar to Putative phosphatidylinositol-4-phosphate-5-kinase	PF02493,PF01504	PTHR23086	KOG0229	2.7.1.68	K00889	AT1G21980.1	ATPIP5K1	ATPIP5K1 (PHOSPHATIDYLINOSITOL-4-PHOSPHATE 5-KINASE 1); 1-phosphatidylinositol-4-phosphate 5-kinase/ actin filament binding / actin monomer binding / phosphatidylinositol phosphate kinase
Sb01g010720.1	2652	9.1	10.4	1.1429	0.0206	5.3594	0.0478	similar to Chromosome chr18 scaffold_1, whole genome shotgun sequence	PF00169,PF01237	PTHR10972	KOG1737			AT4G08180.1	ORP1C	ORP1C (OSBP(OXYSTEROL BINDING PROTEIN)-RELATED PROTEIN 1C); oxysterol binding / phosphoinositide binding
Sb01g010730.1	2578	0.51	0.51	1	0.9059	0.014	0.9599	similar to Putative uncharacterized protein	PF00069	PTHR22974	KOG0198			AT1G77720.1		protein kinase family protein
Sb01g010740.1	1631	0.9	1.2	1.3333	0.2404	1.3783	0.3848	similar to MYND finger family protein, expressed	PF00856,PF01753	PTHR12197	KOG2084		K07117	AT2G17900.1	SDG37	SDG37; zinc ion binding
Sb01g010750.1	1181	45.59	35.59	0.7807	0	34.6251	0	similar to Putative uncharacterized protein	PF04755					AT3G26070.1		plastid-lipid associated protein PAP / fibrillin family protein
Sb01g010760.1	763	89.95	81.48	0.9058	0.006	7.5488	0.0159		PF00416	PTHR10871	KOG3311		K02952	AT5G14320.1		30S ribosomal protein S13, chloroplast (CS13)
Sb01g010760.2	1038	60.87	54.23	0.8909	0.0022	9.4116	0.0064	similar to Os03g0704000 protein	PF00416	PTHR10871
Sb01g010770.1	1276	10.91	9.36	0.8579	0.062	3.4828	0.1251	similar to Expressed protein	PF09335	PTHR12677	KOG3140			AT4G09580.1		unknown protein
Sb01g010780.1	1176	0	0	NaN	NaN	NaN	NaN	weakly similar to Putative uncharacterized protein	PF00646
Sb01g010790.1	1740	0	0	NaN	NaN	NaN	NaN	Predicted protein
Sb01g010800.1	2300	18.75	16.49	0.8795	0.005	7.891	0.0135	similar to Putative uncharacterized protein OSJNBa0004L11.12	PF00069,PF07714	PTHR22986	KOG0198			AT4G08480.1	MAPKKK9	MAPKKK9; ATP binding / kinase/ protein kinase/ protein serine/threonine kinase
Sb01g010810.1	2372	8.85	5.5	0.6215	0	44.2851	0	similar to Expressed protein
Sb01g010820.1	2493	51.22	56.73	1.1076	0	16.7522	0	similar to BRASSINOSTEROID INSENSITIVE 1-associated receptor kinase 1, putative, expressed	PF08263,PF00560,PF00069,PF07714	PTHR23258	KOG1187			AT5G10290.1		leucine-rich repeat family protein / protein kinase family protein
Sb01g010820.2	2525	50.83	56.83	1.118	0	20.1755	0		PF08263,PF00560,PF00069,PF07714	PTHR23258	KOG1187
Sb01g010825.1	2023	6.73	8.76	1.3016	0.0004	12.7454	0.0013	similar to Putative beta-glucosidase	PF00232	PTHR10353	KOG0626	3.2.1.21	K05350	AT3G18080.1	BGLU44	BGLU44 (B-S GLUCOSIDASE 44); (R)-amygdalin beta-glucosidase/ 4-methylumbelliferyl-beta-D-glucopyranoside beta-glucosidase/ beta-gentiobiose beta-glucosidase/ cellobiose glucosidase/ esculin beta-glucosidase/ hydrolase, hydrolyzing O-glycosyl compounds
Sb01g010830.1	1827	6.52	6.41	0.9831	0.8701	0.0268	0.9599	similar to Beta-glucosidase	PF00232	PTHR10353	KOG0626			AT3G18080.1	BGLU44	BGLU44 (B-S GLUCOSIDASE 44); (R)-amygdalin beta-glucosidase/ 4-methylumbelliferyl-beta-D-glucopyranoside beta-glucosidase/ beta-gentiobiose beta-glucosidase/ cellobiose glucosidase/ esculin beta-glucosidase/ hydrolase, hydrolyzing O-glycosyl compounds
Sb01g010840.1	1954	0.12	0.07	0.5833	0.6951	0.1537	0.8389	similar to Beta-glucosidase	PF00232	PTHR10353	KOG0626			AT3G18080.1	BGLU44	BGLU44 (B-S GLUCOSIDASE 44); (R)-amygdalin beta-glucosidase/ 4-methylumbelliferyl-beta-D-glucopyranoside beta-glucosidase/ beta-gentiobiose beta-glucosidase/ cellobiose glucosidase/ esculin beta-glucosidase/ hydrolase, hydrolyzing O-glycosyl compounds
Sb01g010840.2	2186	0.1	0.06	0.6	0.6951	0.1537	0.8389		PF00232	PTHR10353
Sb01g010850.1	660	0	0	NaN	NaN	NaN	NaN	similar to Putative uncharacterized protein
Sb01g010860.1	1861	6.91	8.35	1.2084	0.0152	5.8955	0.0364	similar to Chromosome chr18 scaffold_59, whole genome shotgun sequence	PF03463,PF03464,PF03465	PTHR10113	KOG0688		K03265	AT3G26618.1	ERF1-3	ERF1-3 (eukaryotic release factor 1-3); translation release factor
Sb01g010870.1	1510	2.78	1.75	0.6295	0.0046	8.0422	0.0125	similar to Expressed protein	PF03151	PTHR11132	KOG1441			AT3G17430.1		phosphate translocator-related
Sb01g010880.1	630	0.96	3.55	3.6979	0	22.9831	0	similar to Putative uncharacterized protein
Sb01g010900.1	1380	0	0.03	Inf	0.9259	0.0087	0.9599	similar to Putative uncharacterized protein		PTHR11926	KOG1192	2.4.1.17	K00699	AT5G49690.1		UDP-glucoronosyl/UDP-glucosyl transferase family protein
Sb01g010910.1	1508	60.84	67.31	1.1063	0.0006	11.7308	0.0019	similar to Expressed protein	PF04696	PTHR12707	KOG3756			AT1G15200.1		protein-protein interaction regulator family protein
Sb01g010920.1	1390	34.9	37.84	1.0842	0.0483	3.9006	0.1009	similar to Phosphatidylinositol-4-phosphate 5-kinase 1 precursor (EC 2.7.1.68) (1-phosphatidylinositol-4-phosphate kinase) (PIP5K) (PtdIns(4)P-5- kinase)	PF01504	PTHR23086	KOG0229	2.7.1.68	K00889	AT1G60890.1		phosphatidylinositol-4-phosphate 5-kinase family protein
Sb01g010930.1	2438	30.9	34.01	1.1006	0.0033	8.6257	0.0092	similar to Ethylene responsive factor	PF01590,PF00512,PF02518	PTHR23283	KOG0519		K00936	AT1G66340.1	ETR1	ETR1 (ETHYLENE RESPONSE 1); ethylene binding / protein histidine kinase/ two-component response regulator
Sb01g010940.1	1246	25.48	31.53	1.2374	0	19.1075	0	similar to Expressed protein						AT1G44770.1		unknown protein
Sb01g010950.1	507	9.7	16.45	1.6959	0	21.0723	0	Predicted protein	PF08576					AT5G11760.1		unknown protein
Sb01g010960.1	1132	10.73	5.6	0.5219	0	43.4585	0	similar to GNS1/SUR4 family	PF01151	PTHR11157	KOG3071			AT3G06470.1		GNS1/SUR4 membrane family protein
Sb01g010970.1	376	8.96	7.03	0.7846	0.1736	1.8517	0.2944	similar to Putative uncharacterized protein
Sb01g010970.2	564	6.71	4.69	0.699	0.034	4.4948	0.0744
Sb01g010975.1	2256	0.47	0.63	1.3404	0.3295	0.951	0.4899	similar to Tetratricopeptide repeat, putative	PF01535,PF07721	PTHR10483				AT2G22070.1		pentatricopeptide (PPR) repeat-containing protein
Sb01g010980.1	540	20.53	23.97	1.1676	0.069	3.3062	0.137	similar to Putative uncharacterized protein						AT4G02725.1		unknown protein
Sb01g010990.1	1395	74.37	82.24	1.1058	0.0003	13.1577	0.001		PF00702		KOG3109			AT2G32150.1		haloacid dehalogenase-like hydrolase family protein
Sb01g010990.2	1203	70.11	77.22	1.1014	0.0017	9.8281	0.0051	similar to HAD-superfamily hydrolase, subfamily IA, variant 3, putative
Sb01g011000.1	1415	1.34	0.93	0.694	0.1494	2.0783	0.2619	similar to Prp18 domain, putative	PF08799	PTHR13007				AT1G03140.1		splicing factor Prp18 family protein
Sb01g011010.1	3797	12.5	14.56	1.1648	0.0002	14.2512	0.0007	similar to HEAT repeat family protein, expressed	PF02985,PF03130,PF00514	PTHR10527	KOG2171			AT5G19820.1	emb2734	emb2734 (embryo defective 2734); binding / lyase
Sb01g011020.1	1287	2.41	1.49	0.6183	0.0122	6.2877	0.0299	similar to Natural resistance-associated macrophage protein, expressed	PF01566	PTHR11706	KOG1291			AT5G03280.1	EIN2	EIN2 (ETHYLENE INSENSITIVE 2); transporter
Sb01g011025.1	3696	1.74	1.9	1.092	0.466	0.5315	0.6366	similar to Natural resistance-associated macrophage protein, expressed	PF01566	PTHR11706	KOG1291			AT5G03280.1	EIN2	EIN2 (ETHYLENE INSENSITIVE 2); transporter
Sb01g011030.1	3195	1652.06	993.61	0.6014	0	12641.1	0	similar to Lipoxygenase	PF01477,PF00305	PTHR11771		1.13.11.12	K00454	AT1G55020.1	LOX1	LOX1; lipoxygenase
Sb01g011030.2	3000	1563.46	935.39	0.5983	0	11430.4	0		PF01477,PF00305	PTHR11771		1.13.11.12	K00454
Sb01g011040.1	3145	35.18	84.15	2.392	0	1581.18	0	similar to Lipoxygenase	PF01477,PF00305	PTHR11771		1.13.11.12	K00454	AT3G22400.1	LOX5	LOX5; electron carrier/ iron ion binding / lipoxygenase/ metal ion binding / oxidoreductase, acting on single donors with incorporation of molecular oxygen, incorporation of two atoms of oxygen
Sb01g011050.1	3058	881.6	644.22	0.7307	0	2711.7	0	similar to Lipoxygenase	PF01477,PF00305	PTHR11771		1.13.11.12	K00454	AT3G22400.1	LOX5	LOX5; electron carrier/ iron ion binding / lipoxygenase/ metal ion binding / oxidoreductase, acting on single donors with incorporation of molecular oxygen, incorporation of two atoms of oxygen
Sb01g011060.1	1039	46.5	36.85	0.7925	0	27.577	0	similar to Putative uncharacterized protein OSJNBb0017F17.11	PF00646,PF01476	PTHR20932	KOG2850			AT1G55000.1		peptidoglycan-binding LysM domain-containing protein
Sb01g011070.1	734	12.01	13.6	1.1324	0.2034	1.6175	0.3359	similar to Silencing group B protein	PF00583	PTHR23091	KOG3234			AT1G03150.1		GCN5-related N-acetyltransferase (GNAT) family protein
Sb01g011080.1	1716	9.75	13.23	1.3569	0	21.5999	0	similar to Adenylosuccinate synthetase	PF00709	PTHR11846	KOG1355	6.3.4.4	K01939	AT3G57610.1	ADSS	ADSS (ADENYLOSUCCINATE SYNTHASE); adenylosuccinate synthase
Sb01g011090.1	1719	2.2	3.58	1.6273	0.0003	13.3024	0.001	similar to Putative DEAD-box ATP-dependent RNA helicase 51	PF00270,PF00271	PTHR10967	KOG0342			AT3G18600.1		DEAD/DEAH box helicase, putative
Sb01g011100.1	2249	31.24	40.43	1.2942	0	63.7372	0	similar to Pescadillo-like protein	PF06732,PF00533	PTHR12221	KOG2481			AT5G14520.1		pescadillo-related
Sb01g011110.1	1810	0	0	NaN	NaN	NaN	NaN	similar to Lethal(2)denticleless-like protein	PF00400	PTHR22852	KOG0265			AT3G27640.1		transducin family protein / WD-40 repeat family protein
Sb01g011120.1	1452	0	0	NaN	NaN	NaN	NaN	similar to Oleosin Zm-II	PF01277					AT3G01570.1		glycine-rich protein / oleosin
Sb01g011130.1	1392	0	0	NaN	NaN	NaN	NaN	weakly similar to Os07g0613900 protein		PTHR19446				AT3G09510.1		nucleic acid binding
Sb01g011135.1	492	11.92	13.9	1.1661	0.2002	1.6411	0.3314	Predicted protein
Sb01g011140.1	1199	11.46	13.76	1.2007	0.0151	5.9094	0.0362	similar to Putative Acyl-CoA independent ceramide synthase	PF05875	PTHR12956	KOG2329	3.5.1.-	K04711	AT4G22330.1	ATCES1	ATCES1; catalytic/ hydrolase, acting on carbon-nitrogen (but not peptide) bonds, in linear amides
Sb01g011150.1	2868	9.43	10.87	1.1527	0.0087	6.8842	0.0221	similar to Zinc finger C-x8-C-x5-C-x3-H type family protein, expressed	PF00023,PF00642	PTHR18958	KOG1595			AT2G41900.1		zinc finger (CCCH-type) family protein
Sb01g011160.1	789	17.36	13.4	0.7719	0.0022	9.3596	0.0064	similar to Putative zinc binding protein	PF03226	PTHR13847	KOG3399			AT2G40110.1		yippee family protein
Sb01g011170.1	1554	12.71	8.8	0.6924	0	26.1166	0	similar to Chromosome chr13 scaffold_48, whole genome shotgun sequence	PF03109	PTHR10566	KOG1235		K08869	AT2G40090.1	ATATH9	ATATH9; transporter
Sb01g011180.1	1329	0	0	NaN	NaN	NaN	NaN	Predicted protein	PF00096					AT2G28710.1		zinc finger (C2H2 type) family protein
Sb01g011190.1	699	0	0.07	Inf	0.9259	0.0087	0.9599	similar to Lysine Decarboxylase, putative	PF03641					AT2G37210.1		unknown protein
Sb01g011220.1	1535	17.97	17.55	0.9766	0.6895	0.1597	0.8345		PF02045	PTHR12632			K08064	AT3G20910.1	NF-YA9	NF-YA9 (NUCLEAR FACTOR Y, SUBUNIT A9); specific transcriptional repressor/ transcription factor
Sb01g011220.2	2010	15.81	15.22	0.9627	0.4736	0.5135	0.6451	similar to CCAAT-binding transcription factor subunit B family protein, expressed	PF02045	PTHR12632
Sb01g011220.3	1288	18.04	17.8	0.9867	0.8499	0.0358	0.9545		PF02045	PTHR12632
Sb01g011225.1	372	0.41	4.53	11.0488	0	34.7796	0	similar to Putative uncharacterized protein						AT3G57500.1		unknown protein
Sb01g011230.1	971	41.81	27.46	0.6568	0	68.8432	0	similar to Putative uncharacterized protein OSJNBb0021P10.5	PF03168					AT4G13270.1		unknown protein
Sb01g011240.1	309	0.12	0.89	7.4167	0.0721	3.2354	0.1422	similar to Putative uncharacterized protein	PF00076	PTHR10432				AT3G26420.1	ATRZ-1A	ATRZ-1A; RNA binding / nucleotide binding
Sb01g011250.1	1440	12.48	11.05	0.8854	0.089	2.8917	0.1691	similar to Putative uncharacterized protein	PF00571	PTHR11689			K03281	AT5G26240.1	CLC-D	CLC-D (CHLORIDE CHANNEL D); anion channel/ voltage-gated chloride channel
Sb01g011260.1	1202	80.24	71.18	0.8871	0.0001	15.4834	0.0004	similar to Proteasome subunit beta type	PF00227	PTHR11599	KOG0177	3.4.25.1	K02734	AT3G22630.1	PBD1	PBD1 (20S PROTEASOME BETA SUBUNIT D1); peptidase/ threonine-type endopeptidase
Sb01g011270.1	483	0.16	0.38	2.375	0.5242	0.4056	0.6925	similar to Putative uncharacterized protein	PF00234					AT3G22600.1		protease inhibitor/seed storage/lipid transfer protein (LTP) family protein
Sb01g011280.1	1461	84.84	81.68	0.9628	0.1506	2.0657	0.2636	similar to Os03g0695500 protein	PF07466					AT1G54520.1		unknown protein
Sb01g011290.1	906	0.08	0.45	5.625	0.0307	4.6707	0.068	similar to Os07g0682400 protein	PF00642					AT5G12440.1		nucleic acid binding / nucleotide binding / zinc ion binding
Sb01g011310.1	1464	139.28	84.25	0.6049	0	476.319	0	similar to Chloroplast HSP70	PF00012	PTHR19375	KOG0102			AT5G49910.1	CPHSC70-2EAT SHOCK PROTEIN 70-2	CPHSC70-2EAT SHOCK PROTEIN 70-2 (CHLOROPLAST HEAT SHOCK PROTEIN 70-2); ATP binding / unfolded protein binding
Sb01g011320.1	942	0.16	0.19	1.1875	0.9271	0.0084	0.9599	similar to Putative uncharacterized protein	PF08263,PF00560	PTHR23258				AT2G01820.1		leucine-rich repeat protein kinase, putative
Sb01g011330.1	345	7.13	9.12	1.2791	0.1814	1.7859	0.3057	similar to Putative uncharacterized protein	PF00861					AT5G27820.1		ribosomal protein L18 family protein
Sb01g011340.1	600	35.44	48.92	1.3804	0	30.9692	0	similar to Expressed protein	PF01165					AT3G26360.1		unknown protein
Sb01g011350.1	1119	4.36	4.07	0.9335	0.6544	0.2005	0.8027	Predicted protein
Sb01g011360.1	1838	0	0	NaN	NaN	NaN	NaN	similar to Nucleobase-ascorbate transporter LPE1	PF00860	PTHR11119	KOG1292		K03458	AT5G62890.1		permease, putative
Sb01g011370.1	1162	0.03	0.04	1.3333	0.5517	0.3543	0.7037	similar to Putative uncharacterized protein	PF00190,PF07883					AT1G18970.1	GLP4	GLP4 (GERMIN-LIKE PROTEIN 4); manganese ion binding / nutrient reservoir
Sb01g011380.1	954	0	0	NaN	NaN	NaN	NaN	similar to Putative uncharacterized protein	PF08263,PF00560	PTHR23258				AT1G66150.1	TMK1	TMK1 (TRANSMEMBRANE KINASE 1); transmembrane receptor protein serine/threonine kinase
Sb01g011385.1	1074	0	0	NaN	NaN	NaN	NaN	weakly similar to Putative uncharacterized protein	PF00560	PTHR23258				AT1G66150.1	TMK1	TMK1 (TRANSMEMBRANE KINASE 1); transmembrane receptor protein serine/threonine kinase
Sb01g011390.1	1646	0	0	NaN	NaN	NaN	NaN	similar to Indole-3-acetate beta-glucosyltransferase (EC 2.4.1.121) (IAA-Glu synthetase) ((Uridine 5¥'-diphosphate-glucose:indol-3-ylacetyl)-beta-D- glucosyl transferase)		PTHR11926	KOG1192			AT2G43820.1	UGT74F2	UGT74F2 (UDP-GLUCOSYLTRANSFERASE 74F2); UDP-glucose:4-aminobenzoate acylglucosyltransferase/ UDP-glucosyltransferase/ UDP-glycosyltransferase/ transferase, transferring glycosyl groups / transferase, transferring hexosyl groups
Sb01g011400.1	756	47.65	104.67	2.1966	0	400.526	0	similar to Expressed protein	PF04398					AT5G19860.1		unknown protein
Sb01g011410.1	1098	12.96	14.36	1.108	0.1786	1.809	0.3015	similar to Putative uncharacterized protein						AT3G47850.1		unknown protein
Sb01g011420.1	2381	5.37	7.41	1.3799	0	18.3953	0	similar to Os03g0693000 protein	PF07059					AT1G59650.1	CW14	CW14
Sb01g011430.1	246	43.68	46.88	1.0733	0.4394	0.5978	0.6074	similar to 40S ribosomal protein S21	PF01249	PTHR10442	KOG3486		K02971	AT5G27700.1		structural constituent of ribosome
Sb01g011440.1	1012	121.29	101.25	0.8348	0	43.5265	0	similar to Putative uncharacterized protein OSJNBb0101N11.18	PF04398					AT1G55265.1		unknown protein
Sb01g011450.1	1710	0	0	NaN	NaN	NaN	NaN	similar to Putative Galactosyltransferase	PF00337,PF01762	PTHR11214	KOG2287	2.4.1.-	K09654	AT1G74800.1		galactosyltransferase family protein
Sb01g011460.1	1590	7.28	2.98	0.4093	0	69.043	0	similar to Auxin-regulated protein, putative, expressed	PF06136					AT2G28150.1		unknown protein
Sb01g011470.1	837	0	0	NaN	NaN	NaN	NaN	weakly similar to Putative PB1 domain containing protein	PF00564					AT3G26510.1		octicosapeptide/Phox/Bem1p (PB1) domain-containing protein
Sb01g011480.1	1374	1.9	1.79	0.9421	0.8151	0.0547	0.9321	similar to Putative Core-2/I-Branching enzyme	PF02485	PTHR19297	KOG0799	2.4.2.26	K00771	AT5G39990.1		glycosyltransferase family 14 protein / core-2/I-branching enzyme family protein
Sb01g011490.1	2243	12.2	10.85	0.8893	0.043	4.0961	0.0913	similar to Putative HIPL1 protein		PTHR19328				AT1G74790.1		catalytic
Sb01g011500.1	965	4.12	8.36	2.0291	0	33.7327	0	weakly similar to Putative PB1 domain containing protein	PF00564					AT3G26510.1		octicosapeptide/Phox/Bem1p (PB1) domain-containing protein
Sb01g011510.1	3126	0.24	0.16	0.6667	0.3519	0.8667	0.5172	similar to Os03g0691500 protein						AT4G38070.1		bHLH family protein
Sb01g011520.1	1049	61.07	51.45	0.8425	0	20.4787	0	similar to Putative uncharacterized protein	PF03061		KOG3328			AT1G48320.1		thioesterase family protein
Sb01g011530.1	408	58.05	66.92	1.1528	0.0141	6.0308	0.0341	similar to Striated muscle activator-like protein		PTHR22739:SF6				AT4G33640.1		unknown protein
Sb01g011540.1	1045	15.06	12.82	0.8513	0.0373	4.336	0.0805	similar to Expressed protein, having alternative splicing products						AT1G27150.1		binding
Sb01g011550.1	1477	34.79	34.44	0.9899	0.8193	0.0522	0.9353	similar to Putative uncharacterized protein	PF09816	PTHR15970	KOG4795			AT1G71080.1		unknown protein
Sb01g011560.1	2099	0.38	0.17	0.4474	0.0767	3.1343	0.1498	similar to Putative uncharacterized protein	PF01501					AT3G61130.1	GAUT1	GAUT1 (GALACTURONOSYLTRANSFERASE 1); polygalacturonate 4-alpha-galacturonosyltransferase/ transferase, transferring glycosyl groups
Sb01g011570.1	1070	3.96	10.82	2.7323	0	85.1761	0	similar to Putative isomerase	PF01557	PTHR11820	KOG1535			AT4G15940.1		fumarylacetoacetate hydrolase family protein
Sb01g011580.1	1005	29.48	26.71	0.906	0.0747	3.1767	0.1466	similar to OSJNBb0108J11.2 protein						AT1G47420.1		unknown protein
Sb01g011590.1	4173	0.02	0.02	1	0.7505	0.1011	0.881	Predicted protein	PF00642	PTHR12620	KOG1677			AT2G47850.1		zinc finger (CCCH-type) family protein
Sb01g011600.1	3183	4.77	4.41	0.9245	0.3229	0.9773	0.4823	weakly similar to Putative uncharacterized protein	PF00931,PF00560	PTHR23155	KOG4658			AT3G14470.1		disease resistance protein (NBS-LRR class), putative
Sb01g011610.1	2250	43.35	45.82	1.057	0.0562	3.6454	0.1149	similar to Chromosome chr17 scaffold_101, whole genome shotgun sequence	PF00690,PF00702	PTHR11939	KOG0205			AT5G62670.1	AHA11	AHA11 (Arabidopsis H(+)-ATPase 11); ATPase
Sb01g011620.1	3230	11.64	4.73	0.4064	0	229.578	0	similar to Expressed protein	PF00328	PTHR12750	KOG1057			AT5G15070.1		acid phosphatase/ oxidoreductase/ transition metal ion binding
Sb01g011630.1	2147	4.62	5.63	1.2186	0.0262	4.9423	0.0592	similar to Putative uncharacterized protein OSJNBa0022C08.19	PF00069,PF00036	PTHR22982	KOG0032	2.7.1.-	K00924	AT1G18890.1	ATCDPK1	ATCDPK1 (CALCIUM-DEPENDENT PROTEIN KINASE 1); calmodulin-dependent protein kinase/ kinase/ protein kinase
Sb01g011640.1	1640	35.58	36.33	1.0211	0.5918	0.2875	0.7447	similar to Putative uncharacterized protein		PTHR22959				AT1G27090.1		glycine-rich protein
Sb01g011650.1	1157	6.38	6.34	0.9937	0.9978	0	0.9991	similar to Putative uncharacterized protein
Sb01g011660.1	1101	0.03	0.04	1.3333	0.5517	0.3543	0.7037	Predicted protein	PF00161
Sb01g011670.1	1167	0	0	NaN	NaN	NaN	NaN	Predicted protein	PF00646
Sb01g011693.1	1344	0	0	NaN	NaN	NaN	NaN	Predicted protein	PF00646
Sb01g011700.1	2271	18.81	23.22	1.2344	0	25.1378	0	similar to Nitrate transporter, putative	PF07690,PF00854	PTHR11654	KOG1237			AT5G62680.1		proton-dependent oligopeptide transport (POT) family protein
Sb01g011710.1	1887	20.53	9.54	0.4647	0	183.143	0	weakly similar to Isoamylase N-terminal domain containing protein, expressed		PTHR10343				AT1G27070.1		5¥'-AMP-activated protein kinase-related
Sb01g011720.1	988	53.81	61.87	1.1498	0.0003	13.2072	0.001	similar to Putative uncharacterized protein
Sb01g011730.1	297	7.13	6.6	0.9257	0.7766	0.0805	0.9028	weakly similar to Putative uncharacterized protein
Sb01g011740.1	778	120.42	127.43	1.0582	0.0561	3.6488	0.1147	similar to Putative uncharacterized protein OSJNBb0072E24.9	PF06747		KOG4090			AT5G64400.1		unknown protein
Sb01g011750.1	1255	8.23	9.88	1.2005	0.0369	4.353	0.0798	similar to Glutamine amidotransferase class-I family protein, expressed		PTHR11922	KOG3179			AT2G23970.1		defense-related protein, putative
Sb01g011760.1	1067	2.27	2.86	1.2599	0.2151	1.537	0.3514	similar to RNA methyltransferase, TrmH family protein, expressed	PF00588	PTHR12029:SF8	KOG2506			AT4G38020.1		tRNA/rRNA methyltransferase (SpoU) family protein
Sb01g011770.1	441	37.49	30.8	0.8216	0.0095	6.7293	0.0239	similar to Ferredoxin family protein, expressed	PF00111				K02639	AT1G32550.1		ferredoxin family protein
Sb01g011780.1	1410	771.71	247.88	0.3212	0	9398.69	0	similar to HPP family protein, expressed	PF04982					AT5G62720.1		integral membrane HPP family protein
Sb01g011790.1	2148	0.39	0.36	0.9231	0.9514	0.0037	0.9758	similar to Expressed protein	PF09258	PTHR11062	KOG1022	2.4.1.224	K02367	AT5G04500.1		glycosyltransferase family protein 47
Sb01g011800.1	1233	0	0	NaN	NaN	NaN	NaN	Predicted protein	PF00646
Sb01g011810.1	1377	6.32	4.47	0.7073	0.0015	10.1384	0.0045	similar to Magnesium transporter CorA-like family protein, putative, expressed		PTHR13890	KOG2662			AT5G22830.1	ATMGT10	ATMGT10 (MAGNESIUM (MG) TRANSPORTER 10); magnesium ion transmembrane transporter
Sb01g011820.1	468	0	0	NaN	NaN	NaN	NaN	similar to OB-fold nucleic acid binding domain containing protein, expressed						AT1G08390.1		nucleic acid binding
Sb01g011830.1	1479	1.82	1.85	1.0165	0.9886	0.0002	0.9952	similar to Expressed protein						AT5G22820.1		binding
Sb01g011840.1	1197	36.03	31.23	0.8668	0.0018	9.7145	0.0053	similar to GATA transcription factor 27, putative, expressed	PF06200,PF09425,PF06203,PF00320	PTHR22949:SF3				AT3G21175.1	ZML1	ZML1 (ZIM-LIKE 1); transcription factor
Sb01g011845.1	3587	2.75	2.88	1.0473	0.6396	0.2193	0.7896	similar to Chromosome chr8 scaffold_23, whole genome shotgun sequence	PF00632	PTHR11254	KOG4427			AT3G53090.1	UPL7	UPL7; ubiquitin-protein ligase
Sb01g011850.1	1330	0	0	NaN	NaN	NaN	NaN	similar to Putative proline-rich protein	PF00657	PTHR22835:SF27				AT5G03820.1		GDSL-motif lipase/hydrolase family protein
Sb01g011860.1	1383	0	0	NaN	NaN	NaN	NaN	similar to Putative uncharacterized protein	PF02458					AT5G48930.1	HCT	HCT (HYDROXYCINNAMOYL-COA SHIKIMATE/QUINATE HYDROXYCINNAMOYL TRANSFERASE); quinate O-hydroxycinnamoyltransferase/ shikimate O-hydroxycinnamoyltransferase/ transferase
Sb01g011870.1	3768	0	0	NaN	NaN	NaN	NaN	similar to Chromosome chr6 scaffold_25, whole genome shotgun sequence	PF08699,PF02170,PF02171	PTHR22891	KOG1041			AT1G48410.1	AGO1	AGO1 (ARGONAUTE 1); endoribonuclease/ miRNA binding / protein binding / siRNA binding
Sb01g011880.1	3264	0	0.03	Inf	0.3939	0.7268	0.5564	similar to Putative uncharacterized protein	PF08699,PF02170,PF02171	PTHR22891	KOG1041			AT1G48410.1	AGO1	AGO1 (ARGONAUTE 1); endoribonuclease/ miRNA binding / protein binding / siRNA binding
Sb01g011890.1	1944	10.61	36.11	3.4034	0	696.874	0	similar to Nodulin family protein, putative	PF06813,PF07690	PTHR21576				AT2G39210.1		nodulin family protein
Sb01g011900.1	1038	0.26	1.23	4.7308	0.0001	16.1771	0.0004	similar to Putative uncharacterized protein	PF00685	PTHR11783	KOG1584			AT1G74090.1	SOT18	SOT18 (DESULFO-GLUCOSINOLATE SULFOTRANSFERASE 18); 3-methylthiopropyl-desulfoglucosinolate sulfotransferase/ 4-methylthiobutyl-desulfoglucosinolate sulfotransferase/ 5-methylthiopentyl-desulfoglucosinolate sulfotransferase/ 7-methylthioheptyl-desulfogluco
Sb01g011910.1	1313	62.85	79.57	1.266	0	61.9177	0	similar to Putative uncharacterized protein	PF00076,PF00098	PTHR10432	KOG4207			AT5G04280.1		glycine-rich RNA-binding protein
Sb01g011910.2	1255	62.11	78.7	1.2671	0	58.9957	0		PF00098	PTHR13220:SF1
Sb01g011920.1	2086	22.82	29.98	1.3138	0	48.6698	0	similar to Putative uncharacterized protein OSJNBb0070O09.3	PF01603	PTHR10257	KOG2085			AT3G09880.1	ATB¥' BETA	ATB¥' BETA; protein phosphatase type 2A regulator
Sb01g011920.2	2406	20.05	26.2	1.3067	0	47.2467	0		PF01603	PTHR10257	KOG2085
Sb01g011930.1	1366	36.09	36.34	1.0069	0.8845	0.0211	0.9599	similar to Putative DsPTP1 protein	PF00782	PTHR10159	KOG1718		K05766	AT3G23610.1		dual specificity protein phosphatase (DsPTP1)
Sb01g011940.1	844	33.4	33.65	1.0075	0.9134	0.0118	0.9599	similar to Ubiquitin-conjugating enzyme family protein, expressed	PF00179	PTHR11621	KOG0427	6.3.2.19	K10688	AT1G45050.1	ATUBC2-1	ATUBC2-1; ubiquitin-protein ligase
Sb01g011950.1	8312	6.29	7.96	1.2655	0	38.8226	0	similar to Putative uncharacterized protein	PF10347,PF10351	PTHR15678	KOG1910			AT1G58250.1	SAB	SAB (SABRE)
Sb01g011960.1	2570	36.72	32.63	0.8886	0.0001	14.6817	0.0004	similar to Benzothiadiazole-induced homeodomain protein 1	PF07526	PTHR11850	KOG0773			AT4G34610.1	BLH6	BLH6 (BELL1-LIKE HOMEODOMAIN 6); DNA binding / transcription factor
Sb01g011970.1	1065	0.04	0	0	0.9259	0.0087	0.9599	similar to Knotted1-interacting protein	PF07526	PTHR11850	KOG0773			AT2G35940.1	BLH1	BLH1 (BEL1-LIKE HOMEODOMAIN 1); DNA binding / protein heterodimerization/ protein homodimerization/ transcription factor
Sb01g011980.1	378	8.01	5.67	0.7079	0.0697	3.291	0.1382	similar to OSJNBb0038F03.10 protein	PF00320					AT4G17570.1		zinc finger (GATA type) family protein
Sb01g012000.1	1392	0	0	NaN	NaN	NaN	NaN	similar to TPR Domain containing protein	PF00023,PF07719,PF00515	PTHR18958			K10799	AT3G04710.1		ankyrin repeat family protein
Sb01g012010.1	1607	0	0	NaN	NaN	NaN	NaN	weakly similar to TPR Domain containing protein	PF00023,PF07719,PF00515	PTHR18958	KOG4412			AT3G04710.1		ankyrin repeat family protein
Sb01g012010.2	1587	0	0	NaN	NaN	NaN	NaN		PF00023,PF07719,PF00515	PTHR18958	KOG4412
Sb01g012020.1	1602	0.61	0.37	0.6066	0.1731	1.8559	0.2939	similar to Putative uncharacterized protein	PF00023,PF07719,PF00515	PTHR22904			K06867	AT3G04710.1		ankyrin repeat family protein
Sb01g012030.1	903	0	0	NaN	NaN	NaN	NaN	similar to Os01g0374400 protein						AT3G18720.1		F-box family protein
Sb01g012040.1	1863	0.06	0.07	1.1667	0.8555	0.0332	0.956	similar to TPR Domain containing protein, expressed	PF00023,PF07719,PF00515	PTHR22904	KOG4412			AT3G04710.1		ankyrin repeat family protein
Sb01g012050.1	2213	69.33	92.62	1.3359	0	178.94	0	similar to Thiamine biosynthesis protein thiC, putative, expressed	PF01964					AT2G29630.1	THIC	THIC (ThiaminC); ADP-ribose pyrophosphohydrolase/ catalytic/ iron-sulfur cluster binding
Sb01g012060.1	1247	0.58	14.11	24.3276	0	476.764	0	similar to Glycosyl transferase family 8 protein, expressed	PF01501					AT1G19300.1	PARVUS	PARVUS (PARVUS); polygalacturonate 4-alpha-galacturonosyltransferase/ transferase, transferring glycosyl groups / transferase, transferring hexosyl groups
Sb01g012070.1	1525	18.04	22.93	1.2711	0	21.2149	0	similar to Putative uncharacterized protein	PF00097	PTHR12313	KOG0823			AT1G19310.1		zinc finger (C3HC4-type RING finger) family protein
Sb01g012080.1	2797	13.73	14.85	1.0816	0.0915	2.8474	0.1732	similar to Putative crooked neck protein	PF02184,PF07719	PTHR11246	KOG1915			AT5G41770.1		crooked neck protein, putative / cell cycle protein, putative
Sb01g012090.1	369	0	0	NaN	NaN	NaN	NaN	weakly similar to Putative uncharacterized protein
Sb01g012100.1	822	9.99	39.59	3.963	0	378.864	0	weakly similar to Expressed protein	PF05678					AT2G22880.1		VQ motif-containing protein
Sb01g012110.1	941	4.74	2.13	0.4494	0	21.9185	0	similar to Expressed protein						AT4G21620.1		glycine-rich protein
Sb01g012120.1	582	0.85	0.94	1.1059	0.9486	0.0042	0.974	similar to Os03g0676100 protein	PF01878		KOG3383			AT2G14660.1		unknown protein
Sb01g012130.1	426	0.36	0.43	1.1944	0.9271	0.0084	0.9599	similar to Expressed protein						AT4G10810.1		unknown protein
Sb01g012140.1	426	0	0	NaN	NaN	NaN	NaN	weakly similar to Putative uncharacterized protein Os03g47200	PF00170,PF07716
Sb01g012150.1	1276	1.45	0.14	0.0966	0	34.9362	0	similar to Putative uncharacterized protein
Sb01g012160.1	537	0.07	0.76	10.8571	0.0091	6.7989	0.023	Predicted protein
Sb01g012170.1	1585	0.17	0.17	1	0.8248	0.049	0.9382	similar to Putative growth-regulating factor 8	PF08880,PF08879					AT4G37740.1	AtGRF2	AtGRF2 (GROWTHREGULATING FACTOR 2); transcription activator
Sb01g012180.1	1598	4.31	4.36	1.0116	0.9518	0.0037	0.9759	similar to Expressed protein	PF01595,PF00571	PTHR12064	KOG2118			AT2G14520.1		CBS domain-containing protein
Sb01g012190.1	2352	0.43	0.45	1.0465	0.9594	0.0026	0.9801	similar to Expressed protein	PF02714	PTHR13018	KOG1134			AT1G58520.1	RXW8	unknown protein
Sb01g012195.1	225	22.37	23.9	1.0684	0.6437	0.214	0.7932	similar to Expressed protein
Sb01g012200.1	1318	8.73	5.29	0.606	0	26.1821	0	weakly similar to Putative KNOX class homeodomain protein	PF03790,PF03791,PF03789	PTHR11850	KOG0773			AT4G08150.1	KNAT1	KNAT1 (KNOTTED-LIKE FROM ARABIDOPSIS THALIANA); transcription factor
Sb01g012210.1	2624	0	0.03	Inf	0.3939	0.7268	0.5564	similar to Putative uncharacterized protein	PF02018,PF00331					AT1G58370.1	RXF12	RXF12; endo-1,4-beta-xylanase/ hydrolase, hydrolyzing O-glycosyl compounds
Sb01g012220.1	369	0.72	0.12	0.1667	0.1133	2.5073	0.2083	similar to Putative uncharacterized protein						AT4G37810.1		unknown protein
Sb01g012230.1	2433	0.05	0.04	0.8	0.8352	0.0433	0.9427	weakly similar to Putative uncharacterized protein						AT1G16630.1		unknown protein
Sb01g012240.1	1629	0.26	0.5	1.9231	0.1056	2.6188	0.1959	similar to Pyruvate kinase	PF00224,PF02887	PTHR11817	KOG2323	2.7.1.40	K00873	AT3G22960.1	PKP-ALPHA	PKP-ALPHA; pyruvate kinase
Sb01g012250.1	1158	0	0	NaN	NaN	NaN	NaN	weakly similar to Helix-loop-helix DNA-binding domain containing protein, expressed	PF00010	PTHR23042				AT2G22750.1		basic helix-loop-helix (bHLH) family protein
Sb01g012260.1	1273	0.09	0	0	0.2923	1.109	0.4462	Predicted protein	PF00010,PF01842	PTHR23042				AT4G37850.1		basic helix-loop-helix (bHLH) family protein
Sb01g012280.1	957	0.43	0.71	1.6512	0.2876	1.1307	0.4431	weakly similar to Helix-loop-helix DNA-binding domain containing protein, expressed	PF00010	PTHR23042				AT2G22750.1		basic helix-loop-helix (bHLH) family protein
Sb01g012290.1	1002	2.91	2	0.6873	0.056	3.6528	0.1145	similar to Os02g0327100 protein	PF00025,PF08477	PTHR11711	KOG0073		K07943	AT2G18390.1	TTN5	TTN5 (TITAN 5); GTP binding / GTPase
Sb01g012300.1	934	4548.78	5213.64	1.1462	0	1021.39	0	similar to Glycine-rich RNA-binding protein 2	PF00076,PF07172	PTHR10432	KOG0107			AT2G21660.1	CCR2	CCR2 (COLD, CIRCADIAN RHYTHM, AND RNA BINDING 2); RNA binding / double-stranded DNA binding / single-stranded DNA binding
Sb01g012300.2	904	4495.23	5110.9	1.137	0	861.121	0		PF00076	PTHR10432	KOG0121
Sb01g012310.1	1926	3.06	3.55	1.1601	0.2198	1.5056	0.3577	similar to Expressed protein	PF11955					AT1G79120.1		ubiquitin thiolesterase
Sb01g012320.1	1549	31.53	27.31	0.8662	0.0009	11.119	0.0028	similar to Putative uncharacterized protein	PF00097	PTHR10044:SF7	KOG1100			AT3G12920.1		protein binding / zinc ion binding
Sb01g012330.1	1087	17.3	19.37	1.1197	0.0859	2.9499	0.164	similar to Acidic leucine-rich nuclear phosphoprotein 32-related protein 2	PF00560	PTHR11375	KOG2739			AT3G50690.1		leucine-rich repeat family protein
Sb01g012340.1	2037	12.3	17.21	1.3992	0	39.9876	0	similar to Putative serine/threonine kinase	PF01657,PF00069,PF07714	PTHR23258	KOG1187		K08286	AT4G23180.1	CRK10	CRK10 (CYSTEINE-RICH RLK10); ATP binding / kinase/ protein kinase/ protein serine/threonine kinase/ protein tyrosine kinase
Sb01g012350.1	1098	0.07	0.04	0.5714	0.872	0.026	0.9599	weakly similar to Cyclin dependent protein kinase	PF00069	PTHR11295	KOG0594			AT1G67580.1		protein kinase family protein
Sb01g012370.1	1706	22.84	25.06	1.0972	0.0425	4.115	0.0905	similar to Guanine nucleotide-binding protein subunit beta	PF00400	PTHR19850	KOG0286		K07972	AT4G34460.1	AGB1	AGB1 (GTP BINDING PROTEIN BETA 1); GTPase/ nucleotide binding / protein binding
Sb01g012380.1	1971	0.12	0.42	3.5	0.0062	7.4911	0.0163	similar to Putative uncharacterized protein	PF00332,PF07983					AT4G34480.1		catalytic/ cation binding / hydrolase, hydrolyzing O-glycosyl compounds
Sb01g012390.1	270	4.2	5.06	1.2048	0.5542	0.3499	0.7058	similar to Os03g0669600 protein						AT1G76185.1		unknown protein
Sb01g012400.1	1086	0.28	0.38	1.3571	0.7013	0.1472	0.8444	weakly similar to Cyclin dependent protein kinase	PF00069	PTHR11295	KOG0663			AT5G63370.1		protein kinase family protein
Sb01g012410.1	1212	0	0	NaN	NaN	NaN	NaN	weakly similar to Putative uncharacterized protein OSJNBa0039O18.23	PF00646					AT5G07610.1		F-box family protein
Sb01g012420.1	1326	0	0	NaN	NaN	NaN	NaN	weakly similar to Putative uncharacterized protein OSJNBa0039O18.23
Sb01g012430.1	1609	10.16	3.71	0.3652	0	117.451	0	similar to Iron regulated metal transporter	PF02535	PTHR11040	KOG1558			AT2G04032.1	ZIP7	ZIP7 (ZINC TRANSPORTER 7 PRECURSOR); cation transmembrane transporter/ metal ion transmembrane transporter/ zinc ion transmembrane transporter
Sb01g012440.1	1125	0	0	NaN	NaN	NaN	NaN	similar to Iron regulated transporter-like protein	PF02535	PTHR11040	KOG1558			AT1G31260.1	ZIP10	ZIP10 (ZINC TRANSPORTER 10 PRECURSOR); cation transmembrane transporter/ metal ion transmembrane transporter
Sb01g012450.1	2594	33.56	41.24	1.2288	0	49.0577	0	similar to Expressed protein	PF11900,PF00023,PF12313	PTHR18958	KOG4214			AT5G45110.1	NPR3	NPR3 (NPR1-LIKE PROTEIN 3); protein binding
Sb01g012460.1	570	0.53	1.84	3.4717	0.0021	9.4327	0.0061	similar to Putative uncharacterized protein	PF00249	PTHR10865:SF13				AT5G52660.1		myb family transcription factor
Sb01g012470.1	1327	9.24	5.74	0.6212	0	25.6342	0	similar to Expressed protein	PF03798	PTHR13439	KOG4561			AT1G31300.1		unknown protein
Sb01g012480.1	1076	82.99	85.27	1.0275	0.3786	0.7753	0.5466	similar to Small GTP-binding protein	PF00071,PF08477	PTHR11708	KOG0092		K07976	AT4G19640.1	ARA7	ARA7; GTP binding
Sb01g012490.1	1083	0	0	NaN	NaN	NaN	NaN	similar to Putative uncharacterized protein			KOG4282			AT2G35640.1		hydroxyproline-rich glycoprotein family protein
Sb01g012500.1	1927	29.63	32.76	1.1056	0.0074	7.1769	0.0191	similar to Putative uncharacterized protein	PF00169					AT2G30880.1		pleckstrin homology (PH) domain-containing protein
Sb01g012500.2	1796	29.09	30.96	1.0643	0.1178	2.4457	0.2152
Sb01g012510.1	3507	4.35	6.32	1.4529	0	30.5409	0	similar to Guanine nucleotide-exchange protein GEP1	PF01369	PTHR10663	KOG0928			AT1G13980.1	GN	GN (GNOM); GTP:GDP antiporter/ protein homodimerization
Sb01g012520.1	780	1.89	4.38	2.3175	0	18.4257	0	Predicted protein						AT1G13980.1	GN	GN (GNOM); GTP:GDP antiporter/ protein homodimerization
Sb01g012530.1	1702	0	0	NaN	NaN	NaN	NaN	similar to Legumin-like protein	PF00190					AT1G07750.1		cupin family protein
Sb01g012550.1	999	10.19	9.95	0.9764	0.8275	0.0475	0.9405	similar to Expressed protein						AT3G56210.1		binding
Sb01g012560.1	348	2.61	0.13	0.0498	0	19.4286	0	similar to Putative uncharacterized protein	PF07911					AT3G22540.1		unknown protein
Sb01g012570.1	1372	1.32	1.23	0.9318	0.8182	0.0528	0.9345	similar to Expressed protein, 3¥'-partial	PF04570					AT3G22550.1		senescence-associated protein-related
Sb01g012580.1	808	3.18	6.49	2.0409	0	21.8382	0	weakly similar to Putative uncharacterized protein	PF00583					AT2G32020.1		GCN5-related N-acetyltransferase (GNAT) family protein
Sb01g012590.1	750	4.84	26.32	5.438	0	297.907	0	similar to Putative uncharacterized protein	PF00583					AT2G32030.1		GCN5-related N-acetyltransferase (GNAT) family protein
Sb01g012610.1	1497	16.86	18.94	1.1234	0.0396	4.2347	0.085	similar to Expressed protein, having alternative splicing products	PF05179	PTHR12466	KOG3786			AT3G22590.1		RNA pol II accessory factor Cdc73 family protein
Sb01g012620.1	792	0	0.12	Inf	0.3939	0.7268	0.5564	weakly similar to Putative uncharacterized protein	PF00234					AT3G22600.1		protease inhibitor/seed storage/lipid transfer protein (LTP) family protein
Sb01g012630.1	826	0	0	NaN	NaN	NaN	NaN	weakly similar to Expressed protein	PF00234					AT3G22600.1		protease inhibitor/seed storage/lipid transfer protein (LTP) family protein
Sb01g012640.1	2142	0	0.02	Inf	0.9259	0.0087	0.9599	similar to Globulin-1 S allele precursor	PF00190,PF07883					AT3G22640.1	PAP85	PAP85; nutrient reservoir
Sb01g012650.1	2698	15.95	18.65	1.1693	0.0002	13.5852	0.0007	similar to Putative polynucleotide adenylyltransferase	PF04928,PF01909,PF04926	PTHR10682	KOG2245	2.7.7.19	K00970	AT1G17980.1		nucleotidyltransferase family protein
Sb01g012660.1	1086	0	0.04	Inf	0.9259	0.0087	0.9599	weakly similar to Cyclin dependent protein kinase	PF00069,PF07714	PTHR11295	KOG0594			AT1G67580.1		protein kinase family protein
Sb01g012670.1	1566	0.14	0	0	0.0456	3.9966	0.096	similar to Putative uncharacterized protein	PF03372	PTHR11200	KOG0565			AT2G32010.1		endonuclease/exonuclease/phosphatase family protein
Sb01g012680.1	2498	39.7	43.21	1.0884	0.003	8.8278	0.0085	similar to Putative uncharacterized protein	PF02824,PF07973,PF00587,PF03129	PTHR11451	KOG1637	6.1.1.3	K01868	AT5G26830.1		threonyl-tRNA synthetase / threonine--tRNA ligase (THRRS)
Sb01g012690.1	1137	14.58	18.88	1.2949	0.0001	14.9552	0.0004	similar to Putative trafficking protein particle complex 1	PF04099	PTHR23249	KOG3368			AT1G51160.1		synbindin, putative
Sb01g012700.1	939	2.1	8.59	4.0905	0	95.9585	0	similar to Osmotin	PF00314					AT4G11650.1	ATOSM34	ATOSM34 (osmotin 34)
Sb01g012706.1	360	0.11	1.14	10.3636	0.0091	6.7989	0.023	Predicted protein						AT4G11650.1	ATOSM34	ATOSM34 (osmotin 34)
Sb01g012710.1	1155	84.29	224.2	2.6599	0	1849.21	0	similar to Pathogenesis-related thaumatin-like protein	PF00314					AT4G11650.1	ATOSM34	ATOSM34 (osmotin 34)
Sb01g012730.1	1281	5.52	8.97	1.625	0	25.0823	0	weakly similar to Expressed protein						AT4G20880.1		ethylene-responsive nuclear protein / ethylene-regulated nuclear protein (ERT2)
Sb01g012740.1	1338	10.72	11.34	1.0578	0.4725	0.5162	0.6439	similar to Tubulin beta-2/beta-3 chain	PF00091,PF03953	PTHR11588	KOG1375		K07375	AT5G23860.1	TUB8	TUB8; structural constituent of cytoskeleton
Sb01g012750.1	1464	0	0	NaN	NaN	NaN	NaN	Predicted protein
Sb01g012760.1	1195	31.16	32.08	1.0295	0.55	0.3573	0.7037	similar to Expressed protein						AT1G79160.1		unknown protein
Sb01g012770.1	267	0.57	9.9	17.3684	0	64.084	0	similar to Putative auxin-induced protein family	PF02519					AT4G22620.1		auxin-responsive family protein
Sb01g012780.1	315	4.8	120.68	25.1417	0	1038.97	0	similar to Putative auxin-induced protein family	PF02519					AT4G22620.1		auxin-responsive family protein
Sb01g012790.1	2683	27.98	34.5	1.233	0	43.8544	0	similar to Expressed protein		PTHR21650:SF4	KOG2092			AT1G60995.1		unknown protein
Sb01g012800.1	1405	0.78	1.1	1.4103	0.214	1.5444	0.3499	similar to Expressed protein						AT1G16520.1		unknown protein
Sb01g012810.1	624	0.3	0.15	0.5	0.6049	0.2676	0.7566	similar to Putative lateral organ boundaries (LOB) domain family	PF03195					AT1G31320.1	LBD4	LBD4 (LOB DOMAIN-CONTAINING PROTEIN 4)
Sb01g012820.1	895	57.03	66.92	1.1734	0	16.8371	0	similar to Putative uncharacterized protein B1168A08.20	PF10273	PTHR21250	KOG4032			AT5G27990.1		unknown protein
Sb01g012830.1	2294	10.36	9.32	0.8996	0.088	2.91	0.1675	similar to Putative uncharacterized protein	PF08783,PF00098	PTHR15439	KOG0314			AT5G47430.1		zinc ion binding
Sb01g012840.1	810	50.68	65.22	1.2869	0	35.397	0	similar to Putative uncharacterized protein	PF00903	PTHR10374	KOG2944			AT2G32090.1		lactoylglutathione lyase family protein / glyoxalase I family protein
Sb01g012850.1	450	24.3	12.56	0.5169	0	39.9887	0	similar to Putative ferredoxin	PF00111				K02639	AT4G14890.1		ferredoxin family protein
Sb01g012852.1	1035	0	0	NaN	NaN	NaN	NaN	similar to DNA helicase homolog, putative		PTHR10492
Sb01g012860.1	2082	0.04	0	0	0.5517	0.3543	0.7037	similar to Putative cytochrome P450-like protein	PF00067	PTHR19383	KOG0157			AT1G12740.1	CYP87A2	CYP87A2; electron carrier/ heme binding / iron ion binding / monooxygenase/ oxygen binding
Sb01g012860.2	2247	0	0	NaN	NaN	NaN	NaN		PF00067	PTHR19383	KOG0157
Sb01g012870.1	303	1.12	0.9	0.8036	0.8747	0.0249	0.9599	similar to Putative DNA-binding protein homolog	PF03106					AT1G29860.1	WRKY71	WRKY71; transcription factor
Sb01g012880.1	1498	16.19	13.54	0.8363	0.004	8.2932	0.011	similar to TATA-binding protein	PF00352	PTHR10126	KOG3302		K03120	AT1G55520.1	TBP2	TBP2 (TATA BINDING PROTEIN 2); DNA binding / RNA polymerase II transcription factor/ TATA-binding protein binding
Sb01g012890.1	1324	16.69	13.46	0.8065	0.001	10.744	0.0031	similar to Putative uncharacterized protein SB32H17.7	PF01029					AT4G26370.1		antitermination NusB domain-containing protein
Sb01g012900.1	1482	7.07	11.26	1.5926	0	34.0356	0	similar to 3-glucanase	PF00332,PF07983					AT1G64760.1		glycosyl hydrolase family 17 protein
Sb01g012910.1	2187	4.1	6	1.4634	0	18.6252	0	similar to K-exchanger-like protein	PF01699	PTHR12266	KOG2399			AT5G17860.1	CAX7	CAX7 (calcium exchanger 7); calcium:sodium antiporter/ cation:cation antiporter
Sb01g012920.1	836	15.48	14.72	0.9509	0.5645	0.332	0.7167	similar to Chromosome chr8 scaffold_150, whole genome shotgun sequence	PF00684					AT5G17840.1		chaperone protein dnaJ-related
Sb01g012930.1	1227	1.02	3.31	3.2451	0	37.0101	0	similar to Small heat shock-like protein	PF00011	PTHR11527				AT2G27140.1		heat shock family protein
Sb01g012940.1	640	110.44	112.32	1.017	0.6339	0.2268	0.784	similar to Os12g0438900 protein	PF06645	PTHR13202	KOG4112			AT4G40042.1		peptidase
Sb01g012950.1	759	0.25	0.24	0.96	0.7801	0.0779	0.9041	similar to Putative uncharacterized protein		PTHR11527				AT5G20970.1		heat shock family protein
Sb01g012960.1	2575	34.78	42.54	1.2231	0	48.0728	0	similar to Methionine synthase 2 enzyme	PF08267,PF01717		KOG2263			AT5G17920.1	ATMS1	ATMS1; 5-methyltetrahydropteroyltriglutamate-homocysteine S-methyltransferase/ methionine synthase
Sb01g012960.2	2648	34.56	42.62	1.2332	0	53.4501	0		PF08267,PF01717		KOG2263
Sb01g012960.3	2573	34.81	42.57	1.2229	0	48.0728	0		PF08267,PF01717		KOG2263
Sb01g012970.1	3577	3.34	3.8	1.1377	0.1241	2.3653	0.225	similar to Putative far-red impaired response protein	PF03101,PF10551,PF04434					AT4G38180.1	FRS5	FRS5 (FAR1-related sequence 5); zinc ion binding
Sb01g012976.1	864	0	0	NaN	NaN	NaN	NaN	Predicted protein
Sb01g012980.1	1028	0	0	NaN	NaN	NaN	NaN	weakly similar to Putative uncharacterized protein
Sb01g012990.1	1674	0.59	1.31	2.2203	0.0011	10.5934	0.0034	similar to Putative uncharacterized protein	PF00023	PTHR18958	KOG4412		K10380	AT1G07710.1		ankyrin repeat family protein
Sb01g013000.1	682	4546.22	1718.79	0.3781	0	21377.2	0	similar to LIP5	PF00257
Sb01g013010.1	420	3.06	2.5	0.817	0.5298	0.3947	0.6983	similar to Os03g0655300 protein	PF04969	PTHR22932				AT3G03773.1		unknown protein
Sb01g013020.1	1047	40.94	38.88	0.9497	0.2556	1.2923	0.4044	similar to Putative uncharacterized protein	PF12352	PTHR21230	KOG3251		K08496	AT2G36900.1	MEMB11	MEMB11 (MEMBRIN 11); SNAP receptor
Sb01g013030.1	1828	0.99	1.27	1.2828	0.2598	1.2699	0.4101	similar to Putative uncharacterized protein	PF07847	PTHR22966	KOG4281			AT5G15120.1		unknown protein
Sb01g013040.1	2937	0.08	0.14	1.75	0.3803	0.7698	0.5484	Predicted protein	PF00098
Sb01g013060.1	2205	1	3.99	3.99	0	102.522	0	similar to OSJNBa0083N12.1 protein	PF00008,PF07645,PF00069,PF07714	PTHR23258	KOG1187			AT1G21270.1	WAK2	WAK2; ATP binding / calcium ion binding / protein kinase/ protein serine/threonine kinase
Sb01g013070.1	1035	0	0	NaN	NaN	NaN	NaN	Predicted protein	PF07847	PTHR22966	KOG4281			AT5G39890.1		unknown protein
Sb01g013075.1	786	0	0	NaN	NaN	NaN	NaN	Predicted protein
Sb01g013080.1	1737	6.32	28.92	4.5759	0	666.796	0	similar to Myb-like DNA-binding domain, SHAQKYF class family protein, expressed	PF00106	PTHR19410	KOG0725			AT5G04900.1		short-chain dehydrogenase/reductase (SDR) family protein
Sb01g013090.1	1934	2.72	3.58	1.3162	0.022	5.2488	0.0507	similar to Expressed protein	PF10225					AT1G28760.1		unknown protein
Sb01g013100.1	2586	3.64	5.38	1.478	0	20.5075	0	similar to Putative cationic amino acid transporter	PF00324	PTHR11785	KOG1286			AT1G58030.1	CAT2	CAT2 (CATIONIC AMINO ACID TRANSPORTER 2); amino acid transmembrane transporter
Sb01g013110.1	2712	20.4	20.89	1.024	0.5478	0.3613	0.7037	similar to Not1 N-terminal domain, CCR4-Not complex component family protein, expressed	PF04065,PF04153	PTHR23326				AT5G18230.1		transcription regulator NOT2/NOT3/NOT5 family protein
Sb01g013110.2	2825	20.6	21.56	1.0466	0.2321	1.428	0.3737		PF04065,PF04153	PTHR23326
Sb01g013120.1	3186	0.01	0.01	1	0.5517	0.3543	0.7037	similar to Putative uncharacterized protein	PF00168,PF08372					AT1G04150.1		C2 domain-containing protein
Sb01g013130.1	1419	0.11	0.45	4.0909	0.0105	6.541	0.0261	similar to Os03g0816600 protein	PF01535	PTHR10483				AT2G41080.1		pentatricopeptide (PPR) repeat-containing protein
Sb01g013150.1	1679	102.63	114.51	1.1158	0	26.1373	0	similar to Nicotianamine synthase 3	PF03059,PF08242					AT1G56430.1	NAS4	NAS4 (NICOTIANAMINE SYNTHASE 4); nicotianamine synthase
Sb01g013160.1	1752	3.13	5.28	1.6869	0	23.0057	0	similar to Expressed protein	PF04515	PTHR12385				AT3G03700.1		unknown protein
Sb01g013170.1	1797	9.6	8.19	0.8531	0.0313	4.6383	0.0692	similar to Expressed protein	PF01694,PF00627	PTHR22790	KOG2632			AT3G58460.1	ATRBL15	ATRBL15 (ARABIDOPSIS RHOMBOID-LIKE PROTEIN 15)
Sb01g013180.1	912	4.9	5.1	1.0408	0.8167	0.0537	0.9332	similar to Putative uncharacterized protein	PF02686	PTHR13373				AT4G32915.1		unknown protein
Sb01g013190.1	696	1.52	1.64	1.0789	0.899	0.0161	0.9599	similar to Putative uncharacterized protein		PTHR23328				AT2G38920.1		SPX (SYG1/Pho81/XPR1) domain-containing protein / zinc finger (C3HC4-type RING finger) protein-related
Sb01g013200.1	1870	19.4	33.44	1.7237	0	170.114	0	similar to Putative uncharacterized protein	PF04576					AT3G54740.1		unknown protein
Sb01g013210.1	3336	8.02	8.69	1.0835	0.1492	2.0804	0.2616	similar to Putative uncharacterized protein	PF00009,PF03144,PF00679	PTHR23115	KOG0467	3.6.5.3	K03234	AT3G22980.1		elongation factor Tu family protein
Sb01g013215.1	2424	5.42	6.92	1.2768	0.0012	10.4738	0.0037	similar to Expressed protein						AT5G51330.1	SWI1	SWI1 (SWITCH1); phospholipase C
Sb01g013220.1	2433	0	0	NaN	NaN	NaN	NaN	Predicted protein	PF00646					AT3G06240.1		F-box family protein
Sb01g013225.1	387	0	0	NaN	NaN	NaN	NaN	similar to Expressed protein		PTHR21528				AT1G11755.1	LEW1	LEW1 (LEAF WILTING 1); dehydrodolichyl diphosphate synthase
Sb01g013240.1	2310	0	0	NaN	NaN	NaN	NaN	Predicted protein	PF00646					AT3G06240.1		F-box family protein
Sb01g013260.1	819	0	0.17	Inf	0.1733	1.8539	0.2939	similar to Expressed protein						AT2G27180.1		unknown protein
Sb01g013270.1	462	0.08	0.2	2.5	0.872	0.026	0.9599	similar to Protein YABBY 2	PF04690					AT2G45190.1	AFO	AFO (ABNORMAL FLORAL ORGANS); protein binding / transcription factor/ transcription regulator
Sb01g013280.1	1473	0	0	NaN	NaN	NaN	NaN	Predicted protein	PF00098
Sb01g013290.1	1938	0	0	NaN	NaN	NaN	NaN	similar to Sulfate transporter ST1	PF00916,PF01740	PTHR11814	KOG0236			AT1G78000.1	SULTR1;2	SULTR1;2 (SULFATE TRANSPORTER 1;2); sulfate transmembrane transporter
Sb01g013300.1	2413	14.86	12.94	0.8708	0.006	7.5653	0.0159	similar to Expressed protein						AT3G11760.1		unknown protein
Sb01g013310.1	1278	7.82	11.31	1.4463	0	19.3736	0	similar to Pyrimidine 5¥'-nucleotidase-related	PF05822	PTHR13045	KOG3128			AT2G38680.1		5¥'-nucleotidase/ magnesium ion binding
Sb01g013320.1	1641	93.1	83.72	0.8992	0	19.4756	0	similar to Putative methyl-binding domain protein MBD115	PF01429					AT3G15790.1	MBD11	MBD11; DNA binding / methyl-CpG binding
Sb01g013330.1	1071	0.04	0	0	0.9259	0.0087	0.9599	similar to Glutaredoxin domain containing protein	PF00462	PTHR10168	KOG1752			AT5G01420.1		glutaredoxin family protein
Sb01g013340.1	2885	1.86	4.03	2.1667	0	56.3239	0	weakly similar to OSJNBa0005N02.3 protein	PF08699,PF02170,PF02171	PTHR22891	KOG1041			AT1G48410.1	AGO1	AGO1 (ARGONAUTE 1); endoribonuclease/ miRNA binding / protein binding / siRNA binding
Sb01g013350.1	498	0	0	NaN	NaN	NaN	NaN	weakly similar to Putative uncharacterized protein	PF00097	PTHR22764				AT3G62690.1	ATL5	ATL5 (ATL5); protein binding / zinc ion binding
Sb01g013360.1	1323	0	0	NaN	NaN	NaN	NaN	similar to Glycosyl hydrolase family 1 protein, expressed	PF00232	PTHR10353	KOG0626			AT1G26560.1	BGLU40	BGLU40 (BETA GLUCOSIDASE 40); catalytic/ cation binding / hydrolase, hydrolyzing O-glycosyl compounds
Sb01g013370.1	501	0	0	NaN	NaN	NaN	NaN	weakly similar to Putative uncharacterized protein	PF00097	PTHR22764				AT5G40250.1		zinc finger (C3HC4-type RING finger) family protein
Sb01g013380.1	393	0	0.12	Inf	0.9259	0.0087	0.9599	similar to Phytocyanin-related	PF02298					AT2G32300.1	UCC1	UCC1 (UCLACYANIN 1); copper ion binding / electron carrier
Sb01g013390.1	1792	959.98	1028.83	1.0717	0	102.67	0	similar to DnaJ-related protein ZMDJ1	PF00226,PF00684,PF01556	PTHR11821	KOG0712			AT3G44110.1	ATJ3	ATJ3; protein binding
Sb01g013400.1	1716	3.26	1.59	0.4877	0	23.1322	0	similar to Expressed protein	PF00612	PTHR13140:SF37				AT3G22190.1	IQD5	IQD5 (IQ-domain 5); calmodulin binding
Sb01g013410.1	783	1.3	1.11	0.8538	0.6855	0.164	0.831	similar to Expressed protein	PF02485					AT3G52060.1		unknown protein
Sb01g013420.1	1123	16.75	16.24	0.9696	0.6695	0.1821	0.8175	similar to Expressed protein		PTHR21454				AT3G44150.1		unknown protein
Sb01g013430.1	1326	6.71	8.53	1.2712	0.0096	6.7142	0.0241	similar to CCAAT-box transcription factor-related	PF02045	PTHR12632				AT3G14020.1	NF-YA6	NF-YA6 (NUCLEAR FACTOR Y, SUBUNIT A6); transcription factor
Sb01g013440.1	669	9.95	11.17	1.1226	0.3126	1.0197	0.471	similar to Expressed protein	PF07802					AT1G14060.1		unknown protein
Sb01g013450.1	681	0	0	NaN	NaN	NaN	NaN	similar to Putative uncharacterized protein	PF03145	PTHR10315				AT5G37870.1		seven in absentia (SINA) family protein
Sb01g013460.1	3545	37.77	43.07	1.1403	0	29.501	0	similar to Serine/threonine-protein phosphatase BSL2 homolog	PF07646,PF01344,PF00149	PTHR11668	KOG0374			AT2G27210.1	BSL3	kelch repeat-containing serine/threonine phosphoesterase family protein
Sb01g013470.1	4012	22.41	23.79	1.0616	0.0476	3.9257	0.0996	similar to Chromosome chr12 scaffold_18, whole genome shotgun sequence	PF04563,PF04561,PF04565,PF04566,PF04567,PF00562,PF04560	PTHR20856	KOG0214	2.7.7.6	K03010	AT4G21710.1	NRPB2	NRPB2; DNA binding / DNA-directed RNA polymerase
Sb01g013490.1	1674	0	0	NaN	NaN	NaN	NaN	weakly similar to Os05g0232800 protein	PF02892,PF05699					AT5G31412.1		protein dimerization
Sb01g013500.1	2130	0	0	NaN	NaN	NaN	NaN	similar to Cyclic nucleotide-gated ion channel 9, putative, expressed	PF00520,PF00027,PF00612	PTHR10217	KOG0498		K05391	AT2G23980.1	ATCNGC6	ATCNGC6; calmodulin binding
Sb01g013510.1	1192	2.73	3.82	1.3993	0.0262	4.9404	0.0592	similar to Expressed protein	PF11955					AT1G71850.1		ubiquitin thiolesterase
Sb01g013520.1	1836	2.08	6.08	2.9231	0	90.5358	0	similar to 9-cis-epoxycarotenoid dioxygenase 1, chloroplast precursor	PF03055	PTHR10543	KOG1285	1.13.11.51	K09840	AT3G14440.1	NCED3	NCED3 (NINE-CIS-EPOXYCAROTENOID DIOXYGENASE 3); 9-cis-epoxycarotenoid dioxygenase
Sb01g013530.1	1833	13.15	13.28	1.0099	0.8899	0.0192	0.9599	similar to Translation initiation factor eIF-2B delta subunit, putative, expressed	PF01008	PTHR10233	KOG1467		K03680	AT5G38640.1		eukaryotic translation initiation factor 2B family protein / eIF-2B family protein
Sb01g013540.1	1553	5.43	5.28	0.9724	0.8185	0.0527	0.9347	similar to Pyruvate dehydrogenase E1 component beta subunit, putative, expressed	PF02779,PF02780	PTHR11624	KOG0524			AT1G30120.1	PDH-E1 BETA	PDH-E1 BETA (PYRUVATE DEHYDROGENASE E1 BETA); pyruvate dehydrogenase (acetyl-transferring)
Sb01g013550.1	894	0.51	0.56	1.098	0.9774	0.0008	0.9903	similar to Putative uncharacterized protein	PF03330,PF01357					AT2G45110.1	ATEXPB4	ATEXPB4 (ARABIDOPSIS THALIANA EXPANSIN B4)
Sb01g013560.1	1604	0	0	NaN	NaN	NaN	NaN	similar to Putative uncharacterized protein	PF03330,PF01357					AT1G65680.1	ATEXPB2	ATEXPB2 (ARABIDOPSIS THALIANA EXPANSIN B2)
Sb01g013570.1	1437	0	0	NaN	NaN	NaN	NaN	similar to Chromosome chr10 scaffold_43, whole genome shotgun sequence	PF00560	PTHR23258	KOG0617			AT2G42800.1	AtRLP29	AtRLP29 (Receptor Like Protein 29); protein binding
Sb01g013580.1	1133	0	0	NaN	NaN	NaN	NaN	Predicted protein						AT2G34610.1		unknown protein
Sb01g013590.1	708	0	0	NaN	NaN	NaN	NaN	similar to Putative uncharacterized protein	PF02798,PF00043	PTHR11260	KOG0406			AT1G17170.1	ATGSTU24	ATGSTU24 (GLUTATHIONE S-TRANSFERASE TAU 24); glutathione binding / glutathione transferase
Sb01g013600.1	2137	49.1	69.47	1.4149	0	180.898	0	similar to Ornithine aminotransferase, putative, expressed	PF00202	PTHR11986	KOG1402			AT5G46180.1	DELTA-OAT	delta-OAT; ornithine-oxo-acid transaminase
Sb01g013610.1	498	3.42	3.02	0.883	0.6686	0.1833	0.8169	weakly similar to Putative uncharacterized protein						AT4G18395.1		unknown protein
Sb01g013620.1	944	33.63	24.63	0.7324	0	31.155	0	similar to Expressed protein	PF01190					AT5G47635.1		unknown protein
Sb01g013630.1	1116	0	0	NaN	NaN	NaN	NaN	Predicted protein	PF00646
Sb01g013640.1	1653	0.21	0.08	0.381	0.2504	1.321	0.3974	similar to Kinase domain containing protein	PF00069	PTHR22985	KOG0610			AT2G34650.1	PID	PID (PINOID); kinase/ protein kinase/ protein serine/threonine kinase
Sb01g013650.1	2079	0.98	5.09	5.1939	0	153.335	0	similar to Protein kinase domain containing protein, expressed	PF01657,PF00069,PF07714	PTHR23258	KOG1187			AT5G10530.1		lectin protein kinase, putative
Sb01g013660.1	1401	0.05	0	0	0.5517	0.3543	0.7037	similar to Iron regulated transporter-like protein	PF02535	PTHR11040	KOG1558			AT1G31260.1	ZIP10	ZIP10 (ZINC TRANSPORTER 10 PRECURSOR); cation transmembrane transporter/ metal ion transmembrane transporter
Sb01g013670.1	1992	11.23	11.1	0.9884	0.8758	0.0244	0.9599	similar to Single myb histone 6	PF00249,PF00538	PTHR21717:SF4				AT1G49950.1	TRB1	DNA-binding protein, putative
Sb01g013680.1	2526	2.47	1.28	0.5182	0	22.3859	0	similar to NPH3 family protein	PF00651,PF03000					AT1G30440.1		phototropic-responsive NPH3 family protein
Sb01g013690.1	2048	6.69	27.18	4.0628	0	664.508	0	similar to Os03g0641200 protein	PF00324	PTHR11785	KOG1286			AT4G21120.1	AAT1	AAT1 (AMINO ACID TRANSPORTER 1); L-glutamate transmembrane transporter/ L-lysine transmembrane transporter/ arginine transmembrane transporter/ cationic amino acid transmembrane transporter
Sb01g013700.1	1930	9.65	15.09	1.5637	0	55.8801	0	similar to Putative U3 small nucleolar ribonucleoprotein complex-associated protein	PF00400	PTHR19865	KOG0299			AT4G05410.1		transducin family protein / WD-40 repeat family protein
Sb01g013710.1	2766	10.16	7.48	0.7362	0	26.7095	0	similar to Class III HD-Zip protein 4, putative, expressed	PF00046,PF01852,PF08670	PTHR19418			K09338	AT2G34710.1	PHB	PHB (PHABULOSA); DNA binding / transcription factor
Sb01g013720.1	378	7.91	5.55	0.7016	0.0649	3.407	0.13	similar to Putative uncharacterized protein	PF10241	PTHR13511				AT3G29130.1		unknown protein
Sb01g013730.1	1935	25.46	29.89	1.174	0.0001	16.376	0.0004	similar to MSI type nucleosome/chromatin assembly factor C	PF12265,PF00400	PTHR22850	KOG0264		K10752	AT5G58230.1	MSI1	MSI1 (MULTICOPY SUPRESSOR OF IRA1); protein binding
Sb01g013740.1	1575	0.07	0.03	0.4286	0.7505	0.1011	0.881	similar to Patatin-like phospholipase domain containing protein	PF01734		KOG0513			AT3G54950.1	PLA IIIA	PLA IIIA (PATATIN-LIKE PROTEIN 6)
Sb01g013750.1	1771	0.45	0.41	0.9111	0.9257	0.0087	0.9599	similar to Putative uncharacterized protein	PF07728,PF00004	PTHR23073	KOG0727		K03063	AT5G58290.1	RPT3	RPT3 (REGULATORY PARTICLE TRIPLE-A ATPASE 3); ATPase
Sb01g013760.1	1338	0.42	5.66	13.4762	0	174.599	0	similar to Patatin-like phospholipase domain containing protein	PF01734		KOG0513			AT3G54950.1	PLA IIIA	PLA IIIA (PATATIN-LIKE PROTEIN 6)
Sb01g013770.1	558	0.95	0.49	0.5158	0.2414	1.3722	0.386	similar to SelT/selW/selH selenoprotein domain, putative		PTHR21251:SF7				AT4G31360.1		selenium binding
Sb01g013780.1	1086	0	0	NaN	NaN	NaN	NaN	similar to Putative uncharacterized protein	PF00917,PF00651	PTHR23230				AT5G19000.1	ATBPM1	ATBPM1 (BTB-POZ and MATH domain 1); protein binding
Sb01g013790.1	1329	0	0.1	Inf	0.1733	1.8539	0.2939	similar to Patatin-like phospholipase domain containing protein	PF01734		KOG0513			AT3G54950.1	PLA IIIA	PLA IIIA (PATATIN-LIKE PROTEIN 6)
Sb01g013800.1	1015	0.22	0.36	1.6364	0.5382	0.3789	0.7037	similar to SNF7 family protein	PF03357	PTHR10476	KOG3230			AT5G44560.1	VPS2.2	VPS2.2
Sb01g013810.1	1307	4.43	6.38	1.4402	0.001	10.8153	0.0031	similar to DNA repair protein recA, chloroplast, putative, expressed	PF00154	PTHR22942	KOG1433			AT1G79050.1		DNA repair protein recA
Sb01g013820.1	983	22.32	26.62	1.1927	0.0031	8.7292	0.0087	similar to Zinc finger protein, putative	PF06943					AT4G20380.1		zinc finger protein (LSD1)
Sb01g013830.1	1365	0	0	NaN	NaN	NaN	NaN	weakly similar to Myb proto-oncogene protein-like	PF00249	PTHR10641				AT5G11050.1	MYB64	MYB64 (myb domain protein 64); DNA binding / transcription factor
Sb01g013840.1	1807	0.98	1.01	1.0306	0.9934	0.0001	0.997	similar to TPR Domain containing protein, expressed	PF00023,PF07719,PF00515	PTHR18958	KOG0548			AT3G04710.1		ankyrin repeat family protein
Sb01g013843.1	2361	26.39	32.59	1.2349	0	36.802	0	similar to Helix-loop-helix DNA-binding domain containing protein, expressed	PF00010	PTHR23042	KOG4304			AT1G09530.1	PIF3	PIF3 (PHYTOCHROME INTERACTING FACTOR 3); DNA binding / protein binding / transcription factor/ transcription regulator
Sb01g013850.1	714	0.21	0	0	0.1566	2.007	0.2717	Predicted protein
Sb01g013880.1	909	4	4.11	1.0275	0.9086	0.0132	0.9599	similar to Putative uncharacterized protein OSJNBa0066H15.1	PF00646	PTHR23125				AT3G48880.1		F-box family protein
Sb01g013890.1	2365	131.96	144.41	1.0943	0	31.8199	0		PF07714,PF00069	PTHR23257	KOG0192			AT3G22750.1		protein kinase, putative
Sb01g013890.2	2444	130.38	142.82	1.0954	0	33.1649	0	similar to Putative uncharacterized protein	PF07714,PF00069	PTHR23257	KOG0192
Sb01g013900.1	1926	0.47	0.24	0.5106	0.0847	2.9729	0.162	Predicted protein	PF03638	PTHR12446	KOG1171			AT3G22780.1	TSO1	TSO1 (CHINESE FOR ¥'UGLY¥'); transcription factor
Sb01g013910.1	1951	74.9	56.35	0.7523	0	122.189	0	similar to Major facilitator superfamily protein	PF00083,PF07690	PTHR11600	KOG0253			AT3G13050.1		transporter-related
Sb01g013920.1	1932	4.31	4.39	1.0186	0.8932	0.018	0.9599	similar to Major facilitator superfamily protein	PF00083,PF07690	PTHR11600	KOG0253			AT3G13050.1		transporter-related
Sb01g013930.1	4488	2.34	2.95	1.2607	0.0065	7.3972	0.017	similar to Expressed protein	PF07765,PF02370		KOG0978			AT3G22790.1		kinase interacting family protein
Sb01g013940.1	1232	0.77	0.3	0.3896	0.0201	5.4005	0.0467	similar to Putative uncharacterized protein	PF08263,PF00560	PTHR23258				AT4G13340.1		leucine-rich repeat family protein / extensin family protein
Sb01g013950.1	1863	0.02	0	0	0.9259	0.0087	0.9599	similar to LSTK-1-like kinase, putative, expressed	PF00069,PF07714	PTHR22986	KOG0589	2.7.11.1	K08857	AT5G28290.1	ATNEK3	ATNEK3 (NIMA-RELATED KINASE3); ATP binding / kinase/ protein kinase/ protein serine/threonine kinase
Sb01g013960.1	1473	0	0	NaN	NaN	NaN	NaN	similar to Putative uncharacterized protein	PF00612					AT4G14750.1	IQD19	IQD19 (IQ-domain 19); calmodulin binding
Sb01g013970.1	2295	0	0	NaN	NaN	NaN	NaN	similar to Putative serine protease	PF05922,PF00082,PF02225	PTHR10795				AT5G67360.1	ARA12	ARA12; serine-type endopeptidase
Sb01g013980.1	2029	16.67	19.1	1.1458	0.005	7.8793	0.0135	similar to Putative uncharacterized protein	PF02969,PF07571	PTHR10221	KOG2549			AT1G04950.1	TAF6	TAF6 (TBP-ASSOCIATED FACTOR 6); DNA binding / RNA polymerase II transcription factor/ transcription initiation factor
Sb01g013980.2	1941	18.54	21.56	1.1629	0.0012	10.4673	0.0037		PF02969,PF07571	PTHR10221	KOG2549
Sb01g013990.1	1464	0.88	1.25	1.4205	0.167	1.9098	0.2867	similar to Putative uncharacterized protein	PF01535	PTHR10483				AT1G77360.1		pentatricopeptide (PPR) repeat-containing protein
Sb01g013993.1	702	22.8	22.6	0.9912	0.9303	0.0077	0.9622	similar to Putative uncharacterized protein	PF00023	PTHR18958				AT5G65860.1		ankyrin repeat family protein
Sb01g014000.1	1480	7.95	6.68	0.8403	0.0538	3.7189	0.1106	similar to Expressed protein	PF05703,PF08458					AT4G14740.1		phosphoinositide binding
Sb01g014010.1	1137	0	0	NaN	NaN	NaN	NaN	similar to Nodulin, putative, expressed	PF00892					AT5G64700.1		nodulin MtN21 family protein
Sb01g014020.1	2130	0.05	0.06	1.2	0.8555	0.0332	0.956	similar to Phenylalanine ammonia-lyase	PF00221		KOG0222	4.3.1.3	K01745	AT2G37040.1	pal1	pal1 (Phe ammonia lyase 1); phenylalanine ammonia-lyase
Sb01g014030.1	1431	0	0	NaN	NaN	NaN	NaN	similar to Signal recognition particle 54 kDa protein 1	PF02881,PF00448,PF02978	PTHR11564	KOG0780			AT1G48900.1		signal recognition particle 54 kDa protein 3 / SRP54 (SRP-54C)
Sb01g014050.1	1335	4.65	5.05	1.086	0.4967	0.462	0.6653	similar to Nodulin, putative, expressed	PF00892					AT5G64700.1		nodulin MtN21 family protein
Sb01g014060.1	297	0.64	0.92	1.4375	0.7576	0.0952	0.8866	similar to Heterotrimeric G protein gamma subunit 1						AT3G22942.1	AGG2	AGG2 (G-PROTEIN GAMMA SUBUNIT 2)
Sb01g014070.1	1566	17.42	15.28	0.8772	0.0237	5.1173	0.0542	similar to Pentatricopeptide, putative, expressed	PF01535,PF07721	PTHR10483				AT2G42920.1		pentatricopeptide (PPR) repeat-containing protein
Sb01g014090.1	1685	218.58	234.97	1.075	0	23.8973	0	similar to Putative serine/threonine protein kinase	PF00069,PF07714,PF03822	PTHR22982	KOG0583			AT4G14580.1	CIPK4	CIPK4 (CBL-interacting protein kinase 4); ATP binding / kinase/ protein kinase/ protein serine/threonine kinase
Sb01g014090.2	1637	216.66	232.58	1.0735	0	22.1063	0		PF00069,PF07714,PF03822	PTHR22982	KOG0583
Sb01g014100.1	699	240.5	198.82	0.8267	0	65.9802	0	similar to THA4	PF02416				K03116	AT5G28750.1		thylakoid assembly protein, putative
Sb01g014110.1	1279	51.18	39.88	0.7792	0	42.6961	0	similar to Putative uncharacterized protein	PF00436	PTHR10302				AT1G47720.1	OSB1	OSB1 (Organellar Single-stranded); single-stranded DNA binding
Sb01g014120.1	970	0.16	0	0	0.1566	2.007	0.2717	similar to Auxin-responsive protein IAA12	PF02309					AT1G04240.1	SHY2	SHY2 (SHORT HYPOCOTYL 2); transcription factor
Sb01g014130.1	1116	6.31	1.92	0.3043	0	63.6644	0	similar to Auxin-responsive protein IAA30	PF02309					AT3G04730.1	IAA16	IAA16; transcription factor
Sb01g014140.1	2598	24.18	25.33	1.0476	0.1997	1.6444	0.3308	similar to Putative uncharacterized protein	PF02359,PF02933,PF00004	PTHR23078	KOG0741			AT4G04910.1	NSF	NSF (N-ethylmaleimide sensitive factor); ATP binding / binding / nucleoside-triphosphatase/ nucleotide binding
Sb01g014150.1	2061	17.39	15.86	0.912	0.0661	3.3762	0.1322	similar to Leucine Rich Repeat family protein, expressed	PF00560	PTHR23125	KOG1947			AT3G54650.1	FBL17	FBL17; ubiquitin-protein ligase
Sb01g014160.1	1457	4.7	5.38	1.1447	0.2242	1.477	0.3631	similar to Zinc finger, C3HC4 type family protein, expressed		PTHR10825:SF1				AT1G06770.1	DRIP1	DRIP1 (DREB2A-INTERACTING PROTEIN 1); protein binding / ubiquitin-protein ligase/ zinc ion binding
Sb01g014170.1	381	59.68	55.99	0.9382	0.3139	1.0143	0.4719	similar to Probable prefoldin subunit 4	PF01920	PTHR21100	KOG1760			AT1G08780.1	AIP3	AIP3 (ABI3-INTERACTING PROTEIN 3); unfolded protein binding
Sb01g014180.1	1252	29.95	33.53	1.1195	0.0146	5.9678	0.0351	similar to WRKY DNA binding domain containing protein, expressed	PF10533,PF03106					AT2G30590.1	WRKY21	WRKY21; calmodulin binding / transcription factor
Sb01g014190.1	2142	34.27	27.75	0.8097	0	34.9409	0	similar to H1flk, putative, expressed	PF06414					AT2G30630.1		unknown protein
Sb01g014196.1	285	10.36	13.59	1.3118	0.0973	2.7493	0.1829	similar to KH domain containing protein, expressed		PTHR10288:SF18				AT3G04610.1	FLK	FLK (flowering locus KH domain); RNA binding / nucleic acid binding
Sb01g014200.1	1419	6.29	6.91	1.0986	0.3479	0.8811	0.5122	similar to KH domain containing protein, expressed	PF00013	PTHR10288	KOG2192			AT3G04610.1	FLK	FLK (flowering locus KH domain); RNA binding / nucleic acid binding
Sb01g014210.1	1915	0.16	0.02	0.125	0.0681	3.3271	0.1354	similar to Putative multidrug efflux protein	PF01554	PTHR11206	KOG1347			AT3G26590.1		MATE efflux family protein
Sb01g014220.1	1749	15.97	15.27	0.9562	0.438	0.6015	0.606	similar to Os03g0626600 protein	PF02809,PF07649,PF00412,PF12315	PTHR18973	KOG1703			AT4G36860.1		zinc ion binding
Sb01g014230.1	1205	1.7	6.7	3.9412	0	92.5421	0	similar to Putative inositol polyphosphate 5-phosphatase	PF03372	PTHR11200	KOG0565			AT1G47510.1	5PTASE11	5PTASE11 (INOSITOL POLYPHOSPHATE 5-PHOSPHATASE 11); hydrolase/ phosphatidylinositol-3,4,5-trisphosphate 5-phosphatase/ phosphatidylinositol-3,5-bisphosphate 5-phosphatase/ phosphatidylinositol-4,5-bisphosphate 5-phosphatase
Sb01g014240.1	578	38.36	42.9	1.1184	0.0647	3.4116	0.1298	similar to Os03g0626200 protein						AT1G49410.1	TOM6	TOM6 (translocase of the outer mitochondrial membrane 6)
Sb01g014250.1	1608	0.05	0.14	2.8	0.3143	1.0125	0.4719	similar to Putative uncharacterized protein	PF01485	PTHR11685	KOG1815			AT2G16090.1	ARI12	zinc finger protein-related
Sb01g014260.1	591	1.34	1.54	1.1493	0.7772	0.0801	0.9033	Predicted protein						AT2G25010.1		unknown protein
Sb01g014270.1	2127	5.76	5.83	1.0122	0.9235	0.0092	0.9599	weakly similar to Putative far-red impaired response protein	PF03101,PF10551,PF04434,PF00098					AT4G38180.1	FRS5	FRS5 (FAR1-related sequence 5); zinc ion binding
Sb01g014280.1	1756	4.91	5.63	1.1466	0.1635	1.9414	0.2816	similar to Putative uncharacterized protein	PF01485	PTHR11685	KOG1815			AT4G34370.1	ARI1	ARI1 (ARIADNE); protein binding / zinc ion binding
Sb01g014290.1	3072	17.63	19.47	1.1044	0.0099	6.6514	0.0248	similar to Roothairless 1	PF09763	PTHR16092	KOG2148			AT1G47550.1		unknown protein
Sb01g014300.1	2181	7.15	5.29	0.7399	0.0002	14.2356	0.0007	similar to Putative WD-40 domain protein	PF00400	PTHR22844	KOG0266			AT3G18950.1		transducin family protein / WD-40 repeat family protein
Sb01g014310.1	1026	0.04	0.4	10	0.0091	6.7989	0.023	similar to Putative uncharacterized protein	PF02365					AT3G18400.1	anac058	anac058 (Arabidopsis NAC domain containing protein 58); transcription factor
Sb01g014340.1	1501	0.08	0.3	3.75	0.0427	4.1069	0.0907	similar to Putative cytochrome P450-like protein	PF00067	PTHR19383	KOG0157			AT1G12740.1	CYP87A2	CYP87A2; electron carrier/ heme binding / iron ion binding / monooxygenase/ oxygen binding
Sb01g014350.1	1656	0.05	0.08	1.6	0.8352	0.0433	0.9427	similar to Putative cytochrome P450-like protein	PF00067	PTHR19383	KOG0157			AT1G12740.1	CYP87A2	CYP87A2; electron carrier/ heme binding / iron ion binding / monooxygenase/ oxygen binding
Sb01g014353.1	486	0	0	NaN	NaN	NaN	NaN	similar to Putative uncharacterized protein
Sb01g014354.1	621	0	0	NaN	NaN	NaN	NaN	similar to Putative transfactor	PF00249					AT4G17695.1	KAN3	KAN3 (KANADI 3); DNA binding / transcription factor
Sb01g014360.1	291	18.33	17.23	0.94	0.6709	0.1805	0.8186	similar to Expressed protein
Sb01g014370.1	1065	0	0	NaN	NaN	NaN	NaN	similar to B3 DNA binding domain containing protein, expressed	PF02362					AT3G18990.1	VRN1	VRN1 (REDUCED VERNALIZATION RESPONSE 1); transcription repressor
Sb01g014380.1	1620	0	0	NaN	NaN	NaN	NaN	similar to Putative uncharacterized protein	PF10551,PF04434					AT5G28530.1	FRS10	FRS10 (FAR1-related sequence 10); zinc ion binding
Sb01g014390.1	1359	0.67	1.88	2.806	0	18.7982	0	similar to OSIGBa0138E08-OSIGBa0161L23.3 protein		PTHR11926	KOG1192			AT5G12890.1		UDP-glucoronosyl/UDP-glucosyl transferase family protein
Sb01g014400.1	1816	15.04	14.98	0.996	0.966	0.0018	0.9843	weakly similar to Putative uncharacterized protein	PF02362	PTHR19446				AT3G18990.1	VRN1	VRN1 (REDUCED VERNALIZATION RESPONSE 1); transcription repressor
Sb01g014410.1	1134	0	0	NaN	NaN	NaN	NaN	weakly similar to Putative auxin response factor	PF02362					AT3G18990.1	VRN1	VRN1 (REDUCED VERNALIZATION RESPONSE 1); transcription repressor
Sb01g014420.1	1026	0	0	NaN	NaN	NaN	NaN	weakly similar to Putative auxin response factor	PF02362					AT3G18990.1	VRN1	VRN1 (REDUCED VERNALIZATION RESPONSE 1); transcription repressor
Sb01g014430.1	951	0	0	NaN	NaN	NaN	NaN	weakly similar to Putative auxin response factor	PF02362					AT4G33280.1		DNA binding / transcription factor
Sb01g014440.1	999	0	0	NaN	NaN	NaN	NaN	weakly similar to Putative auxin response factor	PF02362					AT4G33280.1		DNA binding / transcription factor
Sb01g014450.1	984	0	0	NaN	NaN	NaN	NaN	weakly similar to Putative auxin response factor	PF02362					AT4G31640.1		transcriptional factor B3 family protein
Sb01g014455.1	240	0	0	NaN	NaN	NaN	NaN	similar to Putative uncharacterized protein	PF02362					AT4G31690.1		transcriptional factor B3 family protein
Sb01g014460.1	831	0	0	NaN	NaN	NaN	NaN	weakly similar to Putative transcirption factor	PF02362					AT3G18960.1		transcriptional factor B3 family protein
Sb01g014470.1	423	0	0	NaN	NaN	NaN	NaN	similar to Putative uncharacterized protein	PF00321					AT1G66100.1		thionin, putative
Sb01g014480.1	2032	0.02	0	0	0.9259	0.0087	0.9599	weakly similar to Putative uncharacterized protein	PF07649,PF00628,PF02362					AT5G16680.1		PHD finger family protein
Sb01g014490.1	1056	0.39	0.86	2.2051	0.0499	3.8462	0.1038	weakly similar to Putative transcirption factor	PF02362					AT3G18990.1	VRN1	VRN1 (REDUCED VERNALIZATION RESPONSE 1); transcription repressor
Sb01g014500.1	1062	0	0	NaN	NaN	NaN	NaN	similar to Putative uncharacterized protein	PF02362					AT4G33280.1		DNA binding / transcription factor
Sb01g014510.1	960	0.12	0.19	1.5833	0.8056	0.0606	0.9237	Predicted protein	PF02362					AT4G33280.1		DNA binding / transcription factor
Sb01g014520.1	564	0.13	0	0	0.5517	0.3543	0.7037	similar to Putative uncharacterized protein	PF02362					AT4G33280.1		DNA binding / transcription factor
Sb01g014530.1	1056	0	0	NaN	NaN	NaN	NaN	similar to Dof domain, zinc finger family protein, expressed	PF02701					AT1G28310.1		Dof-type zinc finger domain-containing protein
Sb01g014540.1	1273	6.09	6.02	0.9885	0.9432	0.0051	0.9707	similar to Putative uncharacterized protein	PF03171	PTHR10209	KOG0143			AT3G19000.1		oxidoreductase, 2OG-Fe(II) oxygenase family protein
Sb01g014550.1	1377	22.81	42.11	1.8461	0	193.541	0	similar to Putative uncharacterized protein	PF03171	PTHR10209	KOG0143			AT3G19000.1		oxidoreductase, 2OG-Fe(II) oxygenase family protein
Sb01g014560.1	1089	0.73	1.76	2.411	0.0011	10.7302	0.0034	similar to Putative uncharacterized protein	PF03171	PTHR10209	KOG0143			AT3G19000.1		oxidoreductase, 2OG-Fe(II) oxygenase family protein
Sb01g014570.1	1580	21.65	20.25	0.9353	0.1929	1.6953	0.3212	similar to Probable N-acetyl-gamma-glutamyl-phosphate reductase, chloroplast precursor	PF01118,PF02774		KOG4354			AT2G19940.1		N-acetyl-gamma-glutamyl-phosphate reductase/ NAD or NADH binding / binding / catalytic/ oxidoreductase, acting on the aldehyde or oxo group of donors, NAD or NADP as acceptor / protein dimerization
Sb01g014580.1	903	0.88	0.71	0.8068	0.6395	0.2193	0.7896	similar to Putative uncharacterized protein	PF00010					AT2G14760.1		basic helix-loop-helix protein / bHLH protein
Sb01g014590.1	1113	0.68	0	0	0	19.6846	0	similar to Cyclin-D5-1	PF00134	PTHR10177	KOG0656			AT4G37630.1	CYCD5;1	CYCD5;1 (cyclin d5;1); cyclin-dependent protein kinase
Sb01g014595.1	1416	0	0	NaN	NaN	NaN	NaN	weakly similar to Putative transcirption factor	PF02362					AT4G33280.1		DNA binding / transcription factor
Sb01g014610.1	3570	0.14	0.04	0.2857	0.0503	3.833	0.1044	similar to HEAT repeat family protein	PF12422,PF02985		KOG1949			AT1G64960.1		binding
Sb01g014620.1	3102	23.75	35.47	1.4935	0	174.437	0	similar to Calcium-transporting ATPase 2, plasma membrane-type (EC 3.6.3.8) (Ca(2+)-ATPase isoform 2)	PF00690,PF00122,PF00702,PF00689	PTHR11939	KOG0204	3.6.3.8	K05850	AT4G37640.1	ACA2	ACA2 (CALCIUM ATPASE 2); calcium ion transmembrane transporter/ calcium-transporting ATPase/ calmodulin binding
Sb01g014630.1	2007	6.65	6.31	0.9489	0.5373	0.3806	0.7037	similar to DNA-directed polymerase kappa	PF00817,PF11798,PF11799	PTHR11076	KOG2094		K03511	AT1G49980.1		DNA-directed DNA polymerase/ damaged DNA binding
Sb01g014640.1	1137	18.6	21.29	1.1446	0.0283	4.8074	0.0633	similar to Ribosomal 5S rRNA E-loop binding protein Ctc/L25/TL5 containing protein, expressed						AT5G66860.1		unknown protein
Sb01g014650.1	1261	1.83	1.34	0.7322	0.1559	2.014	0.2714	similar to Putative uncharacterized protein OSJNBb0007E22.25	PF03195					AT5G66870.1	ASL1	ASL1
Sb01g014670.1	501	7.85	6.1	0.7771	0.1204	2.4124	0.2192	similar to Single-strand binding protein family protein, expressed						AT1G47720.1	OSB1	OSB1 (Organellar Single-stranded); single-stranded DNA binding
Sb01g014680.1	1641	7.42	7.33	0.9879	0.9143	0.0116	0.9599	similar to Oxidoreductase, aldo/keto reductase family protein, expressed	PF00248	PTHR11732	KOG1575			AT1G04420.1		aldo/keto reductase family protein
Sb01g014690.1	1503	7.02	9.1	1.2963	0.0021	9.4278	0.0061	weakly similar to Os07g0118800 protein	PF08387					AT4G03220.1		F-box family protein
Sb01g014700.1	1657	3.22	4.26	1.323	0.0184	5.5545	0.0431	weakly similar to Os07g0118800 protein	PF00646,PF08387					AT4G03220.1		F-box family protein
Sb01g014710.1	1203	1.42	2.5	1.7606	0.0039	8.3087	0.0108	similar to Oxidoreductase, aldo/keto reductase family protein, expressed	PF00248	PTHR11732	KOG1575			AT1G04420.1		aldo/keto reductase family protein
Sb01g014720.1	1935	14.04	13.69	0.9751	0.6677	0.1843	0.8159	similar to Serine/threonine-protein kinase SAPK10	PF00069	PTHR22982	KOG0583	2.7.1.-	K00924	AT4G33950.1	OST1	OST1 (OPEN STOMATA 1); calcium-dependent protein serine/threonine kinase/ kinase/ protein kinase
Sb01g014730.1	1440	1.45	2.22	1.531	0.0218	5.2605	0.0503	similar to Putative serine protease inhibitor	PF00079	PTHR11461	KOG2392			AT1G47710.1		serpin, putative / serine protease inhibitor, putative
Sb01g014740.1	1549	20.74	17.86	0.8611	0.0052	7.8008	0.014	similar to Putative serine protease inhibitor	PF00079	PTHR11461	KOG2392			AT1G47710.1		serpin, putative / serine protease inhibitor, putative
Sb01g014750.1	1506	0	0.03	Inf	0.9259	0.0087	0.9599	Predicted protein	PF04484					AT4G30710.1		unknown protein
Sb01g014760.1	2096	50.24	32.9	0.6549	0	181.396	0	similar to Putative uncharacterized protein	PF03000					AT2G14820.1	NPY2	NPY2 (NAKED PINS IN YUC MUTANTS 2); protein binding / signal transducer
Sb01g014770.1	1362	7.89	7.2	0.9125	0.3291	0.9523	0.4896	similar to Putative eukaryotic translation initiation factor 2B, subunit 3	PF00132	PTHR22572	KOG1462			AT5G19485.1		transferase
Sb01g014780.1	498	0.53	0.46	0.8679	0.9736	0.0011	0.9885	similar to Putative uncharacterized protein		PTHR21568:SF1				AT1G20430.1		unknown protein
Sb01g014790.1	1719	6.01	7.4	1.2313	0.0164	5.7551	0.039	similar to Major Facilitator Superfamily protein, expressed	PF07690	PTHR11662	KOG2532			AT5G44370.1	PHT4;6	PHT4;6 (PHOSPHATE TRANSPORTER 4;6); carbohydrate transmembrane transporter/ inorganic phosphate transmembrane transporter/ organic anion transmembrane transporter/ sugar:hydrogen symporter
Sb01g014800.1	1374	48.25	35.83	0.7426	0	60.072	0	similar to Putative uncharacterized protein	PF03195					AT5G67420.1	LBD37	LBD37 (LOB DOMAIN-CONTAINING PROTEIN 37)
Sb01g014810.1	1353	0.03	0	0	0.9259	0.0087	0.9599	Predicted protein	PF00847					AT5G19790.1	RAP2.11	RAP2.11 (related to AP2 11); DNA binding / transcription factor
Sb01g014815.1	264	0	0	NaN	NaN	NaN	NaN	similar to Putative uncharacterized protein
Sb01g014820.1	978	0	0	NaN	NaN	NaN	NaN	similar to OSJNBa0065J03.16 protein	PF00098
Sb01g014830.1	942	3.33	4.5	1.3514	0.0557	3.66	0.114	weakly similar to Putative uncharacterized protein	PF08513					AT5G67320.1	HOS15	HOS15 (high expression of osmotically responsive genes 15)
Sb01g014840.1	1173	5.16	6.53	1.2655	0.0383	4.2924	0.0825	weakly similar to Expressed protein						AT1G24625.1	ZFP7	ZFP7 (ZINC FINGER PROTEIN 7); nucleic acid binding / transcription factor/ zinc ion binding
Sb01g014850.1	1137	0.07	0.24	3.4286	0.182	1.7809	0.3062	similar to Cyclin-A3-1	PF00134,PF02984	PTHR10177	KOG0654		K06627	AT1G47230.1	CYCA3;4	cyclin, putative
Sb01g014860.1	1739	157.59	110.66	0.7022	0	341.913	0	similar to Expressed protein						AT2G14910.1		unknown protein
Sb01g014870.1	1209	0	0	NaN	NaN	NaN	NaN	similar to Metal transporter Nramp2, putative, expressed	PF01566	PTHR11706	KOG1291			AT1G47240.1	NRAMP2	NRAMP2; inorganic anion transmembrane transporter/ metal ion transmembrane transporter
Sb01g014880.1	5330	18.97	23.81	1.2551	0	70.1689	0	similar to Putative uncharacterized protein	PF00400	PTHR19878				AT3G50590.1		nucleotide binding
Sb01g014890.1	362	0	0	NaN	NaN	NaN	NaN	similar to Putative uncharacterized protein	PF02704					AT2G39540.1		gibberellin-regulated family protein
Sb01g014910.1	2226	0.34	0.31	0.9118	0.8985	0.0163	0.9599	similar to Lipase, putative, expressed	PF04788					AT3G19540.1		unknown protein
Sb01g014920.1	1266	0.03	0	0	0.9259	0.0087	0.9599	Predicted protein	PF00646
Sb01g014930.1	2607	7.74	5.02	0.6486	0	35.8067	0	similar to Putaive subtilisin-like proteinase	PF05922	PTHR10795				AT5G67360.1	ARA12	ARA12; serine-type endopeptidase
Sb01g014940.1	2592	0	0	NaN	NaN	NaN	NaN	similar to Os03g0604600 protein						AT1G49870.1		unknown protein
Sb01g014950.1	570	0	0	NaN	NaN	NaN	NaN	Predicted protein						AT5G67390.1		unknown protein
Sb01g014960.1	540	0.28	0.76	2.7143	0.1465	2.1084	0.2575	Predicted protein	PF10440
Sb01g014970.1	1503	0.03	0.03	1	0.5517	0.3543	0.7037	similar to Putative uncharacterized protein	PF03721,PF00984,PF03720	PTHR11374	KOG2666	1.1.1.22	K00012	AT5G15490.1		UDP-glucose 6-dehydrogenase, putative
Sb01g014980.1	675	0	0	NaN	NaN	NaN	NaN	Predicted protein
Sb01g014990.1	1567	9.32	10.68	1.1459	0.0682	3.3256	0.1356	similar to Os03g0603800 protein	PF01080	PTHR10202	KOG2736	3.4.23.-	K04505	AT1G08700.1		presenilin family protein
Sb01g014995.1	3042	0.88	0.99	1.125	0.5648	0.3315	0.717	similar to Putative pentatricopeptide repeat-containing protein	PF01535	PTHR10483				AT5G55840.1		pentatricopeptide (PPR) repeat-containing protein
Sb01g015000.1	1516	9.61	14.49	1.5078	0	36.0349	0	similar to Putative phosphodiesterase family	PF03009	PTHR23344	KOG2258	3.1.4.46	K01126	AT5G08030.1		glycerophosphoryl diester phosphodiesterase family protein
Sb01g015010.1	476	64.62	61	0.944	0.2864	1.1364	0.4419	similar to Putative uncharacterized protein						AT5G08040.1	TOM5	TOM5 (MITOCHONDRIAL IMPORT RECEPTOR SUBUNIT TOM5 HOMOLOG)
Sb01g015020.1	3366	0.02	0	0	0.5517	0.3543	0.7037	Predicted protein	PF00098					AT1G75560.1		zinc knuckle (CCHC-type) family protein
Sb01g015030.1	1752	6.44	6.69	1.0388	0.6848	0.1648	0.8306	similar to PfkB-type carbohydrate kinase family protein, putative, expressed	PF00294	PTHR10584	KOG2855			AT1G69200.1		kinase
Sb01g015040.1	1795	1.94	1.32	0.6804	0.0305	4.6796	0.0677	similar to Cytochrome P450 85A1	PF00067	PTHR19383	KOG0157	1.14.-.-	K09590	AT3G30180.1	BR6OX2	BR6OX2 (BRASSINOSTEROID-6-OXIDASE 2); monooxygenase/ oxygen binding
Sb01g015050.1	3273	0.59	0.43	0.7288	0.2039	1.6144	0.3367	similar to Putative pentatricopeptide repeat-containing protein	PF01535	PTHR10483				AT5G55840.1		pentatricopeptide (PPR) repeat-containing protein
Sb01g015060.1	853	26.44	25.44	0.9622	0.55	0.3573	0.7037	similar to Chromosome chr5 scaffold_124, whole genome shotgun sequence	PF00076	PTHR10432				AT1G13690.1	ATE1	ATE1; nucleic acid binding / nucleotide binding
Sb01g015070.1	1695	1.09	0.05	0.0459	0	42.6234	0	similar to OSIGBa0106G08.3 protein	PF01397,PF03936					AT4G20230.1		terpene synthase/cyclase family protein
Sb01g015080.1	1683	1.08	0.27	0.25	0	19.1539	0	similar to Os03g0593600 protein	PF00067	PTHR19383	KOG0156			AT2G30750.1	CYP71A12	CYP71A12 (cytochrome P450, family 71, subfamily A, polypeptide 12); electron carrier/ heme binding / iron ion binding / monooxygenase/ oxygen binding
Sb01g015090.1	1534	105.59	168.36	1.5945	0	537.142	0	similar to Alpha-1,4-glucan-protein synthase [UDP-forming]	PF03214					AT5G15650.1	RGP2	RGP2 (REVERSIBLY GLYCOSYLATED POLYPEPTIDE 2); transferase, transferring hexosyl groups
Sb01g015100.1	1786	29.53	30.52	1.0335	0.4135	0.6688	0.5796	similar to Chromosome chr14 scaffold_9, whole genome shotgun sequence	PF00415	PTHR22870	KOG1427			AT3G02300.1		regulator of chromosome condensation (RCC1) family protein
Sb01g015110.1	1167	40.46	42.73	1.0561	0.1954	1.6764	0.3247	similar to DSBA-like thioredoxin domain containing protein, expressed	PF01323					AT5G38900.1		DSBA oxidoreductase family protein
Sb01g015120.1	636	1.37	1.43	1.0438	0.999	0	0.9993	similar to Zinc finger, C3HC4 type family protein, expressed	PF00097	PTHR22766	KOG1493			AT3G02290.1		zinc finger (C3HC4-type RING finger) family protein
Sb01g015140.1	816	0	0	NaN	NaN	NaN	NaN	weakly similar to Putative uncharacterized protein	PF00582					AT1G69080.1		universal stress protein (USP) family protein
Sb01g015150.1	3110	12.68	14.54	1.1467	0.0022	9.3903	0.0064	similar to Putative uncharacterized protein	PF04147	PTHR23183	KOG2147			AT1G69070.1		unknown protein
Sb01g015160.1	2149	8.64	9.25	1.0706	0.3218	0.9817	0.481	similar to Putative uncharacterized protein	PF01842					AT1G69040.1	ACR4	ACR4 (ACT REPEAT 4); amino acid binding
Sb01g015165.1	2328	0.08	0.04	0.5	0.6049	0.2676	0.7566	similar to Putative uncharacterized protein	PF03514					AT2G37650.1		scarecrow-like transcription factor 9 (SCL9)
Sb01g015170.1	2112	0.02	0.04	2	0.872	0.026	0.9599	similar to Putative uncharacterized protein	PF03514					AT2G29060.1		scarecrow transcription factor family protein
Sb01g015180.1	2061	0	0	NaN	NaN	NaN	NaN	similar to Putative uncharacterized protein	PF03514					AT2G37650.1		scarecrow-like transcription factor 9 (SCL9)
Sb01g015190.1	756	2.85	4.64	1.6281	0.0065	7.4013	0.017	similar to Transposon protein, putative, unclassified, expressed	PF01112	PTHR10188	KOG1592	3.5.1.1	K01424	AT5G08100.1		L-asparaginase / L-asparagine amidohydrolase
Sb01g015195.1	1107	0	0	NaN	NaN	NaN	NaN	similar to Putative uncharacterized protein	PF04194	PTHR12298	KOG2061			AT4G02220.1		zinc finger (MYND type) family protein / programmed cell death 2 C-terminal domain-containing protein
Sb01g015200.1	2550	66.83	73.22	1.0956	0	17.7476	0	similar to Expressed protein	PF08766	PTHR13468	KOG2266			AT5G55660.1		unknown protein
Sb01g015210.1	3332	0.14	0.08	0.5714	0.4266	0.6321	0.5941	similar to JmjC domain containing protein, expressed	PF02373	PTHR12549	KOG1356			AT1G11950.1		transcription factor
Sb01g015220.1	3864	1.98	1.88	0.9495	0.6536	0.2014	0.802	Predicted protein	PF08766	PTHR13468	KOG2266			AT4G26630.1		unknown protein
Sb01g015230.1	759	0	0	NaN	NaN	NaN	NaN	Predicted protein
Sb01g015240.1	864	91.35	97.39	1.0661	0.0471	3.9411	0.0987		PF01246	PTHR10792	KOG1722		K02896	AT2G36620.1	RPL24A	RPL24A (ribosomal protein L24); structural constituent of ribosome
Sb01g015240.2	860	93.58	98.85	1.0563	0.0874	2.9224	0.1665	similar to 60S ribosomal protein L24	PF01246	PTHR10792	KOG1722		K02896
Sb01g015250.1	2300	11.24	8.2	0.7295	0	25.7309	0	weakly similar to Putative uncharacterized protein	PF03470,PF03468,PF03469	PTHR21596				AT1G15910.1		XH/XS domain-containing protein / XS zinc finger domain-containing protein
Sb01g015260.1	696	10.33	11.13	1.0774	0.5112	0.4316	0.6802	similar to Acyl carrier protein	PF00550	PTHR20863	KOG1748			AT5G47630.1	mtACP3	mtACP3 (mitochondrial acyl carrier protein 3); acyl carrier/ cofactor binding
Sb01g015270.1	648	259.37	163.75	0.6313	0	335.812	0	similar to Putative uncharacterized protein OSJNBb0042N11.12						AT4G13500.1		unknown protein
Sb01g015280.1	453	41.76	44.68	1.0699	0.317	1.0015	0.4753	similar to Putative uncharacterized protein OSJNBb0042N11.13						AT5G55640.1		unknown protein
Sb01g015290.1	549	0	0	NaN	NaN	NaN	NaN	similar to Os03g0593600 protein		PTHR19383				AT2G45570.1	CYP76C2	CYP76C2; electron carrier/ heme binding / iron ion binding / monooxygenase/ oxygen binding
Sb01g015300.1	1599	2.18	1.91	0.8761	0.4609	0.5437	0.6308	similar to Putative cytochrome P450	PF00067	PTHR19383	KOG0156	1.14.-.-	K00517	AT1G13080.1	CYP71B2	CYP71B2 (CYTOCHROME P450 71B2); electron carrier/ heme binding / iron ion binding / monooxygenase/ oxygen binding
Sb01g015310.1	429	0	0	NaN	NaN	NaN	NaN	similar to Os03g0593600 protein		PTHR19383				AT3G26230.1	CYP71B24	CYP71B24; electron carrier/ heme binding / iron ion binding / monooxygenase/ oxygen binding
Sb01g015320.1	1870	7.53	8.19	1.0876	0.2787	1.1735	0.4326	similar to Nuclear inhibitor of PP1-like	PF00498	PTHR23308	KOG1880			AT5G47790.1		forkhead-associated domain-containing protein / FHA domain-containing protein
Sb01g015330.1	1584	0.07	0.06	0.8571	0.8352	0.0433	0.9427	similar to Os03g0593600 protein	PF00067	PTHR19383	KOG0156			AT1G13080.1	CYP71B2	CYP71B2 (CYTOCHROME P450 71B2); electron carrier/ heme binding / iron ion binding / monooxygenase/ oxygen binding
Sb01g015340.1	722	0	0	NaN	NaN	NaN	NaN	similar to Os03g0593600 protein		PTHR19383				AT5G25180.1	CYP71B14	CYP71B14; electron carrier/ heme binding / iron ion binding / monooxygenase/ oxygen binding
Sb01g015350.1	989	0.04	0.05	1.25	0.5517	0.3543	0.7037	similar to Os03g0593600 protein		PTHR19383				AT2G30750.1	CYP71A12	CYP71A12 (cytochrome P450, family 71, subfamily A, polypeptide 12); electron carrier/ heme binding / iron ion binding / monooxygenase/ oxygen binding
Sb01g015360.1	1690	4.07	9.49	2.3317	0	90.5106	0	similar to Os03g0593600 protein	PF00067	PTHR19383	KOG0156			AT1G13080.1	CYP71B2	CYP71B2 (CYTOCHROME P450 71B2); electron carrier/ heme binding / iron ion binding / monooxygenase/ oxygen binding
Sb01g015370.1	2368	42.12	38.86	0.9226	0.0067	7.3429	0.0175	similar to CBS domain containing protein, expressed	PF01595,PF00571,PF03471	PTHR22777	KOG2118			AT1G55930.1		CBS domain-containing protein / transporter associated domain-containing protein
Sb01g015370.2	2894	69.44	62.58	0.9012	0	24.6143	0		PF01595,PF00571,PF03471	PTHR22777	KOG2118
Sb01g015380.1	402	160.29	144	0.8984	0.004	8.2865	0.011	similar to Putative uncharacterized protein
Sb01g015390.1	1301	3.84	5.61	1.4609	0.0015	10.056	0.0045	weakly similar to Mitochondrial transcription termination factor-like	PF02536		KOG1267			AT1G21150.1		mitochondrial transcription termination factor family protein / mTERF family protein
Sb01g015400.1	1149	4435.71	3499.32	0.7889	0	3053.75	0	similar to Chlorophyll a-b binding protein 151, chloroplast precursor	PF00504	PTHR21649			K08913	AT3G27690.1	LHCB2.3	LHCB2.3; chlorophyll binding
Sb01g015410.1	2116	19.26	23.35	1.2124	0	19.8425	0	similar to Putative uncharacterized protein	PF08701,PF01926	PTHR11089	KOG2484			AT3G07050.1		GTP-binding family protein
Sb01g015420.1	1941	0.96	1.2	1.25	0.3028	1.0619	0.4589	Predicted protein	PF07899					AT5G16320.1	FRL1	FRL1 (FRIGIDA LIKE 1)
Sb01g015430.1	2041	6.01	6.43	1.0699	0.4215	0.6462	0.5885	Predicted protein	PF07899					AT5G48385.1		unknown protein
Sb01g015440.1	2493	0.21	0.46	2.1905	0.0286	4.7928	0.0638	Predicted protein	PF07899					AT5G48385.1		unknown protein
Sb01g015450.1	1266	0	0	NaN	NaN	NaN	NaN	Predicted protein	PF00646
Sb01g015460.1	2502	0	0	NaN	NaN	NaN	NaN	weakly similar to Expressed protein
Sb01g015470.1	955	212.4	242.85	1.1434	0	46.628	0	similar to 60S ribosomal protein L10	PF00252	PTHR11726	KOG0857		K02866	AT1G66580.1		60S ribosomal protein L10 (RPL10C)
Sb01g015490.1	3589	0.11	0.06	0.5455	0.4955	0.4647	0.6642	similar to Kinesin heavy chain, putative	PF00225,PF06548	PTHR16012	KOG4280			AT3G20150.1		kinesin motor family protein
Sb01g015500.1	1139	3.26	3.68	1.1288	0.4389	0.5992	0.6069	similar to Expressed protein	PF03641					AT1G50575.1		lysine decarboxylase family protein
Sb01g015510.1	946	22.52	19.76	0.8774	0.0466	3.9606	0.0978	similar to Inositol monophosphatase 3, putative, expressed	PF00459	PTHR20854	KOG2951	3.1.3.25	K01092	AT3G02870.1	VTC4	VTC4; 3¥'(2¥'),5¥'-bisphosphate nucleotidase/ L-galactose-1-phosphate phosphatase/ inositol or phosphatidylinositol phosphatase/ inositol-1(or 4)-monophosphatase
Sb01g015520.1	1953	12.71	15.03	1.1825	0.0028	8.9634	0.008	similar to Putative DNA helicase		PTHR10887	KOG1803			AT2G03270.1		DNA-binding protein, putative
Sb01g015530.1	2105	36.88	40.6	1.1009	0.0028	8.9204	0.008	similar to Lysyl-tRNA synthetase	PF01336,PF00152	PTHR22594	KOG1885	6.1.1.6	K04567	AT3G11710.1	ATKRS-1	ATKRS-1 (ARABIDOPSIS THALIANA LYSYL-TRNA SYNTHETASE 1); ATP binding / aminoacyl-tRNA ligase/ lysine-tRNA ligase/ nucleic acid binding / nucleotide binding
Sb01g015535.1	276	11.65	12.39	1.0635	0.7597	0.0935	0.8885	similar to Ribosomal protein S19	PF00203	PTHR11880	KOG0899		K02965	AT5G47320.1	RPS19	RPS19 (RIBOSOMAL PROTEIN S19); RNA binding
Sb01g015540.1	4113	24	16.53	0.6888	0	135.252	0	similar to Expressed protein						AT3G62010.1		unknown protein
Sb01g015550.1	4488	1.58	2.11	1.3354	0.0043	8.157	0.0118	Predicted protein	PF00931,PF00560	PTHR23155	KOG4658			AT3G14460.1		disease resistance protein (NBS-LRR class), putative
Sb01g015570.1	774	122.31	104.24	0.8523	0	26.5605	0		PF01192	PTHR10773	KOG3405		K03014	AT5G51940.1	NRPB6A	NRPB6A; DNA binding / DNA-directed RNA polymerase
Sb01g015570.2	793	164.99	144.33	0.8748	0	26.0741	0	similar to Putative uncharacterized protein	PF01192	PTHR10773	KOG3405		K03014
Sb01g015580.1	1455	1037.63	1359.86	1.3105	0	1524.05	0	similar to Chloroplast post-illumination chlorophyll fluorescence increase protein						AT3G15840.1	PIFI	PIFI (post-illumination chlorophyll fluorescence increase)
Sb01g015590.1	2429	10.37	8.76	0.8447	0.0055	7.7173	0.0147	similar to Expressed protein	PF03407	PTHR10994				AT2G35610.1		unknown protein
Sb01g015610.1	1158	0.36	0.43	1.1944	0.8236	0.0497	0.9382	similar to Putative Dof zinc finger protein	PF02701					AT5G65590.1		Dof-type zinc finger domain-containing protein
Sb01g015620.1	1344	0	0	NaN	NaN	NaN	NaN	similar to H0105C05.7 protein	PF00722,PF06955					AT4G03210.1	XTH9	XTH9 (XYLOGLUCAN ENDOTRANSGLUCOSYLASE/HYDROLASE 9); hydrolase, acting on glycosyl bonds / xyloglucan:xyloglucosyl transferase
Sb01g015630.1	1326	0	0	NaN	NaN	NaN	NaN	Predicted protein	PF00646
Sb01g015640.1	765	0	0	NaN	NaN	NaN	NaN	similar to Os11g0286800 protein	PF00432					AT1G78950.1		beta-amyrin synthase, putative
Sb01g015650.1	1068	0.04	0.04	1	0.5517	0.3543	0.7037	similar to Os11g0286800 protein	PF00432					AT2G07050.1	CAS1	CAS1 (cycloartenol synthase 1); cycloartenol synthase
Sb01g015660.1	1369	12.88	12.52	0.972	0.7077	0.1406	0.8499	similar to Putative alpha-soluble NSF attachment protein	PF02071,PF07719	PTHR13768	KOG1586			AT3G56190.1	ALPHA-SNAP2	ALPHA-SNAP2 (ALPHA-SOLUBLE NSF ATTACHMENT PROTEIN 2); binding / soluble NSF attachment protein
Sb01g015663.1	827	5.49	5.68	1.0346	0.8558	0.033	0.9562	similar to CAF protein-like						AT3G03300.1	DCL2	DCL2 (DICER-LIKE 2); ATP binding / ATP-dependent helicase/ RNA binding / double-stranded RNA binding / helicase/ nucleic acid binding / ribonuclease III
Sb01g015666.1	1609	7.52	8.5	1.1303	0.1409	2.1681	0.2493	similar to Type III restriction enzyme, res subunit family protein, expressed	PF00636,PF00035	PTHR14950		3.1.26.3	K03685	AT3G03300.1	DCL2	DCL2 (DICER-LIKE 2); ATP binding / ATP-dependent helicase/ RNA binding / double-stranded RNA binding / helicase/ nucleic acid binding / ribonuclease III
Sb01g015670.1	4175	1.16	0.67	0.5776	0.0003	12.8862	0.001	similar to Type III restriction enzyme, res subunit family protein, expressed	PF04851,PF00270,PF00271,PF03368,PF02170,PF00636,PF00035	PTHR14950	KOG0701			AT3G03300.1	DCL2	DCL2 (DICER-LIKE 2); ATP binding / ATP-dependent helicase/ RNA binding / double-stranded RNA binding / helicase/ nucleic acid binding / ribonuclease III
Sb01g015680.1	1490	523.67	348.41	0.6653	0	1259.47	0	similar to Peroxisomal membrane protein-like	PF04117	PTHR11266	KOG1944			AT4G03410.1		peroxisomal membrane protein-related
Sb01g015690.1	1176	0.06	0.12	2	0.8352	0.0433	0.9427	weakly similar to Putative uncharacterized protein
Sb01g015720.1	741	0	0	NaN	NaN	NaN	NaN	Predicted protein		PTHR11945:SF14				AT5G48670.1	AGL80	AGL80 (AGAMOUS-LIKE 80); DNA binding / transcription factor
Sb01g015730.1	849	0.94	1.66	1.766	0.0547	3.6917	0.1122	similar to Putative uncharacterized protein	PF04144	PTHR10687	KOG3088			AT1G61250.1	SC3	SC3 (SECRETORY CARRIER 3); transmembrane transporter
Sb01g015740.1	1313	88.87	88	0.9902	0.7243	0.1244	0.8646	similar to Secretory carrier-associated membrane protein 4	PF04144	PTHR10687	KOG3088			AT2G20840.1		secretory carrier membrane protein (SCAMP) family protein
Sb01g015750.1	477	0.08	0.19	2.375	0.872	0.026	0.9599	similar to Putative uncharacterized protein OSJNBa0061H20.11
Sb01g015760.1	1620	0.23	0.25	1.087	0.9566	0.003	0.9782	similar to Putative SCARECROW gene regulator	PF03514					AT2G37650.1		scarecrow-like transcription factor 9 (SCL9)
Sb01g015770.1	1528	114.38	27	0.2361	0	2085.81	0	similar to Expressed protein	PF07837	PTHR12234				AT2G20830.1		folic acid binding / transferase
Sb01g015780.1	669	139.58	121.96	0.8738	0	18.8899	0	similar to Expressed protein						AT2G20820.1		unknown protein
Sb01g015790.1	1050	0	0	NaN	NaN	NaN	NaN	similar to Putative steroleosin	PF00106	PTHR19410	KOG1205		K00540	AT5G50600.1	AtHSD1	AtHSD1 (hydroxysteroid dehydrogenase 1); binding / catalytic/ oxidoreductase
Sb01g015800.1	291	17.03	25.22	1.4809	0.001	10.8131	0.0031	similar to Expressed protein						AT3G13677.1		unknown protein
Sb01g015810.1	1128	0.07	0	0	0.5517	0.3543	0.7037	similar to Os10g0429400 protein	PF00917,PF00651	PTHR23230				AT5G19000.1	ATBPM1	ATBPM1 (BTB-POZ and MATH domain 1); protein binding
Sb01g015820.1	789	0.05	0	0	0.9259	0.0087	0.9599	similar to Os10g0429400 protein	PF00917,PF00651	PTHR23230				AT3G03740.1	ATBPM4	ATBPM4 (BTB-POZ and MATH domain 4); protein binding
Sb01g015830.1	1581	0.07	0.03	0.4286	0.7505	0.1011	0.881	similar to Putative uncharacterized protein	PF04484					AT2G20815.1		unknown protein
Sb01g015850.1	780	0	0	NaN	NaN	NaN	NaN	similar to Putative GDSL-like lipase/acylhydrolase	PF00657	PTHR22835:SF27				AT5G55050.1		GDSL-motif lipase/hydrolase family protein
Sb01g015860.1	1128	0	0.08	Inf	0.3939	0.7268	0.5564	weakly similar to Putative GDSL-like lipase/acylhydrolase	PF00657	PTHR22835:SF27				AT5G55050.1		GDSL-motif lipase/hydrolase family protein
Sb01g015870.1	680	7.07	16.22	2.2942	0	60.2262	0	similar to Putative GDSL-like lipase/acylhydrolase		PTHR22835:SF27				AT1G71250.1		GDSL-motif lipase/hydrolase family protein
Sb01g015875.1	138	0	0	NaN	NaN	NaN	NaN	Predicted protein
Sb01g015880.1	1755	0	0	NaN	NaN	NaN	NaN	weakly similar to Transposon protein, putative, unclassified, expressed	PF03101					AT3G06250.1	FRS7	FRS7 (FAR1-related sequence 7); zinc ion binding
Sb01g015890.1	1119	35.13	21.96	0.6251	0	81.2761	0	similar to Putative GDSL-like lipase/acylhydrolase	PF00657	PTHR22835:SF27				AT5G55050.1		GDSL-motif lipase/hydrolase family protein
Sb01g015893.1	1074	0.95	0.93	0.9789	0.9372	0.0062	0.9665	similar to Putative disease resistance complex protein		PTHR23155:SF34				AT3G14470.1		disease resistance protein (NBS-LRR class), putative
Sb01g015900.1	3852	1.96	2.62	1.3367	0.0039	8.3195	0.0108	similar to Putative uncharacterized protein	PF00931,PF00560	PTHR23155	KOG4658			AT3G14470.1		disease resistance protein (NBS-LRR class), putative
Sb01g015910.1	1671	18.73	13.34	0.7122	0	35.905	0	similar to Putative uncharacterized protein	PF02163,PF00595	PTHR22939				AT1G05140.1		membrane-associated zinc metalloprotease, putative
Sb01g015920.1	1110	0	0	NaN	NaN	NaN	NaN	similar to Os03g0578900 protein	PF00249	PTHR10641	KOG0048		K09422	AT2G32460.1	MYB101	MYB101; DNA binding / transcription factor
Sb01g015930.1	837	0	0	NaN	NaN	NaN	NaN	similar to OSIGBa0138E08-OSIGBa0161L23.6 protein						AT5G52230.1	MBD13	MBD13; methyl-CpG binding
Sb01g015940.1	660	0	0	NaN	NaN	NaN	NaN	similar to OSIGBa0139I12.2 protein						AT5G52230.1	MBD13	MBD13; methyl-CpG binding
Sb01g015960.1	1811	3.68	2.64	0.7174	0.0081	7.02	0.0207	similar to Putative uncharacterized protein	PF01762	PTHR11214	KOG2288			AT1G05170.1		galactosyltransferase family protein
Sb01g015970.1	2520	0.02	0	0	0.9259	0.0087	0.9599	similar to Putative potassium transporter	PF02705					AT4G13420.1	HAK5	HAK5 (HIGH AFFINITY K+ TRANSPORTER 5); potassium ion transmembrane transporter/ potassium:sodium symporter
Sb01g015980.1	1014	0	0	NaN	NaN	NaN	NaN	Predicted protein
Sb01g015990.1	2454	1.45	6.15	4.2414	0	186.414	0	similar to Probable potassium transporter 16	PF02705					AT4G13420.1	HAK5	HAK5 (HIGH AFFINITY K+ TRANSPORTER 5); potassium ion transmembrane transporter/ potassium:sodium symporter
Sb01g016000.1	1890	2.06	0.94	0.4563	0	18.446	0	similar to Probable potassium transporter 16	PF02705					AT1G60160.1		potassium transporter family protein
Sb01g016010.1	2778	19.04	11.94	0.6271	0	107.966	0	similar to Putative potassium transporter	PF02705					AT4G13420.1	HAK5	HAK5 (HIGH AFFINITY K+ TRANSPORTER 5); potassium ion transmembrane transporter/ potassium:sodium symporter
Sb01g016020.1	450	0	0	NaN	NaN	NaN	NaN	similar to Putative uncharacterized protein	PF02519					AT1G29430.1		auxin-responsive family protein
Sb01g016030.1	432	0	0	NaN	NaN	NaN	NaN	similar to Auxin induced protein	PF02519					AT1G29460.1		auxin-responsive protein, putative
Sb01g016040.1	435	0	0	NaN	NaN	NaN	NaN	similar to Auxin induced protein	PF02519					AT1G29430.1		auxin-responsive family protein
Sb01g016050.1	255	2.52	6.97	2.7659	0.0004	12.4662	0.0013	similar to Putative uncharacterized protein						AT3G48180.1		unknown protein
Sb01g016055.1	1314	0	0	NaN	NaN	NaN	NaN	similar to Os03g0164400 protein	PF03101,PF10551					AT4G38180.1	FRS5	FRS5 (FAR1-related sequence 5); zinc ion binding
Sb01g016060.1	3501	0	0	NaN	NaN	NaN	NaN	weakly similar to Putative uncharacterized protein	PF00931,PF00560	PTHR23155	KOG4658			AT3G14460.1		disease resistance protein (NBS-LRR class), putative
Sb01g016070.1	576	0	0	NaN	NaN	NaN	NaN	Predicted protein
Sb01g016080.1	606	0	0	NaN	NaN	NaN	NaN	Predicted protein
Sb01g016090.1	642	0	0.07	Inf	0.9259	0.0087	0.9599	weakly similar to Putative uncharacterized protein
Sb01g016100.1	1903	2.21	3.31	1.4977	0.0018	9.7171	0.0053	similar to MATE efflux family protein, expressed	PF01554	PTHR11206	KOG1347			AT3G21690.1		MATE efflux family protein
Sb01g016110.1	2161	110.48	169.61	1.5352	0	655.649	0	similar to Os03g0571900 protein	PF01554	PTHR11206	KOG1347			AT3G21690.1		MATE efflux family protein
Sb01g016110.2	1991	89.76	133.1	1.4828	0	407.243	0		PF01554	PTHR11206	KOG1347
Sb01g016120.1	1761	14.14	11.13	0.7871	0.0001	14.8582	0.0004	similar to Os03g0571900 protein	PF01554	PTHR11206	KOG1347			AT3G21690.1		MATE efflux family protein
Sb01g016140.1	1781	4.65	1.25	0.2688	0	85.928	0	similar to MATE efflux family protein, expressed	PF01554	PTHR11206	KOG1347			AT3G21690.1		MATE efflux family protein
Sb01g016150.1	1356	0	0	NaN	NaN	NaN	NaN	weakly similar to Cytochrome P450 79A1, putative, expressed		PTHR19383	KOG0156			AT2G22330.1	CYP79B3	CYP79B3; electron carrier/ heme binding / iron ion binding / monooxygenase/ oxygen binding
Sb01g016160.1	663	0	0	NaN	NaN	NaN	NaN	similar to Cytochrome P450 79A1, putative, expressed		PTHR19383				AT2G22330.1	CYP79B3	CYP79B3; electron carrier/ heme binding / iron ion binding / monooxygenase/ oxygen binding
Sb01g016165.1	177	0	0	NaN	NaN	NaN	NaN	Predicted protein
Sb01g016170.1	1594	44.29	47.47	1.0718	0.042	4.1365	0.0895	similar to Os03g0569900 protein	PF00076	PTHR10432	KOG0148			AT5G54900.1	ATRBP45A	ATRBP45A (RNA-binding protein 45A); RNA binding
Sb01g016180.1	2161	18.63	19.62	1.0531	0.2599	1.2692	0.4101	similar to Pentatricopeptide, putative, expressed	PF07721,PF01535	PTHR10483				AT1G09900.1		pentatricopeptide (PPR) repeat-containing protein
Sb01g016190.1	849	0	0	NaN	NaN	NaN	NaN	similar to Putative uncharacterized protein	PF03908	PTHR12825			K08497	AT3G24315.1	AtSec20	AtSec20
Sb01g016390.1	1281	102.14	105.61	1.034	0.186	1.749	0.3117	weakly similar to Putative uncharacterized protein	PF07762
Sb01g016396.1	801	5.43	4.44	0.8177	0.1895	1.7214	0.3163	Predicted protein	PF02148	PTHR10420				AT1G04860.1	UBP2	UBP2 (UBIQUITIN-SPECIFIC PROTEASE 2); ubiquitin-specific protease
Sb01g016400.1	1722	40.89	39.81	0.9736	0.4502	0.57	0.6189	similar to Ser/Thr protein phosphatase family protein, expressed	PF00149	PTHR22953	KOG1378			AT3G20500.1	PAP18	PAP18 (PURPLE ACID PHOSPHATASE 18); acid phosphatase/ protein serine/threonine phosphatase
Sb01g016410.1	1583	2.1	2.99	1.4238	0.0177	5.6285	0.0417	weakly similar to Putative uncharacterized protein	PF07762
Sb01g016420.1	1695	1.38	1.69	1.2246	0.2982	1.0821	0.4537	similar to Putative uncharacterized protein	PF00501	PTHR11968	KOG1176	2.3.1.86	K00666	AT4G05160.1		4-coumarate--CoA ligase, putative / 4-coumaroyl-CoA synthase, putative
Sb01g016430.1	1479	0.79	1.48	1.8734	0.0085	6.9265	0.0216	similar to DTW domain containing protein, expressed	PF03942	PTHR21392				AT5G54880.1		DTW domain-containing protein
Sb01g016440.1	360	21.34	22.03	1.0323	0.7959	0.0669	0.918	similar to Uncharacterised protein family containing protein, expressed	PF03647	PTHR12668	KOG4267			AT1G50740.1		unknown protein
Sb01g016450.1	1590	0.14	0.34	2.4286	0.1143	2.4942	0.2097	similar to Putative sulfate transporter-like						AT2G25680.1	MOT1	MOT1 (molybdate transporter 1); molybdate ion transmembrane transporter/ sulfate transmembrane transporter
Sb01g016460.1	1638	0	0	NaN	NaN	NaN	NaN	similar to B1168G10.4 protein	PF00067	PTHR19383	KOG0156			AT2G22330.1	CYP79B3	CYP79B3; electron carrier/ heme binding / iron ion binding / monooxygenase/ oxygen binding
Sb01g016470.1	1638	0	0	NaN	NaN	NaN	NaN	similar to B1168G10.4 protein	PF00067	PTHR19383	KOG0156			AT2G22330.1	CYP79B3	CYP79B3; electron carrier/ heme binding / iron ion binding / monooxygenase/ oxygen binding
Sb01g016480.1	1674	0.09	0.03	0.3333	0.4823	0.4937	0.6528	similar to B1168G10.4 protein	PF00067	PTHR19383	KOG0156			AT5G05260.1	CYP79A2	CYP79A2 (CYTOCHROME P450 79A2); oxidoreductase, acting on paired donors, with incorporation or reduction of molecular oxygen, NADH or NADPH as one donor, and incorporation of one atom of oxygen / oxygen binding
Sb01g016490.1	366	0.41	0.12	0.2927	0.4823	0.4937	0.6528	weakly similar to Expressed protein						AT4G21780.1		unknown protein
Sb01g016500.1	1573	1.92	2.72	1.4167	0.0269	4.8993	0.0606	similar to Os09g0108600 protein	PF01263	PTHR10091	KOG1604	5.1.3.3	K01785	AT3G17940.1		aldose 1-epimerase family protein
Sb01g016510.1	3294	0.22	0.35	1.5909	0.1702	1.8814	0.2914	similar to NB-ARC domain containing protein, expressed	PF00931,PF00560	PTHR10588	KOG4658			AT3G14460.1		disease resistance protein (NBS-LRR class), putative
Sb01g016520.1	1005	3.31	3.81	1.1511	0.4017	0.7033	0.5655	similar to Methyltransferase, FkbM family protein, expressed						AT2G26680.1		unknown protein
Sb01g016530.1	1711	0	0.05	Inf	0.3939	0.7268	0.5564	similar to RNA-binding protein, putative, expressed	PF05383,PF00076	PTHR22792	KOG1855			AT3G19090.1		RNA-binding protein, putative
Sb01g016530.2	1708	0	0.05	Inf	0.3939	0.7268	0.5564		PF05383,PF00076	PTHR22792	KOG1855
Sb01g016540.1	3204	0.12	0.14	1.1667	0.8476	0.0369	0.9527	Predicted protein	PF10536					AT1G32120.1		unknown protein
Sb01g016545.1	1347	0	0	NaN	NaN	NaN	NaN	weakly similar to Putative uncharacterized protein OSJNBa0084C09.20	PF10536					AT1G32120.1		unknown protein
Sb01g016550.1	1409	15.76	15.14	0.9607	0.535	0.3849	0.7033	similar to Tobamovirus multiplication protein 3, putative, expressed	PF06454					AT4G21790.1	TOM1	TOM1 (TOBAMOVIRUS MULTIPLICATION 1); protein binding
Sb01g016560.1	2277	0.98	0.98	1	0.9251	0.0088	0.9599	similar to Putative uncharacterized protein	PF01535	PTHR10483				AT3G53700.1	MEE40	MEE40 (maternal effect embryo arrest 40)
Sb01g016570.1	1671	38	49.95	1.3145	0	65.2736	0	similar to Putative uncharacterized protein	PF04756	PTHR12692	KOG2603			AT1G61790.1		OST3/OST6 family protein
Sb01g016580.1	834	0	0.44	Inf	0.0031	8.7225	0.0087	similar to Os03g0564600 protein	PF01657					AT3G22060.1		receptor protein kinase-related
Sb01g016590.1	393	5.78	8.93	1.545	0.014	6.0384	0.0339	similar to Expressed protein	PF06108					AT4G01897.1		unknown protein
Sb01g016600.1	1156	0	0	NaN	NaN	NaN	NaN	similar to Class III peroxidase 49 precursor	PF00141			1.11.1.7	K00430	AT5G15180.1		peroxidase, putative
Sb01g016620.1	1017	0	0	NaN	NaN	NaN	NaN	weakly similar to Class III peroxidase 70 precursor	PF00141			1.11.1.7	K00430	AT5G17820.1		peroxidase 57 (PER57) (P57) (PRXR10)
Sb01g016630.1	1581	0.98	0.84	0.8571	0.5881	0.2933	0.7409	weakly similar to Putative 4-coumarate--CoA ligase 1	PF00501	PTHR11968	KOG1176			AT5G63380.1		4-coumarate--CoA ligase family protein / 4-coumaroyl-CoA synthase family protein
Sb01g016650.1	1953	0.02	0.02	1	0.5517	0.3543	0.7037	similar to FAD-binding domain-containing protein, putative, expressed	PF01565	PTHR13878	KOG4730			AT2G46760.1		FAD-binding domain-containing protein
Sb01g016660.1	1127	5.71	6.63	1.1611	0.1878	1.7346	0.314	similar to F-box domain containing protein, expressed		PTHR23125				AT3G48880.1		F-box family protein
Sb01g016670.1	819	0.09	0.33	3.6667	0.182	1.7809	0.3062	Predicted protein	PF00226	PTHR11821:SF35				AT5G53150.1		heat shock protein binding / unfolded protein binding
Sb01g016680.1	744	0	0	NaN	NaN	NaN	NaN	weakly similar to Putative uncharacterized protein	PF00226	PTHR15606				AT4G19570.1		DNAJ heat shock N-terminal domain-containing protein
Sb01g016690.1	980	24.59	11.53	0.4689	0	111.434	0	similar to Putative uncharacterized protein
Sb01g016700.1	849	0.53	0.32	0.6038	0.4266	0.6321	0.5941	similar to Expressed protein
Sb01g016710.1	1023	4.44	3.83	0.8626	0.3304	0.9473	0.491	weakly similar to Putative uncharacterized protein P0627E10.29	PF00249	PTHR12374				AT1G15720.1	TRFL5	TRFL5 (TRF-LIKE 5); DNA binding / transcription factor
Sb01g016720.1	2658	0.57	1.83	3.2105	0	44.2816	0	similar to Putative uncharacterized protein	PF01453,PF00954,PF08276,PF00069,PF07714,PF11883	PTHR23258	KOG1187			AT4G21380.1	ARK3	ARK3 (A. THALIANA RECEPTOR KINASE 3); kinase/ transmembrane receptor protein serine/threonine kinase
Sb01g016730.1	1602	1.54	12.43	8.0714	0	380.513	0	similar to Monosaccharide transporter 2	PF00083,PF07690	PTHR11600	KOG0254		K08139	AT1G11260.1	STP1	STP1 (SUGAR TRANSPORTER 1); carbohydrate transmembrane transporter/ sugar:hydrogen symporter
Sb01g016740.1	684	9.79	9.06	0.9254	0.5341	0.3867	0.7024	similar to Putative uncharacterized protein
Sb01g016750.1	1398	4.38	4.7	1.0731	0.5894	0.2913	0.7423	similar to Os12g0414900 protein	PF03372		KOG2756			AT1G11800.1		endonuclease/exonuclease/phosphatase family protein
Sb01g016760.1	633	0.06	0	0	0.9259	0.0087	0.9599	similar to Disease resistance response protein-like protein	PF03018	PTHR21495				AT5G42510.1		disease resistance-responsive family protein
Sb01g016770.1	1590	0.02	0	0	0.9259	0.0087	0.9599	similar to PDR-like ABC transporter, putative, expressed	PF00005,PF01061	PTHR19241	KOG0061			AT3G53480.1	PDR9	PDR9 (PLEIOTROPIC DRUG RESISTANCE 9); ATPase, coupled to transmembrane movement of substances
Sb01g016775.1	3987	0.28	0.4	1.4286	0.1708	1.8762	0.2922	similar to Pleiotropic drug resistance protein 3	PF01061,PF08370,PF00005	PTHR19241	KOG0065			AT3G53480.1	PDR9	PDR9 (PLEIOTROPIC DRUG RESISTANCE 9); ATPase, coupled to transmembrane movement of substances
Sb01g016780.1	1289	71.65	60.65	0.8465	0	28.0946	0	similar to Putative ribosomal protein S5	PF00333,PF03719	PTHR13718	KOG0877		K02988	AT2G33800.1		ribosomal protein S5 family protein
Sb01g016790.1	1715	12.88	15.34	1.191	0.0033	8.6163	0.0092	similar to Putative uncharacterized protein OSJNBa0069I13.10	PF00646					AT5G07610.1		F-box family protein
Sb01g016800.1	2988	0	0	NaN	NaN	NaN	NaN	similar to H0322F07.9 protein	PF03108,PF10551,PF04434					AT1G49920.1		zinc finger protein-related
Sb01g016810.1	990	4045.88	4168.52	1.0303	0	43.6304	0		PF05564					AT1G28330.1	DYL1	DYL1 (DORMANCY-ASSOCIATED PROTEIN-LIKE 1)
Sb01g016810.2	854	2585.34	2771.17	1.0719	0	132.404	0	similar to Auxin-repressed protein-like protein ARP1, putative, expressed	PF05564
Sb01g016820.1	1611	6.06	12.82	2.1155	0	95.8942	0	similar to OSIGBa0092E09.1 protein	PF01758	PTHR10361	KOG2718		K03453	AT1G78560.1		bile acid:sodium symporter family protein
Sb01g016826.1	621	5	9.54	1.908	0	21.0946	0	similar to Os01g0796700 protein	PF00097	PTHR10825		6.3.2.19	K10695	AT5G44280.1	RING1A	RING1A (RING 1A); protein binding / zinc ion binding
Sb01g016830.1	3105	4.29	4.68	1.0909	0.2731	1.2009	0.4258	similar to Uknown protein	PF00176,PF00271	PTHR10799	KOG0387			AT1G03750.1	SWI2	SWI2 (SWITCH 2); ATP binding / DNA binding / helicase/ nucleic acid binding
Sb01g016840.1	1727	72.83	77.07	1.0582	0.0265	4.9233	0.0598	similar to Putative membrane protein	PF03348	PTHR10383	KOG2592			AT3G06170.1		TMS membrane family protein / tumour differentially expressed (TDE) family protein
Sb01g016850.1	6700	4.46	4.96	1.1121	0.042	4.1357	0.0895	similar to Expressed protein		PTHR23185	KOG4822			AT3G05680.1	EMB2016	EMB2016 (embryo defective 2016)
Sb01g016860.1	660	0	0.07	Inf	0.9259	0.0087	0.9599	similar to Putative uncharacterized protein P0485D10.5	PF03168					AT3G05975.1		unknown protein
Sb01g016870.1	522	3.04	2.53	0.8322	0.518	0.4179	0.687	similar to Os11g0423800 protein	PF00153	PTHR11896				AT2G33820.1	MBAC1	MBAC1; L-histidine transmembrane transporter/ L-lysine transmembrane transporter/ L-ornithine transmembrane transporter/ arginine transmembrane transporter/ binding
Sb01g016880.1	300	0.88	1.37	1.5568	0.5337	0.3873	0.702	similar to Mitochondrial carrier protein, expressed	PF00153	PTHR11896				AT2G33820.1	MBAC1	MBAC1; L-histidine transmembrane transporter/ L-lysine transmembrane transporter/ L-ornithine transmembrane transporter/ arginine transmembrane transporter/ binding
Sb01g016890.1	2877	4.81	5.83	1.2121	0.0105	6.5419	0.0261	similar to Autophagy protein Apg9 containing protein, expressed	PF04109	PTHR13038				AT2G31260.1	APG9	APG9 (autophagy 9)
Sb01g016900.1	1734	3.91	2.18	0.5575	0	19.8215	0	similar to Putative uncharacterized protein	PF00067	PTHR19383	KOG0156			AT2G45560.1	CYP76C1	CYP76C1; electron carrier/ heme binding / iron ion binding / monooxygenase
Sb01g016910.1	1743	1.89	5.15	2.7249	0	65.6842	0	similar to Putative cytochrome P450	PF00067	PTHR19383	KOG0156			AT2G45570.1	CYP76C2	CYP76C2; electron carrier/ heme binding / iron ion binding / monooxygenase/ oxygen binding
Sb01g016930.1	1272	0	0	NaN	NaN	NaN	NaN	Predicted protein	PF03478					AT1G65770.1	AMR1	F-box family protein
Sb01g016940.1	1271	10.03	15.42	1.5374	0	34.8344	0	similar to Os10g0520100 protein	PF03478
Sb01g016950.1	792	11.66	18.36	1.5746	0	28.4091	0	similar to Putaive mitochondrial inner membrane protein	PF02466	PTHR15371	KOG3324			AT1G17530.1	ATTIM23-1	ATTIM23-1 (TRANSLOCASE OF INNER MITOCHONDRIAL MEMBRANE 23); P-P-bond-hydrolysis-driven protein transmembrane transporter
Sb01g016960.1	1855	0.75	0.84	1.12	0.7576	0.0952	0.8866	similar to Major Facilitator Superfamily protein, expressed	PF05631,PF07690	PTHR10074	KOG4332			AT1G64650.1		unknown protein
Sb01g016970.1	1772	11.34	43.81	3.8633	0	882.995	0	similar to Os10g0519300 protein	PF00004	PTHR23070	KOG0743			AT2G46620.1		AAA-type ATPase family protein
Sb01g016980.1	1426	5.76	6.9	1.1979	0.0658	3.3853	0.1316	similar to DNA excision repair protein ERCC-1, putative, expressed	PF03834,PF00633	PTHR12749	KOG2841		K10849	AT3G05210.1	ERCC1	ERCC1; 5¥'-flap endonuclease
Sb01g016990.1	2943	18.81	19.84	1.0548	0.1692	1.8901	0.2898	similar to Protein kinase domain containing protein, expressed	PF00069,PF07714	PTHR22986	KOG0582			AT4G24100.1		protein kinase family protein
Sb01g017000.1	2451	0	0.04	Inf	0.3939	0.7268	0.5564	Predicted protein	PF10551,PF04434,PF00098,PF10536					AT1G48120.1		calcineurin-like phosphoesterase family protein
Sb01g017010.1	1745	23.79	23.59	0.9916	0.8695	0.027	0.9599	similar to Expressed protein		PTHR23083:SF19				AT5G41950.1		binding
Sb01g017020.1	773	108.42	93.88	0.8659	0	19.2113	0	similar to Cytochrome b5, putative, expressed	PF00173	PTHR19359	KOG0537			AT5G53560.1	CB5-E	CB5-E (CYTOCHROME B5 ISOFORM E); heme binding
Sb01g017030.1	2074	16.84	15.8	0.9382	0.2097	1.5733	0.3444	similar to RabGAP/TBC domain-containing protein, putative, expressed	PF00566	PTHR22957	KOG2197			AT5G53570.1		RabGAP/TBC domain-containing protein
Sb01g017040.1	1044	0.07	0.79	11.2857	0.0001	15.6215	0.0004	similar to Putative uncharacterized protein	PF04398					AT4G24130.1		unknown protein
Sb01g017050.1	2495	27.69	27.07	0.9776	0.5308	0.3929	0.6993	similar to Heat shock 70 kDa protein, mitochondrial, putative, expressed	PF00012	PTHR19375	KOG0102		K04043	AT5G09590.1	MTHSC70-2	MTHSC70-2 (MITOCHONDRIAL HSP70 2); ATP binding
Sb01g017060.1	1742	141.42	203.91	1.4419	0	477.392	0	similar to Chromosome chr2 scaffold_105, whole genome shotgun sequence	PF01053	PTHR11808	KOG0053			AT1G64660.1	ATMGL	ATMGL (ARABIDOPSIS THALIANA METHIONINE GAMMA-LYASE); catalytic/ methionine gamma-lyase
Sb01g017070.1	1389	10.19	11.58	1.1364	0.0907	2.8627	0.1718	similar to Aldo/keto reductase family protein, putative, expressed	PF00248	PTHR11732	KOG1575			AT5G53580.1		aldo/keto reductase family protein
Sb01g017080.1	270	2.8	1.69	0.6036	0.2496	1.3258	0.3965	similar to Expressed protein
Sb01g017090.1	600	0	0.08	Inf	0.9259	0.0087	0.9599	similar to Expressed protein
Sb01g017100.1	3315	11.3	11.7	1.0354	0.4694	0.5234	0.6405	similar to Sphingosine kinase, putative, expressed	PF00781	PTHR12358	KOG1116			AT5G23450.1	ATLCBK1	ATLCBK1 (A. THALIANA LONG-CHAIN BASE (LCB) KINASE 1); D-erythro-sphingosine kinase/ diacylglycerol kinase
Sb01g017110.1	1509	0.98	0.82	0.8367	0.5458	0.3649	0.7037	similar to Fringe protein, putative, expressed	PF04646	PTHR10811	KOG2246			AT1G33250.1		fringe-related protein
Sb01g017120.1	2424	4.48	8.71	1.9442	0	80.2945	0	similar to Putative uncharacterized protein			KOG4282			AT1G33240.1	AT-GTL1	AT-GTL1 (GT2-LIKE 1); DNA binding / transcription factor
Sb01g017130.1	678	0.45	0.13	0.2889	0.1832	1.7717	0.3078	similar to TATA-box-binding protein 1	PF00352	PTHR10126	KOG3302		K03120	AT1G55520.1	TBP2	TBP2 (TATA BINDING PROTEIN 2); DNA binding / RNA polymerase II transcription factor/ TATA-binding protein binding
Sb01g017140.1	2107	19.48	28.82	1.4795	0	91.8195	0	similar to Electron transfer flavoprotein-ubiquinone oxidoreductase,mitochondrial, putative, expressed	PF05187	PTHR10617	KOG2415		K00311	AT2G43400.1	ETFQO	ETFQO (electron-transfer flavoprotein:ubiquinone oxidoreductase); catalytic/ electron carrier/ electron-transferring-flavoprotein dehydrogenase
Sb01g017150.1	1792	2.34	3.56	1.5214	0.0012	10.5171	0.0037	similar to Protein kinase domain containing protein, expressed	PF00069,PF07714	PTHR23258	KOG1187			AT1G33260.1		protein kinase family protein
Sb01g017160.1	1816	148.24	277.73	1.8735	0	1758.09	0	similar to Putative cytochrome P450	PF00067	PTHR19383	KOG0156			AT2G12190.1		cytochrome P450, putative
Sb01g017170.1	1689	0.54	0.86	1.5926	0.1025	2.6656	0.1914	similar to Putative cytochrome P450	PF00067	PTHR19383	KOG0156			AT2G12190.1		cytochrome P450, putative
Sb01g017180.1	1572	12.47	14.18	1.1371	0.0448	4.0249	0.0946	similar to Putative uncharacterized protein	PF00067	PTHR19383	KOG0156			AT2G12190.1		cytochrome P450, putative
Sb01g017190.1	1611	10.71	13.75	1.2838	0.0001	14.4484	0.0004	similar to Putative uncharacterized protein	PF00067	PTHR19383	KOG0156			AT1G64900.1	CYP89A2	CYP89A2 (CYTOCHROME P450 89A2); electron carrier/ heme binding / iron ion binding / monooxygenase/ oxygen binding
[truncated: 27,450 more rows]
