# Supplementary material for: Global transcriptome analysis reveals distinct expression among duplicated genes during sorghum-interaction
Source: BMC Plant Biol. 2012 Jul 29;12:121. doi: 10.1186/1471-2229-12-121 (PMC3480847; doi:10.1186/1471-2229-12-121)
Supplement: Additional file 2 — Table S2. Expression ratios and ORF predictions of unannotated transcripts. [file 1471-2229-12-121-S2.xls]

## Sheet: CUFF
Table S2. Expression ratios and ORF predictions of unannotated transcripts. Cufflinks ID (cufflinks_id), total exon length of each predicted transcript (length), RPKM with mock treatment (rpkm1) or with pathogen infection (rpkm2), calculated ratio of RPKM (fold_change), P-value (p-value), G-value (g-value), FDR (fdr), best hit protein ID (best_hit_name), description of best hit protein (descripti…
cufflinks_id	length	rpkm1	rpkm2	fold_change	p-value	g-value	fdr	best_hit_name	description	identity	coverage	score	evalue
CUFF.10011.1	686	2.21	3.65	1.6516	0.019	5.5002	0.0851
CUFF.10013.1	569	0.4	0.32	0.8	0.9819	0.0005	0.9928
CUFF.100135.1	165	7.8	8.56	1.0974	0.8001	0.0641	0.9778	sp|B7NB47|ASR_ECOLU	Acid shock protein OS=Escherichia coli O17:K52:H18 (strain UMN026 / ExPEC) GN=asr PE=3 SV=1	0.429	0.509	66	8.8
CUFF.100135.2	180	13.24	10.89	0.8225	0.37	0.8036	0.6581
CUFF.100147.1	449	2.7	2.74	1.0148	0.9455	0.0047	0.9928
CUFF.10017.1	797	1.14	0.92	0.807	0.6006	0.2741	0.8517
CUFF.100201.1	114	2.66	5.6	2.1053	0.1321	2.2679	0.3511
CUFF.100231.1	3484	9.87	10.95	1.1094	0.0325	4.5741	0.1295
CUFF.100231.2	963	17.48	20.31	1.1619	0.0296	4.7312	0.1211
CUFF.100237.1	870	1.22	1.36	1.1148	0.7834	0.0756	0.9645
CUFF.100313.1	176	1.72	2.07	1.2035	0.9031	0.0148	0.9928	gi|45549565|ref|NP_573086.2|	tay bridge [Drosophila melanogaster]	0.34	0.903	66	8.7
CUFF.100467.1	282	0.54	0.97	1.7963	0.5414	0.373	0.7976
CUFF.100499.1	69	1.65	0	0	0.2923	1.109	0.5673
CUFF.10053.1	277	7.24	5.27	0.7279	0.1844	1.7617	0.4313
CUFF.10053.2	1021	4.78	2.77	0.5795	0.0004	12.6464	0.0034
CUFF.10053.3	799	3.93	3.37	0.8575	0.4068	0.6881	0.687	gi|153792150|ref|NP_958804.2|	ubiquitin carboxyl-terminal hydrolase 17-like protein 2 [Homo sapiens]	0.352	0.481	110	0.0003
CUFF.100651.1	1298	1.95	1.86	0.9538	0.8646	0.0291	0.9829
CUFF.100865.1	81	1.87	1.69	0.9037	0.8056	0.0606	0.9778
CUFF.100883.1	622	0.97	1.69	1.7423	0.1228	2.3817	0.3339
CUFF.100905.1	403	0.94	0.23	0.2447	0.0757	3.1541	0.2374	gi|17557218|ref|NP_505646.1|	COLlagen family member (col-149) [Caenorhabditis elegans]	0.524	0.313	78	0.35
CUFF.101009.1	404	0.84	1.02	1.2143	0.8739	0.0252	0.9829	gi|171543895|ref|NP_002964.3|	ataxin-2 [Homo sapiens]	0.357	0.416	66	8.7
CUFF.101025.2	335	5.31	6.39	1.2034	0.4244	0.6382	0.7072
CUFF.101029.1	266	0.85	0.86	1.0118	0.7662	0.0885	0.9537	gi|24660950|ref|NP_648228.1|	CG6915 [Drosophila melanogaster]	0.385	0.44	67	6.6
CUFF.101037.1	348	0.98	1.05	1.0714	0.9181	0.0106	0.9928	sp|P38994|MSS4_YEAST	Probable phosphatidylinositol-4-phosphate 5-kinase MSS4 OS=Saccharomyces cerevisiae GN=MSS4 PE=1 SV=2	0.366	0.353	66	8.7
CUFF.101075.1	399	3.22	6.74	2.0932	0.0007	11.5386	0.0056
CUFF.101077.1	574	2.24	4.92	2.1964	0.0002	13.5562	0.0018
CUFF.101085.1	476	0.56	1.72	3.0714	0.0128	6.1928	0.0623	gi|167645191|ref|YP_001682854.1|	exodeoxyribonuclease VII large subunit [Caulobacter sp. K31]	0.431	0.321	72	2.3
CUFF.101087.1	117	1.29	5.84	4.5271	0.006	7.5646	0.0341	sp|Q651X7|CSLE1_ORYSJ	Cellulose synthase-like protein E1 OS=Oryza sativa subsp. japonica GN=CSLE1 PE=2 SV=2	0.577	0.667	66	8.8
CUFF.101283.1	508	0.67	0.99	1.4776	0.5223	0.4094	0.7976	gi|15239020|ref|NP_196693.1|	YUC4 (YUCCA4); monooxygenase/ oxidoreductase [Arabidopsis thaliana]	0.433	0.354	125	2e-06
CUFF.101331.1	409	1.48	0.89	0.6014	0.3232	0.9759	0.6081
CUFF.101331.2	355	1.28	0.51	0.3984	0.1569	2.0035	0.3954	sp|Q5RA30|DOK4_PONAB	Docking protein 4 OS=Pongo abelii GN=DOK4 PE=2 SV=1	0.368	0.321	66	8.7
CUFF.101367.1	564	1.68	1.78	1.0595	0.9575	0.0028	0.9928
CUFF.101467.1	554	0.34	4.61	13.5588	0	57.4472	0	gi|71065050|ref|YP_263777.1|	aspartyl/glutamyl-tRNA amidotransferase subunit B [Psychrobacter arcticus 273-4]	0.362	0.314	72	3.4
CUFF.101499.1	142	1.87	6.1	3.262	0.0078	7.0772	0.0417
CUFF.101515.3	286	2.38	1.75	0.7353	0.5354	0.3841	0.7976	gi|254939627|ref|NP_932063.2|	kinesin-like protein KIF18B [Mus musculus]	0.467	0.315	69	3.9
CUFF.101517.2	1399	2.54	1.66	0.6535	0.0162	5.7757	0.0756
CUFF.101517.3	207	2.74	1.76	0.6423	0.4147	0.6653	0.6959
CUFF.101605.1	961	7.21	5.98	0.8294	0.1174	2.4519	0.323
CUFF.101775.1	757	3.4	3.43	1.0088	0.9717	0.0013	0.9928
CUFF.101887.1	664	0.8	1.3	1.625	0.2181	1.5166	0.4817	gi|89055222|ref|YP_510673.1|	glycyl-tRNA synthetase subunit beta [Jannaschia sp. CCS1]	0.352	0.321	74	3
CUFF.101887.2	749	0.81	1.22	1.5062	0.2898	1.1206	0.5654	sp|Q2H4N1|EFR3_CHAGB	Protein EFR3 OS=Chaetomium globosum GN=EFR3 PE=3 SV=1	0.342	0.316	72	6.2
CUFF.101887.3	679	0.67	1.61	2.403	0.0163	5.7755	0.0758	gi|89055222|ref|YP_510673.1|	glycyl-tRNA synthetase subunit beta [Jannaschia sp. CCS1]	0.352	0.314	74	3.1
CUFF.101887.4	615	0.68	1.48	2.1765	0.0499	3.8462	0.1788	sp|Q8WTV0|SCRB1_HUMAN	Scavenger receptor class B member 1 OS=Homo sapiens GN=SCARB1 PE=1 SV=1	0.41	0.405	73	3.3
CUFF.102023.1	978	9.87	11.61	1.1763	0.0756	3.1568	0.2374
CUFF.102023.2	750	19.78	24.49	1.2381	0.0029	8.8704	0.0185	gi|161016770|ref|NP_997086.2|	hypothetical protein LOC73072 [Mus musculus]	0.383	0.46	73	4.8
CUFF.102333.1	487	2.64	2.53	0.9583	0.9655	0.0019	0.9928	sp|P03361|POL_BLVJ	Pol polyprotein OS=Bovine leukemia virus (isolate Japanese BLV-1) GN=pol PE=3 SV=1	0.383	0.37	68	7.2
CUFF.102335.1	885	5.69	4.79	0.8418	0.2273	1.4578	0.4922
CUFF.102335.2	768	5.81	4.81	0.8279	0.2106	1.5674	0.473
CUFF.102337.1	339	3.24	2.69	0.8302	0.6196	0.2464	0.8672	gi|15238093|ref|NP_196583.1|	unknown protein [Arabidopsis thaliana]	0.37	0.407	69	3.9
CUFF.102339.1	453	1.92	0.6	0.3125	0.0101	6.6125	0.0512
CUFF.102377.1	643	6.36	8.29	1.3035	0.0537	3.7221	0.187	gi|289547643|ref|NP_066023.2|	lateral signaling target protein 2 homolog isoform 2 [Homo sapiens]	0.319	0.439	75	2.1
CUFF.102377.2	2118	4.48	5.85	1.3058	0.0027	9.0171	0.0174
CUFF.102413.1	306	0.74	1.04	1.4054	0.7373	0.1125	0.9497	gi|15240787|ref|NP_201563.1|	unknown protein [Arabidopsis thaliana]	0.5	0.314	76	0.61
CUFF.102433.1	658	1.15	1.52	1.3217	0.4488	0.5736	0.7348
CUFF.102433.2	1508	1.15	1.33	1.1565	0.5713	0.3205	0.8244
CUFF.102433.3	325	0.7	1.54	2.2	0.1747	1.8421	0.4177
CUFF.102435.1	234	0.65	0.39	0.6	0.8555	0.0332	0.9829
CUFF.102437.1	302	0.5	0.15	0.3	0.4823	0.4937	0.77
CUFF.102465.1	813	9.31	12.5	1.3426	0.0028	8.9035	0.0179	sp|Q5KKI1|DRE2_CRYNE	Fe-S cluster assembly protein DRE2 OS=Cryptococcus neoformans GN=DRE2 PE=3 SV=1	0.333	0.31	74	4.2
CUFF.102487.1	967	3.87	11.36	2.9354	0	89.4777	0
CUFF.102501.1	511	2.67	1.87	0.7004	0.2435	1.3604	0.5162	sp|P03204|EBNA6_EBVB9	Epstein-Barr nuclear antigen 6 OS=Epstein-Barr virus (strain B95-8) GN=EBNA6 PE=1 SV=1	0.5	0.305	70	4.8
CUFF.102555.1	1703	5.02	6.21	1.2371	0.0261	4.9506	0.1098
CUFF.102555.2	1717	5.11	6.42	1.2564	0.0147	5.9503	0.0696
CUFF.102565.1	386	8.53	12.4	1.4537	0.0118	6.3351	0.0581	gi|75832043|ref|NP_084196.4|	microtubule-associated tumor suppressor candidate 2 homolog [Mus musculus]	0.4	0.311	66	8.6
CUFF.102565.2	442	10.96	12.38	1.1296	0.3718	0.7976	0.6581	sp|P19951|RS142_MAIZE	40S ribosomal protein S14 OS=Zea mays PE=3 SV=1	0.92	0.339	222	7e-18
CUFF.102665.1	1450	0.76	1.16	1.5263	0.1056	2.6187	0.2995
CUFF.102673.1	462	0.82	1.09	1.3293	0.6698	0.1818	0.9079	sp|Q4U4S6|XIRP2_MOUSE	Xin actin-binding repeat-containing protein 2 OS=Mus musculus GN=Xirp2 PE=1 SV=1	0.367	0.318	70	3.6
CUFF.102677.1	1861	1.3	1.62	1.2462	0.2507	1.3193	0.5228
CUFF.102679.1	1591	1.09	1.63	1.4954	0.0536	3.7263	0.187
CUFF.102691.1	679	0.56	0.87	1.5536	0.3878	0.7457	0.6634
CUFF.102695.1	3243	1.52	1.97	1.2961	0.0378	4.3134	0.1455
CUFF.102695.2	2717	1.82	2.2	1.2088	0.1487	2.0857	0.3813
CUFF.102697.1	267	5.24	7	1.3359	0.2454	1.3493	0.5188	sp|Q924A2|CIC_MOUSE	Protein capicua homolog OS=Mus musculus GN=Cic PE=1 SV=2	0.484	0.348	67	6.6
CUFF.102697.2	441	2.75	3.51	1.2764	0.3794	0.7727	0.6634	sp|Q3U3E2|F117B_MOUSE	Protein FAM117B OS=Mus musculus GN=Fam117b PE=1 SV=1	0.435	0.422	66	8.9
CUFF.102775.1	48	0	0	NaN	NaN	NaN	NaN
CUFF.102797.5	2040	3.51	7.31	2.0826	0	66.7937	0
CUFF.102853.1	2284	6.56	5.39	0.8216	0.0136	6.0888	0.0655
CUFF.102903.1	830	1.5	2.03	1.3533	0.2554	1.2933	0.5307
CUFF.102925.1	576	36	46.61	1.2947	0	18.6996	0	sp|P90493|ICP4_HHV2H	Trans-acting transcriptional protein ICP4 OS=Human herpesvirus 2 (strain HG52) GN=ICP4 PE=3 SV=1	0.441	0.307	79	0.57
CUFF.102933.2	130	13.68	24.89	1.8194	0.0017	9.8165	0.0119	gi|161076846|ref|NP_001097136.1|	CG31714 [Drosophila melanogaster]	0.472	0.831	66	8.7
CUFF.102937.1	538	0.77	0.42	0.5455	0.3722	0.7964	0.6581
CUFF.103091.2	644	0.59	0.57	0.9661	0.8739	0.0252	0.9829
CUFF.103125.1	259	2.05	3.17	1.5463	0.2905	1.1173	0.5654	gi|58761492|ref|NP_060595.3|	rho guanine nucleotide exchange factor 10-like protein isoform 1 [Homo sapiens]	0.469	0.371	71	2.3
CUFF.10323.1	783	0.82	1.34	1.6341	0.1676	1.904	0.4119
CUFF.103301.1	617	0.61	0.44	0.7213	0.7027	0.1457	0.9267
CUFF.103353.1	355	0.53	0.51	0.9623	0.7801	0.0779	0.9623	sp|P51866|PECA1_BOVIN	Platelet endothelial cell adhesion molecule OS=Bos taurus GN=PECAM1 PE=2 SV=1	0.556	0.304	72	1.7
CUFF.103481.1	441	1.46	0.72	0.4932	0.1583	1.9907	0.397	gi|18412695|ref|NP_567144.1|	unknown protein [Arabidopsis thaliana]	0.451	0.347	105	0.0003
CUFF.103483.1	1292	0.79	0.6	0.7595	0.4547	0.5589	0.7422	gi|15238244|ref|NP_199013.1|	unknown protein [Arabidopsis thaliana]	0.365	0.413	283	5e-24
CUFF.103495.1	2086	15.38	17.98	1.1691	0.0015	10.0289	0.0107
CUFF.103495.2	2002	15.99	18.37	1.1488	0.0051	7.8294	0.0298
CUFF.103497.1	2043	12.54	14.26	1.1372	0.0215	5.286	0.0942
CUFF.103497.2	559	9.07	10.03	1.1058	0.458	0.5507	0.746
CUFF.103531.1	424	0.09	1.08	12	0.0045	8.0715	0.0269	gi|28571833|ref|NP_788719.1|	CG7029, isoform A [Drosophila melanogaster]	0.382	0.389	72	1.8
CUFF.103551.1	302	1	2.11	2.11	0.1321	2.2679	0.3511	gi|120587007|ref|NP_001073352.1|	B-cell lymphoma/leukemia 11B isoform a [Mus musculus]	0.526	0.377	79	0.28
CUFF.103581.1	416	0.36	2.08	5.7778	0.0005	11.9524	0.0042	sp|P52490|UBC13_YEAST	Ubiquitin-conjugating enzyme E2 13 OS=Saccharomyces cerevisiae GN=UBC13 PE=1 SV=1	0.429	0.303	67	6.6
CUFF.103585.1	1137	1.8	1.56	0.8667	0.5755	0.3136	0.8276	gi|22328551|ref|NP_192745.2|	KH domain-containing protein [Arabidopsis thaliana]	0.468	0.496	389	2e-36
CUFF.103669.1	283	0.67	1.77	2.6418	0.103	2.6586	0.2944	gi|71997548|ref|NP_001024931.1|	hypothetical protein T28B4.1 [Caenorhabditis elegans]	0.448	0.307	72	1.8
CUFF.103725.1	1867	4.4	4.96	1.1273	0.2404	1.3785	0.5121
CUFF.103751.1	587	1.22	1.16	0.9508	0.9785	0.0007	0.9928
CUFF.103779.1	268	3.67	3.57	0.9728	0.9575	0.0028	0.9928	gi|24640072|ref|NP_572302.1|	CG3585 [Drosophila melanogaster]	0.425	0.448	70	3
CUFF.103841.1	498	0.38	0.64	1.6842	0.5411	0.3735	0.7976	gi|15222662|ref|NP_176613.1|	pentatricopeptide (PPR) repeat-containing protein [Arabidopsis thaliana]	0.443	0.367	91	0.016
CUFF.103869.1	421	0.99	0.54	0.5455	0.3722	0.7964	0.6581	sp|Q8VD66|ABHD4_MOUSE	Abhydrolase domain-containing protein 4 OS=Mus musculus GN=Abhd4 PE=2 SV=1	0.415	0.378	72	1.8
CUFF.103933.1	533	1.42	1.2	0.8451	0.7504	0.1012	0.9537	gi|91208420|ref|NP_003449.2|	protein bassoon [Homo sapiens]	0.312	0.433	76	1.1
CUFF.103993.1	2336	26.09	27.65	1.0598	0.1163	2.467	0.3206
CUFF.10401.1	221	1.54	1.03	0.6688	0.6464	0.2104	0.891	sp|Q5W274|PDR3_TOBAC	Pleiotropic drug resistance protein 3 OS=Nicotiana tabacum GN=PDR3 PE=2 SV=1	0.848	0.448	148	3e-09
CUFF.104047.1	237	2.08	0.96	0.4615	0.1993	1.6476	0.4566
CUFF.104055.1	1298	2.19	2.7	1.2329	0.2193	1.5087	0.4826
CUFF.104057.1	795	2.24	1.38	0.6161	0.0633	3.4482	0.2122
CUFF.104063.1	1531	0.44	0.83	1.8864	0.0499	3.8465	0.1788
CUFF.104069.1	2541	0.57	0.77	1.3509	0.1998	1.6437	0.4566
CUFF.104071.1	443	0.26	0.82	3.1538	0.127	2.3285	0.3409	gi|30693150|ref|NP_190486.2|	EMB2261 (embryo defective 2261) [Arabidopsis thaliana]	0.31	0.569	67	7
CUFF.104073.1	493	0.84	0.46	0.5476	0.3722	0.7964	0.6581	sp|Q9UM54|MYO6_HUMAN	Myosin-VI OS=Homo sapiens GN=MYO6 PE=1 SV=4	0.407	0.359	70	4.3
CUFF.104077.1	562	0.34	0.65	1.9118	0.3729	0.7939	0.6581
CUFF.104087.1	67	2.26	1.36	0.6018	0.8555	0.0332	0.9829
CUFF.1041.1	1244	5.93	8.35	1.4081	0.0005	12.0441	0.0042	gi|15226664|ref|NP_181569.1|	PRA1.B2 (PRENYLATED RAB ACCEPTOR 1.B2) [Arabidopsis thaliana]	0.532	0.371	399	2e-37
CUFF.104149.1	349	1.95	1.44	0.7385	0.5354	0.3841	0.7976
CUFF.104223.1	1251	0.64	0.66	1.0312	0.9514	0.0037	0.9928
CUFF.104227.1	564	0.47	0.24	0.5106	0.5062	0.4419	0.7857
CUFF.104229.1	2288	0.6	1.1	1.8333	0.0054	7.7238	0.0312
CUFF.104365.1	634	4.18	2.95	0.7057	0.0893	2.8867	0.2672	gi|220912196|ref|YP_002487505.1|	translation initiation factor IF-2 [Arthrobacter chlorophenolicus A6]	0.492	0.308	82	0.32
CUFF.104367.1	450	4.88	3.65	0.748	0.2011	1.6345	0.459	sp|Q8R554|OTU7A_MOUSE	OTU domain-containing protein 7A OS=Mus musculus GN=Otud7a PE=2 SV=1	0.509	0.38	82	0.13
CUFF.104367.2	191	2.18	1.43	0.656	0.5528	0.3523	0.8052	gi|30678102|ref|NP_850987.1|	RNEE/G (RNASE E/G-LIKE); endoribonuclease [Arabidopsis thaliana]	0.393	0.88	129	4e-07
CUFF.104377.1	145	4.44	3.77	0.8491	0.807	0.0597	0.9781	gi|30678102|ref|NP_850987.1|	RNEE/G (RNASE E/G-LIKE); endoribonuclease [Arabidopsis thaliana]	0.917	0.993	214	6e-17
CUFF.104377.2	859	0.84	0.74	0.881	0.8699	0.0268	0.9829
CUFF.104377.3	277	4.78	5.92	1.2385	0.433	0.6146	0.7147	gi|30678106|ref|NP_850989.1|	RNEE/G (RNASE E/G-LIKE); endoribonuclease [Arabidopsis thaliana]	0.846	0.422	186	1e-13
CUFF.104377.4	640	7.86	5.7	0.7252	0.0256	4.9846	0.1081
CUFF.10449.1	318	2.02	2.15	1.0644	0.9959	0	0.9984	gi|30687567|ref|NP_850854.1|	unknown protein [Arabidopsis thaliana]	0.429	0.33	71	2.3
CUFF.104491.2	607	2.87	3	1.0453	0.9151	0.0114	0.9928
CUFF.104723.1	800	19.44	22.51	1.1579	0.0411	4.1704	0.1543
CUFF.104723.2	404	32.22	39.49	1.2256	0.0083	6.9751	0.044	sp|Q06851|CIPA_CLOTH	Cellulosomal-scaffolding protein A OS=Clostridium thermocellum (strain ATCC 27405 / DSM 1237) GN=cipA PE=1 SV=2	0.476	0.312	76	0.6
CUFF.104723.3	315	26.67	27.78	1.0416	0.7137	0.1346	0.9359
CUFF.104991.1	250	1.06	0.18	0.1698	0.1133	2.5073	0.3163	gi|25145017|ref|NP_497276.2|	RNP (RRM RNA binding domain) containing family member (rnp-5) [Caenorhabditis elegans]	0.432	0.444	66	8.7
CUFF.104997.1	686	0.33	0.4	1.2121	0.9736	0.0011	0.9928
CUFF.10501.1	1330	1	0.65	0.65	0.1685	1.8962	0.4138	gi|167614500|ref|NP_002277.4|	lymphocyte activation gene 3 protein precursor [Homo sapiens]	0.312	0.325	74	8.7
CUFF.105013.1	405	1.03	0.79	0.767	0.7524	0.0995	0.9537
CUFF.105315.1	548	1.31	1.58	1.2061	0.6809	0.1691	0.9182
CUFF.105449.1	5241	2.83	2.99	1.0565	0.4745	0.5114	0.7655
CUFF.105449.2	2702	3.3	3.51	1.0636	0.5605	0.3388	0.8144
CUFF.105483.1	1186	0.8	5.03	6.2875	0	98.2117	0	sp|Q52QH4|NAC68_ORYSJ	NAC domain-containing protein 68 OS=Oryza sativa subsp. japonica GN=NAC68 PE=2 SV=1	0.338	0.374	128	4e-06
CUFF.105489.1	3736	2.65	3.15	1.1887	0.0571	3.6186	0.1953	sp|Q940A6|PP325_ARATH	Pentatricopeptide repeat-containing protein At4g19440, chloroplastic OS=Arabidopsis thaliana GN=At4g19440 PE=2 SV=2	0.384	0.525	1204	1e-130
CUFF.105491.1	47	0	0.97	Inf	0.9259	0.0087	0.9928
CUFF.105537.1	1839	1.26	0.87	0.6905	0.0965	2.7617	0.2824
CUFF.105539.1	342	1.66	1.2	0.7229	0.568	0.326	0.8222	gi|305632824|ref|NP_001182214.1|	nuclear receptor subfamily 0 group B member 1 [Macaca mulatta]	0.4	0.395	62	7.3
CUFF.105541.1	1574	2.43	3.3	1.358	0.029	4.766	0.1189
CUFF.105573.1	1064	2.81	3.77	1.3416	0.0685	3.3189	0.2232	gi|4885279|ref|NP_005260.1|	zinc finger protein GLI1 isoform 1 [Homo sapiens]	0.33	0.307	73	8.4
CUFF.105577.3	146	3.89	2.81	0.7224	0.568	0.326	0.8222	gi|15241106|ref|NP_198149.1|	binding [Arabidopsis thaliana]	0.854	0.986	209	2e-16
CUFF.105577.4	166	3.19	4.39	1.3762	0.4888	0.4793	0.7763
CUFF.105577.5	162	8.41	15.48	1.8407	0.0054	7.7238	0.0312	gi|15241106|ref|NP_198149.1|	binding [Arabidopsis thaliana]	0.486	0.648	90	0.014
CUFF.105639.1	735	3.4	9.92	2.9176	0	58.7057	0
CUFF.105661.1	425	1.51	1.29	0.8543	0.807	0.0597	0.9781	sp|Q4HX89|BTN1_GIBZE	Protein BTN1 OS=Gibberella zeae GN=BTN1 PE=3 SV=1	0.432	0.311	69	3.9
CUFF.105759.1	405	1.4	0.68	0.4857	0.1775	1.818	0.4223	sp|Q6GPC6|TB1RB_XENLA	F-box-like/WD repeat-containing protein TBL1XR1-B OS=Xenopus laevis GN=tbl1xr1-b PE=2 SV=1	0.405	0.311	79	0.27
CUFF.105981.1	665	1.59	0.34	0.2138	0.0005	12.1995	0.0042
CUFF.106001.1	463	0.49	1.28	2.6122	0.0732	3.2094	0.233	gi|237681171|ref|NP_001153729.1|	protein SMG7 isoform 1 [Mus musculus]	0.409	0.428	67	8.1
CUFF.106021.1	618	0.73	1.55	2.1233	0.0533	3.7343	0.1867	sp|Q2TWN8|RHGB_ASPOR	Probable rhamnogalacturonase B OS=Aspergillus oryzae GN=rhgB PE=3 SV=1	0.333	0.32	73	3.4
CUFF.106099.1	1290	15.4	11.77	0.7643	0.0001	14.737	0.001
CUFF.106191.1	268	1.84	2.21	1.2011	0.7809	0.0773	0.9623
CUFF.106271.1	364	1.46	2	1.3699	0.4888	0.4793	0.7763	gi|313569822|ref|NP_001186284.1|	RPL17-C18orf32 protein isoform 1 [Homo sapiens]	0.404	0.47	85	0.054
CUFF.106271.2	355	2.66	4.24	1.594	0.1034	2.6525	0.2954	gi|313569822|ref|NP_001186284.1|	RPL17-C18orf32 protein isoform 1 [Homo sapiens]	0.404	0.482	85	0.054
CUFF.106361.1	647	0.88	0.56	0.6364	0.4147	0.6653	0.6959	sp|Q9UJ41|RABX5_HUMAN	Rab5 GDP/GTP exchange factor OS=Homo sapiens GN=RABGEF1 PE=1 SV=2	0.39	0.38	70	8.1
CUFF.106389.1	2638	9.57	7.45	0.7785	0.0001	16.4313	0.001	gi|15222942|ref|NP_172830.1|	calcineurin-like phosphoesterase family protein [Arabidopsis thaliana]	0.404	0.433	641	2e-90
CUFF.106443.3	433	11.71	11.05	0.9436	0.7056	0.1427	0.9291	gi|28573464|ref|NP_611097.2|	CG8446, isoform B [Drosophila melanogaster]	0.348	0.478	70	3
CUFF.106481.1	343	1.21	1.73	1.4298	0.5092	0.4357	0.7875
CUFF.10655.1	717	0.47	0.45	0.9574	0.9031	0.0148	0.9928	gi|18402572|ref|NP_566659.1|	TGD2 (TRIGALACTOSYLDIACYLGLYCEROL2); lipid transporter/ phospholipid binding [Arabidopsis thaliana]	0.694	0.301	262	5e-22
CUFF.106561.1	101	3	2.26	0.7533	0.8248	0.049	0.9829
CUFF.106675.1	596	0.44	0.38	0.8636	0.9736	0.0011	0.9928	gi|14251106|ref|NP_116468.1|	T117 [Tupaiid herpesvirus 1]	0.316	0.574	75	1.8
CUFF.106713.1	163	0.46	2.24	4.8696	0.0566	3.6339	0.1941	gi|17137536|ref|NP_477351.1|	Sir2 [Drosophila melanogaster]	0.469	0.589	66	8.8
CUFF.106807.1	204	1.3	1.34	1.0308	0.8248	0.049	0.9829	sp|O69873|GLND_STRCO	[Protein-PII] uridylyltransferase OS=Streptomyces coelicolor GN=glnD PE=3 SV=1	0.464	0.412	72	1.8
CUFF.106811.1	2106	1.11	0.91	0.8198	0.3557	0.8529	0.6507	gi|15226053|ref|NP_179112.1|	AtRLP19 (Receptor Like Protein 19); kinase/ protein binding [Arabidopsis thaliana]	0.412	0.605	657	4e-67
CUFF.106813.1	1406	0.97	1.39	1.433	0.133	2.2574	0.3526	gi|30685551|ref|NP_180865.2|	AtRLP27 (Receptor Like Protein 27); kinase/ protein binding [Arabidopsis thaliana]	0.421	0.309	188	6e-13
CUFF.106847.1	822	2.12	2.22	1.0472	0.9151	0.0114	0.9928	gi|17136584|ref|NP_476783.1|	vitelline membrane 26Aa [Drosophila melanogaster]	0.349	0.398	83	0.39
CUFF.106883.1	1100	0.48	0.54	1.125	0.922	0.0096	0.9928	gi|30699436|ref|NP_178080.2|	leucine-rich repeat transmembrane protein kinase, putative [Arabidopsis thaliana]	0.396	0.303	176	7e-18
CUFF.106897.1	288	4.2	5.54	1.319	0.3144	1.0122	0.5975	gi|15233069|ref|NP_188782.1|	protein kinase family protein [Arabidopsis thaliana]	0.5	0.375	70	3
CUFF.107001.1	142	0.27	2.89	10.7037	0.0091	6.7989	0.0473
CUFF.107009.1	521	0.44	0.35	0.7955	0.9819	0.0005	0.9928
CUFF.107065.1	550	0.76	1.57	2.0658	0.0731	3.2117	0.233
CUFF.10709.1	1049	0.5	0.26	0.52	0.2414	1.3722	0.5132
CUFF.107179.1	541	2.8	3.88	1.3857	0.1608	1.9665	0.4019	gi|15241555|ref|NP_198698.1|	amino acid transporter family protein [Arabidopsis thaliana]	0.375	0.532	167	3e-11
CUFF.107183.2	821	3.69	4.27	1.1572	0.3974	0.7162	0.6756	sp|Q3KSU1|EB2_EBVG	mRNA export factor EB2 OS=Epstein-Barr virus (strain GD1) GN=BSLF2 PE=1 SV=2	0.329	0.3	72	7.3
CUFF.107183.4	171	4.2	4.53	1.0786	0.9543	0.0033	0.9928
CUFF.107197.1	114	1.33	2.4	1.8045	0.5414	0.373	0.7976
CUFF.107343.1	168	10.81	16.01	1.481	0.0536	3.7244	0.187	sp|Q49KU0|YCF1_EUCGG	Putative membrane protein ycf1 OS=Eucalyptus globulus subsp. globulus GN=ycf1 PE=3 SV=1	0.383	0.839	67	6.7
CUFF.107367.1	1663	0.68	0.58	0.8529	0.6453	0.2118	0.891
CUFF.107449.1	591	1.47	0.31	0.2109	0.0016	9.9814	0.0113
CUFF.107451.1	613	1.17	0.89	0.7607	0.5718	0.3197	0.8244	gi|51092277|ref|NP_932785.1|	protocadherin alpha 2 [Mus musculus]	0.3	0.343	71	5.6
CUFF.107455.1	605	0.25	0.3	1.2	0.9271	0.0084	0.9928	sp|A6S9N4|PAN1_BOTFB	Actin cytoskeleton-regulatory complex protein pan1 OS=Botryotinia fuckeliana (strain B05.10) GN=pan1 PE=3 SV=1	0.324	0.367	69	9.2
CUFF.107465.1	488	2.02	4.2	2.0792	0.0034	8.5802	0.0212	gi|17532903|ref|NP_496482.1|	hypothetical protein F07A11.4 [Caenorhabditis elegans]	0.367	0.301	68	7.2
CUFF.107471.1	543	5.3	2.35	0.4434	0.0002	14.1779	0.0018
CUFF.10759.1	502	0.68	0.73	1.0735	0.9181	0.0106	0.9928
CUFF.107613.1	1276	1.3	12.65	9.7308	0	333.911	0
CUFF.107645.1	479	5.37	5.14	0.9572	0.879	0.0232	0.9869	sp|A5DAD0|PAN2_PICGU	PAB-dependent poly(A)-specific ribonuclease subunit PAN2 OS=Pichia guilliermondii GN=PAN2 PE=3 SV=3	0.338	0.407	69	5.2
CUFF.107645.2	270	6.45	6.25	0.969	0.9741	0.0011	0.9928	gi|21245045|ref|NP_644627.1|	hypothetical protein XAC4333 [Xanthomonas axonopodis pv. citri str. 306]	0.474	0.422	69	4
CUFF.107645.3	996	2.62	3.62	1.3817	0.0612	3.5048	0.2067
CUFF.107645.4	395	1.25	1.62	1.296	0.6288	0.2337	0.8767	gi|77020131|ref|YP_337857.1|	NADH dehydrogenase subunit 4 [Lysiosquillina maculata]	0.34	0.38	72	1.8
CUFF.107645.5	274	3.04	2.99	0.9836	0.9098	0.0128	0.9928	gi|17536335|ref|NP_495353.1|	hypothetical protein T19D12.9 [Caenorhabditis elegans]	0.372	0.471	66	8.8
CUFF.107647.1	1480	2.43	2.59	1.0658	0.729	0.12	0.9472
CUFF.107647.2	1864	2.15	2.76	1.2837	0.0747	3.1776	0.2354
CUFF.107707.1	565	9.11	8.47	0.9297	0.6214	0.2439	0.8694
CUFF.10771.1	518	0.66	1.23	1.8636	0.1999	1.6432	0.4566
CUFF.107885.1	491	0.54	0.46	0.8519	0.9736	0.0011	0.9928	sp|Q9ZST1|RR17_ORYSJ	30S ribosomal protein S17, chloroplastic OS=Oryza sativa subsp. japonica GN=RPS17 PE=2 SV=1	0.451	0.312	69	5.6
CUFF.107979.1	370	0.51	0.62	1.2157	0.9819	0.0005	0.9928
CUFF.107983.1	748	0.56	0.67	1.1964	0.8236	0.0497	0.9829
CUFF.107985.1	454	0.67	2.11	3.1493	0.0058	7.6036	0.0333	sp|Q8WTR8|NET5_HUMAN	Netrin-5 OS=Homo sapiens GN=NTN5 PE=2 SV=2	0.362	0.383	67	7.6
CUFF.108015.1	298	1.27	2.29	1.8031	0.2053	1.6041	0.4653	sp|Q033U7|ASSY_LACC3	Argininosuccinate synthase OS=Lactobacillus casei (strain ATCC 334) GN=argG PE=3 SV=1	0.395	0.433	67	6.6
CUFF.1081.1	479	0	0.95	Inf	0.0006	11.6552	0.0049	gi|15218606|ref|NP_174697.1|	STOP1 (sensitive to proton rhizotoxicity 1); nucleic acid binding / transcription factor/ zinc ion binding [Arabidopsis thaliana]	0.346	0.326	67	8.8
CUFF.108301.1	86	8.36	7.42	0.8876	0.8699	0.0268	0.9829
CUFF.108303.1	105	5.04	5.64	1.119	0.922	0.0096	0.9928
CUFF.108305.1	81	7.94	2.81	0.3539	0.0484	3.8978	0.1748
CUFF.108593.1	669	0.17	0.68	4	0.0427	4.1069	0.1581	gi|159038991|ref|YP_001538244.1|	leucyl-tRNA synthetase [Salinispora arenicola CNS-205]	0.315	0.413	73	3.9
CUFF.108669.1	413	1.28	0.11	0.0859	0.0028	8.9371	0.0179	sp|Q7RTY7|OVCH1_HUMAN	Ovochymase-1 OS=Homo sapiens GN=OVCH1 PE=2 SV=2	0.375	0.349	68	5.1
CUFF.108671.1	193	1.18	0.94	0.7966	0.9819	0.0005	0.9928
CUFF.108707.1	838	1.63	2.39	1.4663	0.1062	2.6094	0.3006	gi|148727370|ref|NP_982258.2|	immediate early response gene 5-like protein [Homo sapiens]	0.324	0.376	73	5.8
CUFF.108709.1	113	2.34	0.81	0.3462	0.2785	1.1745	0.5548
CUFF.108711.1	137	4.7	0.33	0.0702	0.0005	11.9897	0.0042
CUFF.108713.1	115	1.97	4.76	2.4162	0.1143	2.4942	0.3175
CUFF.108715.1	238	2.7	4.6	1.7037	0.125	2.3535	0.3381	sp|Q966L8|CHE1_CAEEL	Transcription factor che-1 OS=Caenorhabditis elegans GN=che-1 PE=1 SV=3	0.378	0.466	66	8.8
CUFF.108717.1	117	1.29	1.56	1.2093	0.9271	0.0084	0.9928
CUFF.108719.1	460	16.94	15.16	0.8949	0.3215	0.983	0.6076	sp|Q290X3|LIG_DROPS	Protein lingerer OS=Drosophila pseudoobscura pseudoobscura GN=lig PE=3 SV=3	0.469	0.32	73	1.6
CUFF.108719.2	656	19.96	17.93	0.8983	0.2055	1.6029	0.4656
CUFF.108743.1	459	1.48	0.99	0.6689	0.4003	0.7076	0.6786
CUFF.10879.1	163	0.7	1.96	2.8	0.2118	1.5592	0.473
CUFF.10881.1	319	0.95	0.57	0.6	0.5819	0.3032	0.8321
CUFF.108919.1	536	9.53	7.57	0.7943	0.1028	2.6613	0.2944	gi|30687920|ref|NP_173670.2|	proton-dependent oligopeptide transport (POT) family protein [Arabidopsis thaliana]	0.597	0.347	189	9e-14
CUFF.108935.1	823	0.32	0.11	0.3438	0.2785	1.1745	0.5548	sp|P0C2F6|RNHX1_ARATH	Putative ribonuclease H protein At1g65750 OS=Arabidopsis thaliana GN=At1g65750 PE=3 SV=1	0.349	0.605	209	1e-15
CUFF.108939.1	516	0.44	0.27	0.6136	0.6951	0.1537	0.9247	sp|P11369|POL2_MOUSE	Retrovirus-related Pol polyprotein LINE-1 OS=Mus musculus GN=Pol PE=1 SV=2	0.393	0.517	129	7e-07
CUFF.108959.1	134	2.82	2.04	0.7234	0.7027	0.1457	0.9267
CUFF.109003.1	98	5.79	5.58	0.9637	0.922	0.0096	0.9928
CUFF.109111.1	917	4.5	7.16	1.5911	0.0003	13.1048	0.0027	gi|30698791|ref|NP_849876.1|	unknown protein [Arabidopsis thaliana]	0.715	0.471	544	2e-54
CUFF.109121.2	436	9.98	7.84	0.7856	0.1179	2.4447	0.3242	gi|91978575|ref|YP_571234.1|	4-hydroxybenzoate polyprenyltransferase [Rhodopseudomonas palustris BisB5]	0.417	0.33	66	8.9
CUFF.109147.1	539	0.63	0.25	0.3968	0.2504	1.321	0.5225	sp|Q8CG65|SSPO_MOUSE	SCO-spondin OS=Mus musculus GN=Sspo PE=2 SV=1	0.309	0.378	73	2.4
CUFF.109211.1	755	1.2	0.97	0.8083	0.6006	0.2741	0.8517	sp|P69337|US19_HCMVT	Transmembrane protein HWLF4 OS=Human cytomegalovirus (strain Towne) GN=US19 PE=2 SV=1	0.333	0.381	74	3.7
CUFF.109233.1	449	1.18	0.91	0.7712	0.6953	0.1534	0.9247	sp|P00506|AATM_PIG	Aspartate aminotransferase, mitochondrial OS=Sus scrofa GN=GOT2 PE=1 SV=2	0.333	0.321	68	5.6
CUFF.109233.2	530	0.93	1.72	1.8495	0.1138	2.5	0.3173
CUFF.109277.1	911	1.74	1.8	1.0345	0.9781	0.0008	0.9928
CUFF.109279.1	723	7.17	7.5	1.046	0.7649	0.0895	0.9537
CUFF.109279.2	824	6.93	7.14	1.0303	0.8574	0.0323	0.9829
CUFF.109279.3	1125	5.72	5.79	1.0122	0.952	0.0036	0.9928
CUFF.109279.4	568	4.6	4.81	1.0457	0.8613	0.0305	0.9829	gi|254553310|ref|NP_777275.2|	MICAL-like 2 [Mus musculus]	0.328	0.306	76	1.2
CUFF.109279.5	1587	3.53	2.87	0.813	0.1248	2.356	0.3378
CUFF.109281.1	177	1.28	1.55	1.2109	0.9736	0.0011	0.9928
CUFF.109283.1	842	4.04	4.01	0.9926	0.9859	0.0003	0.9958
CUFF.109285.1	578	2.36	2.44	1.0339	0.9784	0.0007	0.9928	gi|18379308|ref|NP_563705.1|	thioesterase family protein [Arabidopsis thaliana]	0.483	0.452	208	6e-16
CUFF.109431.1	958	6.2	7.42	1.1968	0.1253	2.35	0.3388
CUFF.109431.2	1265	9.48	10.05	1.0601	0.5019	0.4508	0.7857
CUFF.109431.3	1011	10.37	11.09	1.0694	0.4676	0.5277	0.7576
CUFF.109431.4	845	8.15	8.95	1.0982	0.4104	0.6777	0.6925
CUFF.109473.1	718	6.9	7.55	1.0942	0.5171	0.4197	0.7962	gi|167830481|ref|NP_766036.2|	RING finger protein 43 precursor [Mus musculus]	0.329	0.318	72	5.8
CUFF.109473.3	416	2.64	2.19	0.8295	0.6196	0.2464	0.8672	gi|221329875|ref|NP_001138192.1|	CG11138, isoform D [Drosophila melanogaster]	0.355	0.447	71	2.3
CUFF.109479.1	705	0.21	0.84	4	0.0184	5.5546	0.0827
CUFF.109493.1	300	0.25	1.22	4.88	0.0566	3.6339	0.1941
CUFF.109499.1	360	27.12	34.19	1.2607	0.0089	6.8485	0.0467
CUFF.109583.1	2134	1.19	1.41	1.1849	0.3684	0.809	0.6581
CUFF.109583.2	2198	1.1	1.56	1.4182	0.0517	3.7856	0.1831
CUFF.109583.3	2231	1.1	1.59	1.4455	0.0343	4.4808	0.1348
CUFF.109597.1	1791	4.65	1.58	0.3398	0	65.804	0
CUFF.109597.2	1659	4.26	1.4	0.3286	0	58.246	0
CUFF.109601.1	629	0.48	0.14	0.2917	0.1832	1.7717	0.4295
CUFF.109621.1	3312	1.34	1.47	1.097	0.5114	0.4311	0.7899
CUFF.109645.1	557	0.27	5.56	20.5926	0	78.5024	0
CUFF.109739.1	69	5.48	19.82	3.6168	0.0003	13.2838	0.0027	gi|24640036|ref|NP_572290.1|	CG5921, isoform B [Drosophila melanogaster]	0.571	0.913	73	1.2
CUFF.109741.1	1532	1.9	4.94	2.6	0	51.0954	0
CUFF.109823.1	717	37.26	45.64	1.2249	0.0001	14.4613	0.001
CUFF.109823.2	139	43.28	37.06	0.8563	0.2279	1.454	0.493	sp|P59825|PEPX_RHOBA	Putative Xaa-Pro dipeptidyl-peptidase OS=Rhodopirellula baltica GN=RB9674 PE=3 SV=1	0.348	0.993	78	0.35
CUFF.109825.1	679	36.5	46.92	1.2855	0	21.0953	0	sp|P54634|POLG_LORDV	Genome polyprotein OS=Lordsdale virus (strain GII/Human/United Kingdom/Lordsdale/1993) GN=ORF1 PE=3 SV=1	0.333	0.305	71	6.9
CUFF.109825.2	754	33.57	42.68	1.2714	0	19.5504	0
CUFF.109825.3	404	26.6	24.03	0.9034	0.2816	1.1592	0.5586
CUFF.109847.1	230	4.11	0.79	0.1922	0.0006	11.6977	0.0049
CUFF.109975.1	1130	2.18	3.55	1.6284	0.0034	8.5958	0.0212	sp|Q6UXD5|SE6L2_HUMAN	Seizure 6-like protein 2 OS=Homo sapiens GN=SEZ6L2 PE=1 SV=1	0.328	0.308	73	9.2
CUFF.109977.1	365	1.14	1.75	1.5351	0.3868	0.749	0.6634
CUFF.109977.2	314	1.33	1.6	1.203	0.8236	0.0497	0.9829
CUFF.109977.3	373	1.22	1.59	1.3033	0.6418	0.2164	0.8895
CUFF.110089.1	411	1.66	1.11	0.6687	0.4003	0.7076	0.6786	gi|21356021|ref|NP_647859.1|	Ack [Drosophila melanogaster]	0.34	0.343	70	3
CUFF.110115.1	688	0.77	0.33	0.4286	0.1425	2.1505	0.3711
CUFF.110189.1	845	48.76	29.13	0.5974	0	100.05	0
CUFF.110265.1	459	4.04	3.77	0.9332	0.8359	0.0429	0.9829	gi|161377429|ref|NP_663499.2|	methyltransferase-like protein 8 isoform a [Mus musculus]	0.42	0.327	71	2.7
CUFF.11033.3	445	18.28	29.5	1.6138	0	28.1042	0	gi|71988776|ref|NP_506583.2|	COHesin family member (coh-3) [Caenorhabditis elegans]	0.413	0.31	69	4.2
CUFF.11033.4	1436	18.5	28.38	1.5341	0	72.2994	0
CUFF.110345.1	1395	0.87	1.31	1.5057	0.1063	2.6085	0.3006
CUFF.110351.1	440	0.86	1.14	1.3256	0.6698	0.1818	0.9079	gi|15235693|ref|NP_193073.1|	unknown protein [Arabidopsis thaliana]	0.353	0.58	106	0.0002
CUFF.110407.1	288	1.58	1.27	0.8038	0.797	0.0662	0.9759	sp|Q5R5Q2|SRRM1_PONAB	Serine/arginine repetitive matrix protein 1 OS=Pongo abelii GN=SRRM1 PE=2 SV=1	0.449	0.51	66	8.7
CUFF.110437.1	1097	31.87	30.91	0.9699	0.5526	0.3528	0.8052	sp|Q9UQ16|DYN3_HUMAN	Dynamin-3 OS=Homo sapiens GN=DNM3 PE=1 SV=4	0.37	0.325	80	1.4
CUFF.110437.2	1144	23.75	22.75	0.9579	0.4611	0.5431	0.75
CUFF.110457.1	445	1.02	1.33	1.3039	0.6418	0.2164	0.8895	sp|O40955|POLN_RUBVR	Non-structural polyprotein p200 OS=Rubella virus (strain RA27/3 vaccine) PE=3 SV=1	0.353	0.344	69	4.1
CUFF.110459.1	707	0.37	1.16	3.1351	0.0128	6.1928	0.0623
CUFF.110509.1	1256	3.16	4.57	1.4462	0.0063	7.4579	0.0354
CUFF.110563.1	552	0.62	0.99	1.5968	0.3881	0.745	0.6634	sp|Q9UI36|DACH1_HUMAN	Dachshund homolog 1 OS=Homo sapiens GN=DACH1 PE=1 SV=2	0.433	0.326	81	0.31
CUFF.110565.1	2281	7.55	7.39	0.9788	0.7956	0.0671	0.9757
CUFF.110565.2	2288	7.74	7.65	0.9884	0.8933	0.018	0.9928
CUFF.110565.3	1703	8.42	8.54	1.0143	0.8851	0.0209	0.9923
CUFF.110567.1	33	0	1.38	Inf	0.9259	0.0087	0.9928
CUFF.110569.1	120	1.89	1.14	0.6032	0.6951	0.1537	0.9247
CUFF.110571.1	37	1.02	0	0	0.9259	0.0087	0.9928
CUFF.110591.1	1102	32.86	22.34	0.6799	0	52.6314	0
CUFF.110599.1	464	0.41	0.49	1.1951	0.9819	0.0005	0.9928
CUFF.11061.1	132	16.34	17.61	1.0777	0.7701	0.0854	0.957
CUFF.110661.1	700	1.57	1.76	1.121	0.7681	0.0869	0.9552
CUFF.110759.1	763	5.41	4.78	0.8835	0.4442	0.5855	0.7291	gi|30688588|ref|NP_189335.2|	unknown protein [Arabidopsis thaliana]	0.49	0.401	271	5e-23
CUFF.110919.1	1130	5.93	5.24	0.8836	0.3149	1.0101	0.5983
CUFF.110919.2	920	7.73	6.34	0.8202	0.0926	2.8294	0.2734
CUFF.110997.1	129	1.47	0.71	0.483	0.6049	0.2676	0.853
CUFF.111007.1	485	3.67	2.54	0.6921	0.1536	2.0359	0.3912	gi|30681577|ref|NP_187712.2|	AtRLP34 (Receptor Like Protein 34); kinase/ protein binding [Arabidopsis thaliana]	0.558	0.322	89	0.026
CUFF.111007.2	1692	1.77	2.37	1.339	0.0685	3.3189	0.2232	gi|15219699|ref|NP_174809.1|	leucine-rich repeat transmembrane protein kinase, putative [Arabidopsis thaliana]	0.413	0.819	823	2e-86
CUFF.111035.1	675	0.9	0.74	0.8222	0.7724	0.0836	0.9591	gi|159032027|ref|NP_796077.2|	sentrin-specific protease 5 [Mus musculus]	0.325	0.356	72	5.2
CUFF.111095.1	398	0.67	0.57	0.8507	0.9736	0.0011	0.9928	sp|P20230|DEF1_HORVU	Defensin-like protein 1 OS=Hordeum vulgare PE=1 SV=1	0.46	0.377	106	0.0002
CUFF.111099.1	557	0.61	0.16	0.2623	0.1186	2.436	0.3248	gi|17507029|ref|NP_492165.1|	hypothetical protein F30F8.9 [Caenorhabditis elegans]	0.397	0.312	72	3.5
CUFF.11111.1	628	1.02	0.51	0.5	0.1583	1.9907	0.397	sp|Q2JRG5|COBQ_SYNJA	Cobyric acid synthase OS=Synechococcus sp. (strain JA-3-3Ab) GN=cobQ PE=3 SV=1	0.303	0.363	69	10
CUFF.111167.1	330	0.11	2.49	22.6364	0	18.9883	0	gi|21264602|ref|NP_005551.3|	laminin subunit alpha-5 precursor [Homo sapiens]	0.439	0.518	69	3.8
CUFF.111179.1	145	1.83	0.94	0.5137	0.5062	0.4419	0.7857
CUFF.111217.1	653	0.12	0.14	1.1667	0.7505	0.1011	0.9537	gi|296434253|ref|NP_001171795.1|	Fc receptor-like A isoform 1 precursor [Homo sapiens]	0.333	0.386	73	3.7
CUFF.111229.1	504	14.26	8.77	0.615	0.0001	15.3708	0.001
CUFF.111259.1	574	37.11	34.86	0.9394	0.3411	0.9062	0.6328
CUFF.111261.1	351	0.22	1.17	5.3182	0.0307	4.6707	0.124
CUFF.111267.1	912	0.46	0.4	0.8696	0.9566	0.003	0.9928	sp|O49680|PP324_ARATH	Pentatricopeptide repeat-containing protein At4g19220, mitochondrial OS=Arabidopsis thaliana GN=PCMP-E2 PE=2 SV=2	0.487	0.98	726	1e-75
CUFF.111305.1	1267	8.42	7.91	0.9394	0.5184	0.4171	0.7976
CUFF.111305.2	313	7.74	7.43	0.9599	0.9013	0.0154	0.9928	gi|159032530|ref|NP_976220.2|	leukocyte tyrosine kinase receptor isoform D precursor [Mus musculus]	0.477	0.422	75	0.79
CUFF.111359.1	706	0.59	0.65	1.1017	0.9912	0.0001	0.9969
CUFF.111647.1	655	0.4	0.7	1.75	0.3848	0.7554	0.6634
CUFF.111649.1	798	1.14	1.83	1.6053	0.1025	2.6656	0.2944	gi|257054365|ref|YP_003132197.1|	porphobilinogen synthase [Saccharomonospora viridis DSM 43017]	0.327	0.38	74	4.1
CUFF.111707.1	326	0.58	1.96	3.3793	0.0235	5.13	0.1009	sp|Q7SEM8|PALC_NEUCR	pH-response regulator protein palC OS=Neurospora crassa GN=palc-1 PE=3 SV=1	0.487	0.359	66	8.6
CUFF.111729.1	551	0.41	0.41	1	0.7662	0.0885	0.9537	gi|50083281|ref|NP_919262.2|	serine/arginine repetitive matrix protein 4 [Homo sapiens]	0.38	0.387	72	3.4
CUFF.11173.1	1283	3.21	3.66	1.1402	0.3824	0.7629	0.6634	gi|42562487|ref|NP_174606.2|	tetratricopeptide repeat (TPR)-containing protein [Arabidopsis thaliana]	0.315	0.601	345	5e-55
CUFF.111823.1	957	8.26	7.1	0.8596	0.1703	1.8802	0.4162
CUFF.111823.2	898	8.81	8.43	0.9569	0.7093	0.139	0.9322	gi|42567576|ref|NP_195796.2|	VHS domain-containing protein / GAT domain-containing protein [Arabidopsis thaliana]	0.44	0.304	187	4e-13
CUFF.111823.3	691	8.32	8.31	0.9988	0.9611	0.0024	0.9928	gi|32565355|ref|NP_491651.2|	COLlagen family member (col-53) [Caenorhabditis elegans]	0.375	0.313	79	0.83
CUFF.111827.1	3131	5.99	6.36	1.0618	0.3818	0.7649	0.6634
CUFF.111827.2	4601	5.38	5.63	1.0465	0.4475	0.5769	0.7339
CUFF.111827.3	3842	5.97	6.47	1.0838	0.1846	1.7599	0.4313
CUFF.111827.4	4893	5.25	5.51	1.0495	0.3983	0.7134	0.6767
CUFF.111829.1	4217	5.26	5.45	1.0361	0.5801	0.3061	0.8321
CUFF.111883.1	858	3.57	4.73	1.3249	0.0801	3.0635	0.247
CUFF.111931.1	344	5.17	5.17	1	0.9151	0.0114	0.9928	sp|Q39VA3|TRUB_GEOMG	tRNA pseudouridine synthase B OS=Geobacter metallireducens (strain GS-15 / ATCC 53774 / DSM 7210) GN=truB PE=3 SV=1	0.488	0.358	66	8.7
CUFF.111933.1	2385	2.54	3.29	1.2953	0.0215	5.2871	0.0942
CUFF.111977.1	1273	1.52	1.47	0.9671	0.9617	0.0023	0.9928
CUFF.111977.2	361	3.56	1.52	0.427	0.0112	6.4389	0.0557	sp|Q54LU8|Y8646_DICDI	Probable serine/threonine-protein kinase DDB_G0286465 OS=Dictyostelium discoideum GN=DDB_G0286465 PE=3 SV=1	0.423	0.432	72	1.7
CUFF.111977.3	284	1.33	3.05	2.2932	0.0461	3.9766	0.1682	gi|182415638|ref|YP_001820704.1|	tRNA (5-methylaminomethyl-2-thiouridylate)-methyltransferase [Opitutus terrae PB90-1]	0.471	0.359	71	2.3
CUFF.112097.1	425	1.25	1.72	1.376	0.4888	0.4793	0.7763	sp|Q9EQ60|CAC1H_RAT	Voltage-dependent T-type calcium channel subunit alpha-1H OS=Rattus norvegicus GN=Cacna1h PE=2 SV=2	0.438	0.339	66	8.8
CUFF.11215.1	204	1.11	1.12	1.009	0.7662	0.0885	0.9537
CUFF.112193.1	483	782.27	620.58	0.7933	0	215.351	0	gi|24583165|ref|NP_609322.1|	CG4598 [Drosophila melanogaster]	0.339	0.348	68	7
CUFF.112193.2	250	1103.62	847.63	0.768	0	200.849	0	gi|87199298|ref|YP_496555.1|	elongation factor G [Novosphingobium aromaticivorans DSM 12444]	0.52	0.3	67	6.7
CUFF.112193.3	320	1553.07	1463.73	0.9425	0	20.2365	0
CUFF.112195.1	1061	717.43	556.81	0.7761	0	514.492	0
CUFF.112195.2	92	472.55	389.42	0.8241	0	17.4641	0
CUFF.112195.3	345	1475.96	1385.01	0.9384	0	23.8429	0
CUFF.11221.1	718	0.9	0.44	0.4889	0.1583	1.9907	0.397
CUFF.112213.1	4404	3.19	3.32	1.0408	0.6132	0.2555	0.8614	gi|79368222|ref|NP_176362.3|	phosphoinositide binding [Arabidopsis thaliana]	0.334	0.416	546	7e-54
CUFF.112289.1	1357	15.28	18.41	1.2048	0.0023	9.3029	0.0152
CUFF.112415.1	128	5.03	2.49	0.495	0.1583	1.9907	0.397
CUFF.112419.1	176	10.32	10.62	1.0291	0.9777	0.0008	0.9928	gi|193208474|ref|NP_506464.2|	hypothetical protein R10D12.9 [Caenorhabditis elegans]	0.371	0.597	69	3.9
CUFF.112529.1	1132	9.06	8.58	0.947	0.5815	0.3039	0.8321	gi|240255333|ref|NP_187865.6|	unknown protein [Arabidopsis thaliana]	0.815	0.358	555	1e-55
CUFF.112531.1	458	6.69	7.27	1.0867	0.6684	0.1835	0.9079	gi|240255333|ref|NP_187865.6|	unknown protein [Arabidopsis thaliana]	0.477	0.989	334	8e-31
CUFF.112579.1	697	1.9	2.94	1.5474	0.0659	3.3832	0.2177
CUFF.112581.1	478	0.71	1.14	1.6056	0.3881	0.745	0.6634
CUFF.112593.1	839	9.97	11.41	1.1444	0.176	1.8307	0.4198
CUFF.112593.2	502	8.97	11.08	1.2352	0.1156	2.4754	0.3197	sp|Q2PC93|SSPO_CHICK	SCO-spondin OS=Gallus gallus GN=SSPO PE=2 SV=1	0.385	0.311	75	1.2
CUFF.112609.1	730	0.16	0.37	2.3125	0.3432	0.8985	0.6339
CUFF.112629.1	749	1.16	2.07	1.7845	0.0424	4.1191	0.1581
CUFF.112665.1	482	0.63	0.38	0.6032	0.5819	0.3032	0.8321	sp|O94538|SNU66_SCHPO	U4/U6.U5 tri-snRNP-associated protein snu66 OS=Schizosaccharomyces pombe GN=snu66 PE=1 SV=1	0.354	0.405	80	0.28
CUFF.112703.1	326	0.93	0.42	0.4516	0.3597	0.8388	0.6507	gi|19387582|ref|NP_598309.1|	Pol1 [Porcine epidemic diarrhea virus]	0.444	0.331	71	2.3
CUFF.112733.1	486	3.58	2.72	0.7598	0.2922	1.1095	0.5673
CUFF.112751.1	576	13.93	15.11	1.0847	0.4411	0.5935	0.7253	gi|17557630|ref|NP_504367.1|	Serpentine Receptor, class AB (class A-like) family member (srab-2) [Caenorhabditis elegans]	0.4	0.312	69	8.4
CUFF.112901.1	440	0.43	0.21	0.4884	0.6049	0.2676	0.853
CUFF.112901.2	550	1.03	0.17	0.165	0.007	7.2821	0.0385
CUFF.112921.1	533	1.99	2.74	1.3769	0.2678	1.2281	0.5459
CUFF.112933.1	80	1.89	6.27	3.3175	0.0539	3.7157	0.1871
CUFF.112947.1	1028	4.6	5.72	1.2435	0.0947	2.793	0.2786
CUFF.113009.1	1090	4.2	4.77	1.1357	0.3661	0.817	0.6572	gi|224548936|ref|NP_001139113.1|	serine/arginine repetitive matrix protein 5 [Homo sapiens]	0.312	0.344	73	8.7
CUFF.113009.3	366	6.1	6.1	1	0.9251	0.0088	0.9928	sp|Q84MN7|HFA2A_ORYSJ	Heat stress transcription factor A-2a OS=Oryza sativa subsp. japonica GN=HSFA2A PE=2 SV=1	0.455	0.361	71	2.3
CUFF.113009.4	202	10.68	14.22	1.3315	0.14	2.1783	0.3664
CUFF.113049.1	52	0	0	NaN	NaN	NaN	NaN
CUFF.113061.1	800	0.43	0.74	1.7209	0.2816	1.1595	0.5586	sp|Q8H6B1|SPT16_MAIZE	FACT complex subunit SPT16 OS=Zea mays GN=SPT16 PE=2 SV=1	0.744	0.998	984	1e-105
CUFF.113075.3	1015	2.2	1.98	0.9	0.6601	0.1934	0.9008
CUFF.113075.4	368	2.16	2.85	1.3194	0.4425	0.5899	0.7266	sp|Q810K9|GXLT2_MOUSE	Glucoside xylosyltransferase 2 OS=Mus musculus GN=Gxylt2 PE=2 SV=1	0.526	0.31	69	4
CUFF.113077.1	1790	2.16	1.99	0.9213	0.6374	0.2221	0.8861
CUFF.113103.2	1063	5.13	2.4	0.4678	0	24.6697	0	gi|30683822|ref|NP_850115.1|	NCRK; kinase [Arabidopsis thaliana]	0.651	0.954	1072	1e-115
CUFF.113105.1	951	3.98	2.54	0.6382	0.0091	6.8048	0.0473
CUFF.113171.1	606	0.56	0.6	1.0714	0.9181	0.0106	0.9928
CUFF.113181.1	1002	3.02	4.28	1.4172	0.0269	4.8993	0.1119
CUFF.113181.2	1149	2.63	3.73	1.4183	0.0269	4.8993	0.1119
CUFF.113181.3	1233	2.45	3.47	1.4163	0.0269	4.8993	0.1119
CUFF.113181.4	716	0.58	1.08	1.8621	0.1501	2.0712	0.3841	sp|B9JEV4|ACSA_AGRRK	Acetyl-coenzyme A synthetase OS=Agrobacterium radiobacter (strain K84 / ATCC BAA-868) GN=acsA PE=3 SV=1	0.325	0.335	70	9.9
CUFF.113185.1	576	0.99	2.14	2.1616	0.021	5.3268	0.0923
CUFF.113217.3	647	0.99	1.27	1.2828	0.582	0.303	0.8321
CUFF.113227.1	246	0.46	1.67	3.6304	0.0744	3.1832	0.2349	gi|17564746|ref|NP_507737.1|	Seven TM Receptor family member (str-81) [Caenorhabditis elegans]	0.303	0.805	67	6.7
CUFF.113229.1	1115	1.83	2.08	1.1366	0.5737	0.3165	0.8259	sp|P0C0X5|PIN1B_ORYSJ	Probable auxin efflux carrier component 1b OS=Oryza sativa subsp. japonica GN=PIN1B PE=2 SV=1	0.593	0.317	287	1e-24
CUFF.11323.1	1108	4.13	4.24	1.0266	0.9041	0.0145	0.9928
CUFF.113237.1	364	4.16	2.13	0.512	0.0238	5.1123	0.102
CUFF.113249.1	685	6.57	7.79	1.1857	0.2172	1.5225	0.4806
CUFF.11325.1	135	3.36	2.36	0.7024	0.6046	0.268	0.853	gi|15226502|ref|NP_179722.1|	mannose 6-phosphate reductase (NADPH-dependent), putative [Arabidopsis thaliana]	0.773	0.489	78	0.35
CUFF.113355.1	5800	19.4	22.15	1.1418	0	25.3038	0	sp|Q99315|YG31B_YEAST	Transposon Ty3-G Gag-Pol polyprotein OS=Saccharomyces cerevisiae GN=TY3B-G PE=1 SV=3	0.351	0.44	1221	1e-132
CUFF.113367.1	911	7.97	10.86	1.3626	0.0021	9.4192	0.0142	gi|18400653|ref|NP_564481.1|	unknown protein [Arabidopsis thaliana]	0.613	0.51	502	1e-49
CUFF.113419.1	803	1.23	1.02	0.8293	0.6582	0.1958	0.8989
CUFF.113445.1	267	0.28	0.17	0.6071	0.872	0.026	0.9829	sp|Q9N0J3|CEBPD_SHEEP	CCAAT/enhancer-binding protein delta OS=Ovis aries GN=CEBPD PE=3 SV=1	0.517	0.326	72	1.8
CUFF.113475.1	1081	0.74	0.63	0.8514	0.7811	0.0772	0.9623
CUFF.113477.1	1111	0.27	0.12	0.4444	0.3597	0.8388	0.6507
CUFF.113479.1	367	0.82	0.37	0.4512	0.3597	0.8388	0.6507	sp|O05731|Y889_HELPY	Probable iron chelatin transport system permease protein HP_0889 OS=Helicobacter pylori GN=HP_0889 PE=3 SV=1	0.345	0.45	68	5.2
CUFF.113489.1	610	3.1	3.74	1.2065	0.4063	0.6895	0.6868
CUFF.113493.1	91	2.91	1.5	0.5155	0.5062	0.4419	0.7857
CUFF.11351.1	1156	34.73	28	0.8062	0	19.7827	0
CUFF.11353.1	307	25.51	17.52	0.6868	0.0012	10.554	0.0088	sp|Q1AXL8|ISPE_RUBXD	4-diphosphocytidyl-2-C-methyl-D-erythritol kinase OS=Rubrobacter xylanophilus (strain DSM 9941 / NBRC 16129) GN=ispE PE=3 SV=1	0.462	0.635	84	0.072
CUFF.113533.1	210	3.24	1.52	0.4691	0.1162	2.4684	0.3205	gi|42572043|ref|NP_974112.1|	WRKY57; transcription factor [Arabidopsis thaliana]	0.318	0.629	66	8.7
CUFF.11361.1	273	3.33	3.34	1.003	0.8897	0.0192	0.9928	gi|240254239|ref|NP_175392.4|	unknown protein [Arabidopsis thaliana]	0.545	0.363	83	0.094
CUFF.113695.1	792	0.76	0.58	0.7632	0.6091	0.2615	0.8564
CUFF.113715.1	111	0.68	0.82	1.2059	0.7505	0.1011	0.9537
CUFF.113849.1	278	0.82	1.8	2.1951	0.1747	1.8421	0.4177
CUFF.1139.1	338	1.23	2.29	1.8618	0.1501	2.0712	0.3841	sp|O94269|UBP3_SCHPO	Probable ubiquitin carboxyl-terminal hydrolase 3 OS=Schizosaccharomyces pombe GN=ubp3 PE=2 SV=1	0.417	0.32	74	1
CUFF.114043.1	840	0.36	0.49	1.3611	0.7013	0.1472	0.9267	gi|15231970|ref|NP_187494.1|	pentatricopeptide (PPR) repeat-containing protein [Arabidopsis thaliana]	0.437	0.368	228	6e-18
CUFF.114047.1	1190	0.64	0.65	1.0156	0.9257	0.0087	0.9928
CUFF.114055.1	2234	23.3	21.61	0.9275	0.0668	3.3589	0.2195
CUFF.114087.1	247	1.07	0.74	0.6916	0.7662	0.0885	0.9537	sp|A7XYH5|SOBP_CHICK	Sine oculis-binding protein homolog OS=Gallus gallus GN=SOBP PE=2 SV=1	0.517	0.352	66	8.7
CUFF.114149.1	275	0.83	2.82	3.3976	0.0104	6.5577	0.0523	gi|42565219|ref|NP_189310.2|	unknown protein [Arabidopsis thaliana]	0.41	0.425	76	0.61
CUFF.114165.1	814	5.02	6.33	1.261	0.0985	2.7305	0.2872	gi|145324078|ref|NP_001077628.1|	unknown protein [Arabidopsis thaliana]	0.374	0.483	206	2e-15
CUFF.114171.1	33	2.29	0	0	0.5517	0.3543	0.8052
CUFF.114217.1	2605	1.8	2.24	1.2444	0.0957	2.7759	0.2805	gi|15220275|ref|NP_172572.1|	protein kinase family protein [Arabidopsis thaliana]	0.521	0.358	781	2e-81
CUFF.114225.1	665	0.51	0.96	1.8824	0.1999	1.6432	0.4566	gi|15238765|ref|NP_197320.1|	protein kinase family protein [Arabidopsis thaliana]	0.408	0.708	219	5e-17
CUFF.114227.1	725	1.1	0.5	0.4545	0.0767	3.1343	0.2391
CUFF.114229.1	329	0.92	0.42	0.4565	0.3597	0.8388	0.6507
CUFF.114243.1	689	4.06	5.23	1.2882	0.1404	2.174	0.3673
CUFF.114243.2	179	4.44	5.09	1.1464	0.7772	0.0801	0.9623	gi|18413402|ref|NP_567371.1|	PHD finger family protein [Arabidopsis thaliana]	0.661	0.989	231	6e-19
CUFF.11437.1	959	1.14	1.66	1.4561	0.1708	1.8762	0.4168	sp|P46872|KRP85_STRPU	Kinesin-II 85 kDa subunit OS=Strongylocentrotus purpuratus GN=KRP85 PE=1 SV=1	0.344	0.3	78	1.9
CUFF.114419.1	596	6.6	11.17	1.6924	0	16.5538	0	gi|119717414|ref|YP_924379.1|	translation initiation factor IF-2 [Nocardioides sp. JS614]	0.5	0.322	92	0.019
CUFF.114465.1	307	1.23	1.04	0.8455	0.9181	0.0106	0.9928
CUFF.114467.1	2116	5.87	9.63	1.6405	0	46.7203	0	gi|15238840|ref|NP_197351.1|	protein kinase family protein [Arabidopsis thaliana]	0.412	0.306	390	4e-36
CUFF.114467.2	1385	6.17	11.26	1.825	0	49.7782	0	gi|15238840|ref|NP_197351.1|	protein kinase family protein [Arabidopsis thaliana]	0.412	0.468	390	2e-36
CUFF.114475.1	5795	2.55	2.86	1.1216	0.1256	2.346	0.3395
CUFF.114475.2	4945	2.62	2.79	1.0649	0.4537	0.5613	0.7414
CUFF.114475.3	5820	2.59	2.84	1.0965	0.2201	1.5038	0.4838
CUFF.114475.4	5763	2.53	2.87	1.1344	0.0886	2.8997	0.2657
CUFF.114477.1	239	4.43	4.96	1.1196	0.7834	0.0756	0.9645
CUFF.114479.1	289	1.31	1.1	0.8397	0.9181	0.0106	0.9928
CUFF.114485.1	325	0.7	0.56	0.8	0.9819	0.0005	0.9928
CUFF.114535.1	41	0	1.11	Inf	0.9259	0.0087	0.9928
CUFF.114615.1	117	1.94	2.34	1.2062	0.9736	0.0011	0.9928
CUFF.114657.1	495	0.08	0.46	5.75	0.1398	2.1803	0.366	sp|P10978|POLX_TOBAC	Retrovirus-related Pol polyprotein from transposon TNT 1-94 OS=Nicotiana tabacum PE=2 SV=1	0.41	0.606	212	2e-16
CUFF.114679.1	165	11.01	11.88	1.079	0.7967	0.0664	0.9759	sp|Q7M2U7|APOE_ZALCA	Apolipoprotein E OS=Zalophus californianus GN=APOE PE=2 SV=1	0.531	0.582	69	3.9
CUFF.114687.1	278	0.82	0.66	0.8049	0.9819	0.0005	0.9928	gi|124358944|ref|NP_839998.2|	zinc finger protein 827 [Mus musculus]	0.333	0.906	68	5.1
CUFF.114715.1	2226	5.92	6.1	1.0304	0.7229	0.1257	0.9412	gi|15227012|ref|NP_178369.1|	unknown protein [Arabidopsis thaliana]	0.328	0.325	153	1e-08
CUFF.114783.1	957	5.1	7.53	1.4765	0.0012	10.4348	0.0088
CUFF.114783.2	451	2.94	3.13	1.0646	0.8892	0.0194	0.9928
CUFF.114785.1	1387	5.76	7.13	1.2378	0.0303	4.6947	0.1233
CUFF.114787.1	216	1.05	2.11	2.0095	0.2611	1.263	0.538	gi|15231050|ref|NP_188646.1|	CYP705A20; electron carrier/ heme binding / iron ion binding / monooxygenase/ oxygen binding [Arabidopsis thaliana]	0.5	0.333	68	5.1
CUFF.114897.3	1143	1.39	3.31	2.3813	0	21.5589	0
CUFF.114897.4	847	1.97	5.06	2.5685	0	28.1034	0
CUFF.114905.1	257	1.33	1.24	0.9323	0.9031	0.0148	0.9928	gi|15219062|ref|NP_176240.1|	F-box family protein [Arabidopsis thaliana]	0.486	0.409	66	8.6
CUFF.114937.1	1173	0.32	0.58	1.8125	0.2053	1.6041	0.4653
CUFF.114947.1	452	4.94	0.91	0.1842	0	30.7296	0
CUFF.114951.1	1046	0.87	0.09	0.1034	0.0001	15.8976	0.001
CUFF.114969.1	868	1.05	0.05	0.0476	0	19.4286	0
CUFF.115015.1	213	1.42	0.43	0.3028	0.1832	1.7717	0.4295
CUFF.115017.1	403	0.66	0.68	1.0303	0.8248	0.049	0.9829	gi|190891836|ref|YP_001978378.1|	DNA polymerase III protein, delta prime subunit [Rhizobium etli CIAT 652]	0.377	0.395	69	3.9
CUFF.115055.1	686	0.83	0.6	0.7229	0.568	0.326	0.8222
CUFF.115101.1	367	2.47	2.11	0.8543	0.7303	0.1188	0.9481	gi|59800535|ref|YP_207247.1|	4-hydroxy-3-methylbut-2-enyl diphosphate reductase [Neisseria gonorrhoeae FA 1090]	0.395	0.351	67	6.7
CUFF.115103.1	1879	1.51	2.67	1.7682	0.0002	14.2174	0.0018
CUFF.115123.1	1952	2.23	2.83	1.2691	0.0793	3.0801	0.2451
CUFF.115139.7	327	27.89	21.88	0.7845	0.0198	5.426	0.0882	sp|B9F2U5|GUFP_ORYSJ	Translation factor GUF1 homolog, chloroplastic OS=Oryza sativa subsp. japonica GN=LOC_Os02g06300 PE=3 SV=1	0.649	0.339	114	2e-05
CUFF.115163.1	566	6.48	5.07	0.7824	0.1478	2.0952	0.3798
CUFF.115163.2	921	9.37	10.2	1.0886	0.405	0.6935	0.6849	sp|P15268|MOSA_MAIZE	Autonomous transposable element EN-1 mosaic protein OS=Zea mays PE=2 SV=1	0.3	0.391	107	0.0008
CUFF.115163.3	445	15.73	19.05	1.2111	0.0731	3.2117	0.233
CUFF.115165.1	1603	16.29	16.78	1.0301	0.6167	0.2505	0.8643
CUFF.115175.1	1028	45.01	29.49	0.6552	0	79.4207	0
CUFF.115177.1	228	54.76	44.38	0.8104	0.0167	5.726	0.077
CUFF.115319.1	1111	2288.76	2013.82	0.8799	0	468.358	0
CUFF.115327.1	1085	0.03	1.34	44.6667	0	39.4161	0
CUFF.115329.1	955	0.52	2.05	3.9423	0	21.6587	0
CUFF.115357.1	1488	1.5	46.9	31.2667	0	1984.23	0	sp|P51108|DFRA_MAIZE	Dihydroflavonol-4-reductase OS=Zea mays GN=A1 PE=3 SV=1	0.777	0.724	1447	1e-159
CUFF.115413.1	428	1.15	0.43	0.3739	0.1086	2.5751	0.3053
CUFF.115419.1	639	0.3	0.78	2.6	0.103	2.6586	0.2944
CUFF.115427.4	446	3.73	3.68	0.9866	0.9617	0.0023	0.9928	gi|15218699|ref|NP_171805.1|	WD-40 repeat family protein / beige-related [Arabidopsis thaliana]	0.717	0.357	215	5e-17
CUFF.115427.5	1184	7.57	10.89	1.4386	0	16.7808	0
CUFF.115427.6	446	5.77	7.46	1.2929	0.1493	2.079	0.3827	gi|42562804|ref|NP_564728.2|	WD-40 repeat family protein / beige-related [Arabidopsis thaliana]	0.59	0.901	427	1e-41
CUFF.115437.1	239	2.85	4.01	1.407	0.3673	0.8127	0.6581	gi|42571913|ref|NP_974047.1|	binding [Arabidopsis thaliana]	0.57	0.992	219	2e-17
CUFF.115437.2	197	3.27	6.02	1.841	0.0668	3.3591	0.2195	gi|42571913|ref|NP_974047.1|	binding [Arabidopsis thaliana]	0.603	0.959	208	3e-16
CUFF.115437.3	305	2.36	1.79	0.7585	0.5718	0.3197	0.8244	gi|42571913|ref|NP_974047.1|	binding [Arabidopsis thaliana]	0.49	0.984	221	9e-18
CUFF.115439.1	1498	4.27	4.69	1.0984	0.4349	0.6096	0.7174	gi|42571913|ref|NP_974047.1|	binding [Arabidopsis thaliana]	0.497	0.995	1156	1e-125
CUFF.115491.1	2588	3.99	3.68	0.9223	0.4032	0.6989	0.6828
CUFF.115507.1	1064	25.07	27.46	1.0953	0.1011	2.6882	0.2931
CUFF.115507.2	562	35.61	38.28	1.075	0.2679	1.2274	0.546
CUFF.115507.3	239	9.97	10.3	1.0331	0.9362	0.0064	0.9928	gi|197106900|ref|YP_002132277.1|	translation initiation factor IF-2 [Phenylobacterium zucineum HLK1]	0.469	0.402	66	8.8
CUFF.115507.4	859	13.79	15.71	1.1392	0.1174	2.4522	0.323
CUFF.115509.1	267	10.06	11.61	1.1541	0.4488	0.5736	0.7348
CUFF.115529.1	1661	3.08	17.07	5.5422	0	435.108	0
CUFF.115529.2	533	5.47	37.88	6.925	0	355.469	0
CUFF.115529.3	455	3.99	29.15	7.3058	0	239.641	0
CUFF.115529.4	1390	2.48	12.72	5.129	0	256.086	0
CUFF.115531.1	378	0.2	1.93	9.65	0.0003	13.0241	0.0027
CUFF.115541.1	519	0.07	20.64	294.857	0	354.433	0	gi|118918400|ref|NP_032765.3|	histone-lysine N-methyltransferase, H3 lysine-36 and H4 lysine-20 specific [Mus musculus]	0.351	0.329	68	8.4
CUFF.115583.5	229	10.41	14.13	1.3573	0.0926	2.8294	0.2734	gi|28573576|ref|NP_611476.3|	CG8929, isoform A [Drosophila melanogaster]	0.515	0.432	69	3.9
CUFF.115693.1	377	0.7	0.85	1.2143	0.9359	0.0065	0.9928
CUFF.115779.1	609	2.98	2.32	0.7785	0.3253	0.9674	0.6114	sp|P50766|VE2_HPV20	Regulatory protein E2 OS=Human papillomavirus type 20 GN=E2 PE=3 SV=1	0.367	0.443	73	3.2
CUFF.115847.3	400	7.09	4.56	0.6432	0.0274	4.8681	0.113	gi|17569481|ref|NP_509645.1|	DumPY : shorter than wild-type family member (dpy-22) [Caenorhabditis elegans]	0.364	0.33	70	3
CUFF.115851.1	398	0.57	0.69	1.2105	0.9736	0.0011	0.9928
CUFF.115949.1	409	0.56	0.78	1.3929	0.7373	0.1125	0.9497
CUFF.115955.1	838	1.08	1.41	1.3056	0.424	0.6391	0.7069
CUFF.115955.2	898	2.74	3.71	1.354	0.0912	2.8534	0.2703
CUFF.115957.1	749	5.3	7.3	1.3774	0.0198	5.4266	0.0882	gi|77020274|ref|NP_001029140.1|	large proline-rich protein BAT3 isoform 1 [Rattus norvegicus]	0.392	0.316	87	0.11
CUFF.116017.1	293	7.49	6.22	0.8304	0.4213	0.6466	0.7038	gi|28574271|ref|NP_647670.3|	CG12024, isoform A [Drosophila melanogaster]	0.429	0.358	68	5.1
CUFF.116019.1	61	0.62	1.49	2.4032	0.872	0.026	0.9829
CUFF.116021.1	258	3.37	10.07	2.9881	0	20.8653	0
CUFF.11605.1	236	1.92	4.64	2.4167	0.0163	5.7755	0.0758	gi|182684315|ref|YP_001836062.1|	chlorohydrolase [Streptococcus pneumoniae CGSP14]	0.333	0.61	67	6.8
CUFF.116063.1	1234	2.79	2.92	1.0466	0.8303	0.0459	0.9829	gi|186507807|ref|NP_850399.2|	IQD14; calmodulin binding [Arabidopsis thaliana]	0.316	0.416	76	4.6
CUFF.116063.2	1019	1.6	1.57	0.9812	0.9781	0.0008	0.9928
CUFF.116065.1	1268	1.55	3.49	2.2516	0	22.6727	0
CUFF.116143.1	1184	1.09	1.39	1.2752	0.3692	0.8065	0.6581
CUFF.116243.1	1217	8.74	15.36	1.7574	0	53.6669	0
CUFF.116243.2	620	17.58	28.6	1.6268	0	39.3085	0
CUFF.116243.3	852	14.3	23.22	1.6238	0	43.5724	0	gi|33620769|ref|NP_008841.2|	E3 ubiquitin-protein ligase RBBP6 isoform 1 [Homo sapiens]	0.337	0.313	72	7.8
CUFF.116245.1	52	2.18	0.88	0.4037	0.7505	0.1011	0.9537
CUFF.116247.1	61	0	1.49	Inf	0.3939	0.7268	0.67
CUFF.11625.1	1335	16.01	20.11	1.2561	0.0001	14.7319	0.001
CUFF.11625.2	254	13.11	17.59	1.3417	0.0537	3.7218	0.187	gi|38570105|ref|NP_060275.2|	ras-interacting protein 1 [Homo sapiens]	0.468	0.555	73	1.3
CUFF.116259.1	402	0.66	0.34	0.5152	0.5062	0.4419	0.7857	gi|57864582|ref|NP_001009931.1|	hornerin [Homo sapiens]	0.462	0.388	81	0.16
CUFF.116323.1	666	0.17	0.68	4	0.0427	4.1069	0.1581	gi|79476964|ref|NP_193516.2|	nucleic acid binding / transcription factor/ zinc ion binding [Arabidopsis thaliana]	0.392	0.333	121	1e-05
CUFF.116405.1	885	3.38	17.61	5.2101	0	228.091	0
CUFF.116429.1	343	2.32	2.52	1.0862	0.9098	0.0128	0.9928
CUFF.11649.1	997	0.11	0.27	2.4545	0.3432	0.8985	0.6339	sp|P31843|RRPO_OENBE	RNA-directed DNA polymerase homolog OS=Oenothera berteriana PE=4 SV=1	0.545	0.331	309	3e-27
CUFF.11655.1	1388	0.14	0.16	1.1429	0.9819	0.0005	0.9928
CUFF.11657.1	427	0.8	0.64	0.8	0.8747	0.0249	0.9829
CUFF.116605.1	680	0.83	1.07	1.2892	0.6044	0.2684	0.853
CUFF.116615.1	2626	4.88	5.17	1.0594	0.4955	0.4645	0.7815
CUFF.116615.2	453	14.87	14.99	1.0081	0.9841	0.0004	0.9947	sp|Q9JIX5|CHD8_RAT	Chromodomain-helicase-DNA-binding protein 8 OS=Rattus norvegicus GN=Chd8 PE=1 SV=2	0.319	0.457	66	9.9
CUFF.116617.1	198	1.15	2.3	2	0.2611	1.263	0.538
CUFF.116759.1	376	0.91	0.36	0.3956	0.2504	1.321	0.5225	sp|Q6DN03|H2B2C_HUMAN	Putative histone H2B type 2-C OS=Homo sapiens GN=HIST2H2BC PE=5 SV=3	0.429	0.335	67	6.7
CUFF.116795.1	596	0.7	0.69	0.9857	0.8476	0.0369	0.9829
CUFF.116837.1	539	1.75	6.6	3.7714	0	38.075	0
CUFF.116843.1	1495	2.51	2.41	0.9602	0.8522	0.0347	0.9829	gi|15233987|ref|NP_192704.1|	unknown protein [Arabidopsis thaliana]	0.426	0.395	395	6e-37
CUFF.116845.1	505	1.65	1.62	0.9818	0.9098	0.0128	0.9928	sp|A6QPH9|ZMYM5_BOVIN	Zinc finger MYM-type protein 5 OS=Bos taurus GN=ZMYM5 PE=2 SV=2	0.408	0.422	108	0.0002
CUFF.116969.1	786	11.55	13.51	1.1697	0.0978	2.7403	0.2855
CUFF.11697.1	1497	3.24	3.29	1.0154	0.9525	0.0035	0.9928	gi|30688988|ref|NP_851064.1|	transducin family protein / WD-40 repeat family protein [Arabidopsis thaliana]	0.379	0.487	342	9e-31
CUFF.117017.5	175	38.92	55.48	1.4255	0.0005	11.9698	0.0042
CUFF.117123.1	1377	11.87	11.98	1.0093	0.9229	0.0094	0.9928
CUFF.117129.1	56	0.68	0	0	0.9259	0.0087	0.9928
CUFF.117185.1	1120	2.13	1.71	0.8028	0.3131	1.0175	0.5975
CUFF.117201.1	1506	1.66	1.24	0.747	0.1696	1.8863	0.4151
CUFF.117201.2	2670	0.96	0.92	0.9583	0.879	0.0232	0.9869
CUFF.117201.3	1842	1.07	0.82	0.7664	0.2684	1.2247	0.5467
CUFF.117203.1	4602	0.78	0.74	0.9487	0.8042	0.0615	0.9778
CUFF.117277.1	569	3.72	2.08	0.5591	0.0161	5.7909	0.0752
CUFF.117277.2	1097	2.59	1.87	0.722	0.0993	2.7167	0.289
CUFF.117277.3	829	1.19	1.43	1.2017	0.5946	0.2832	0.845
CUFF.117279.1	764	0.59	0.72	1.2203	0.8015	0.0632	0.9778
CUFF.117283.1	122	0	0	NaN	NaN	NaN	NaN
CUFF.117325.1	297	2.29	2.92	1.2751	0.5714	0.3203	0.8244
CUFF.117373.1	840	0	0.98	Inf	0	23.7054	0
CUFF.117381.1	492	3.92	3.52	0.898	0.6903	0.1587	0.9247	gi|15242187|ref|NP_199993.1|	unknown protein [Arabidopsis thaliana]	0.377	0.372	71	3.3
CUFF.11745.1	1545	1.96	3.48	1.7755	0.0001	15.5592	0.001
CUFF.11745.2	511	4.52	5.08	1.1239	0.5824	0.3023	0.8322	gi|145332951|ref|NP_001078341.1|	unknown protein [Arabidopsis thaliana]	0.315	0.317	73	2.1
CUFF.11745.3	853	2.75	3.05	1.1091	0.6425	0.2155	0.8898
CUFF.11749.1	650	1.75	2.52	1.44	0.1702	1.8816	0.4161
CUFF.11753.1	884	2.44	2.99	1.2254	0.3184	0.9955	0.6025
CUFF.117589.1	687	7.71	8.89	1.153	0.2641	1.2473	0.5427
CUFF.117721.1	1236	1.13	21.65	19.1593	0	689.106	0
CUFF.117725.1	928	3.95	5.6	1.4177	0.0141	6.0206	0.0674
CUFF.117805.1	342	1.77	0.93	0.5254	0.213	1.551	0.4741
CUFF.117805.2	463	1.96	1.38	0.7041	0.3696	0.805	0.6581	sp|B8D7B2|SPED_BUCAT	S-adenosylmethionine decarboxylase proenzyme OS=Buchnera aphidicola subsp. Acyrthosiphon pisum (strain Tuc7) GN=speD PE=3 SV=1	0.347	0.317	72	2.1
CUFF.117809.1	117	0.65	0.78	1.2	0.7505	0.1011	0.9537	sp|Q9Y801|YFAS1_SCHPO	FAS1 domain-containing protein mug57 OS=Schizosaccharomyces pombe GN=mug57 PE=1 SV=2	0.393	0.718	66	8.8
CUFF.117815.1	179	1.06	1.27	1.1981	0.9819	0.0005	0.9928	sp|Q8S2E6|Y1235_ORYSJ	B3 domain-containing protein Os01g0723500 OS=Oryza sativa subsp. japonica GN=Os01g0723500 PE=2 SV=1	0.667	0.302	66	8.7
CUFF.117817.1	138	1.92	0.66	0.3438	0.2785	1.1745	0.5548	sp|Q1MRN9|MIAA_LAWIP	tRNA dimethylallyltransferase OS=Lawsonia intracellularis (strain PHE/MN1-00) GN=miaA PE=3 SV=1	0.39	0.891	66	8.7
CUFF.117821.1	200	0.76	0.91	1.1974	0.9271	0.0084	0.9928
CUFF.117913.1	524	0.79	1.91	2.4177	0.0222	5.2263	0.0963
CUFF.117955.1	475	0.32	0.1	0.3125	0.4823	0.4937	0.77	gi|160948571|ref|NP_775091.2|	synaptotagmin-7 gamma isoform [Mus musculus]	0.382	0.429	88	0.033
CUFF.117959.1	34	0	4.02	Inf	0.1733	1.8539	0.4174
CUFF.118039.1	1063	0.25	0.17	0.68	0.7662	0.0885	0.9537
CUFF.118041.1	545	0.28	0.33	1.1786	0.9271	0.0084	0.9928	sp|Q00234|TYRO_ASPOR	Tyrosinase OS=Aspergillus oryzae GN=melO PE=1 SV=1	0.427	0.413	84	0.13
CUFF.118137.1	135	3.92	6.75	1.7219	0.1611	1.9634	0.402
CUFF.118139.1	1681	13.37	14.72	1.101	0.1111	2.5386	0.3113
CUFF.118139.2	1599	13.96	15.19	1.0881	0.1661	1.9179	0.4096
CUFF.118139.3	1309	14.63	15.98	1.0923	0.1792	1.804	0.4259
CUFF.118139.4	1303	14.32	16.02	1.1187	0.089	2.892	0.2668
CUFF.118139.5	1523	12.77	14.67	1.1488	0.0309	4.6587	0.1247
CUFF.118241.2	860	2.64	1.86	0.7045	0.1151	2.4825	0.3191
CUFF.118247.1	437	0.69	0.73	1.058	0.8747	0.0249	0.9829	gi|256000809|ref|NP_083621.1|	hypothetical protein LOC75573 [Mus musculus]	0.377	0.364	68	5.2
CUFF.118257.1	371	0.61	0.37	0.6066	0.6951	0.1537	0.9247	gi|42571131|ref|NP_973639.1|	F-box family protein [Arabidopsis thaliana]	0.463	0.332	83	0.094
CUFF.118265.1	1983	1.11	0.44	0.3964	0.0003	13.1903	0.0027	gi|15233732|ref|NP_195531.1|	FRS5 (FAR1-related sequence 5); zinc ion binding [Arabidopsis thaliana]	0.385	0.354	478	5e-68
CUFF.118305.1	677	0.78	0.74	0.9487	0.9486	0.0042	0.9928
CUFF.118321.1	901	2.48	3.64	1.4677	0.0345	4.4695	0.1348	sp|P10978|POLX_TOBAC	Retrovirus-related Pol polyprotein from transposon TNT 1-94 OS=Nicotiana tabacum PE=2 SV=1	0.466	0.436	295	1e-25
CUFF.118341.1	1039	51.67	40.32	0.7803	0	34.6434	0
CUFF.118341.2	1115	54.43	42.8	0.7863	0	36.8949	0
CUFF.118375.1	6429	5.7	7.53	1.3211	0	38.8849	0
CUFF.118375.2	626	13.54	17.84	1.3176	0.0033	8.6377	0.0206	gi|111023603|ref|YP_706575.1|	translation initiation factor IF-2 [Rhodococcus jostii RHA1]	0.431	0.312	81	0.4
CUFF.118375.3	644	13.57	17.34	1.2778	0.0086	6.8967	0.0453	gi|111023603|ref|YP_706575.1|	translation initiation factor IF-2 [Rhodococcus jostii RHA1]	0.431	0.303	81	0.42
CUFF.118377.1	819	7.25	9.85	1.3586	0.0061	7.5111	0.0346
CUFF.118377.2	597	5.13	6.95	1.3548	0.0565	3.6361	0.1941
CUFF.118377.3	3576	8.54	10.96	1.2834	0	25.7377	0
CUFF.118377.4	4277	8.31	10.55	1.2696	0	27.3074	0
CUFF.118377.5	1376	9.87	13.15	1.3323	0.0001	15.2466	0.001
CUFF.118403.1	568	0.47	0.32	0.6809	0.7662	0.0885	0.9537	gi|79487035|ref|NP_194326.2|	PGP2 (P-GLYCOPROTEIN 2); ATPase, coupled to transmembrane movement of substances [Arabidopsis thaliana]	0.782	0.898	663	1e-68
CUFF.118537.1	649	6.53	1.05	0.1608	0	65.0519	0	gi|79484988|ref|NP_194149.2|	unknown protein [Arabidopsis thaliana]	0.506	0.374	171	2e-11
CUFF.118637.1	550	6.74	9.28	1.3769	0.0247	5.0441	0.1046
CUFF.118671.1	1114	4.45	6.01	1.3506	0.0142	6.0097	0.0678	gi|229335615|ref|YP_001074882.3|	outer membrane protein [Burkholderia pseudomallei 1106a]	0.3	0.323	76	4
CUFF.118717.1	257	0.59	0.18	0.3051	0.4823	0.4937	0.77	gi|18412822|ref|NP_567290.1|	octicosapeptide/Phox/Bem1p (PB1) domain-containing protein [Arabidopsis thaliana]	0.625	0.374	97	2e-05
CUFF.118971.1	728	0.99	0.88	0.8889	0.8699	0.0268	0.9829
CUFF.118971.2	187	2.83	2.44	0.8622	0.8741	0.0251	0.9829
CUFF.118977.1	517	3.66	3	0.8197	0.4285	0.6269	0.711
CUFF.118977.2	508	3.43	3.23	0.9417	0.8777	0.0237	0.9858
CUFF.118977.3	365	5.08	5.49	1.0807	0.784	0.0751	0.9647	gi|221330882|ref|NP_001097516.2|	still life, isoform D [Drosophila melanogaster]	0.41	0.321	66	8.8
CUFF.119025.1	134	3.95	3.06	0.7747	0.6953	0.1534	0.9247
CUFF.119093.1	445	0.51	0.51	1	0.7662	0.0885	0.9537	gi|37537556|ref|NP_922922.1|	WAS/WASL-interacting protein family member 2 [Mus musculus]	0.371	0.472	66	9.1
CUFF.119171.1	279	0.95	1.8	1.8947	0.27	1.2168	0.5482	sp|Q9LUD7|CALS8_ARATH	Putative callose synthase 8 OS=Arabidopsis thaliana GN=CALS8 PE=3 SV=2	0.4	0.43	78	0.36
CUFF.119189.1	114	1	1.6	1.6	0.8056	0.0606	0.9778
CUFF.119197.1	692	0.66	0.4	0.6061	0.4266	0.6321	0.7084
CUFF.119199.1	415	1.28	1.32	1.0312	0.908	0.0133	0.9928	gi|32566390|ref|NP_501725.2|	hypothetical protein ZK1251.9 [Caenorhabditis elegans]	0.438	0.347	66	8.6
CUFF.119237.1	200	7.38	6.84	0.9268	0.8471	0.0372	0.9829	gi|238480845|ref|NP_001154253.1|	protein binding [Arabidopsis thaliana]	0.952	0.315	104	0.0003
CUFF.119309.1	7777	2.52	3.63	1.4405	0	37.6364	0
CUFF.119501.1	1172	6.65	6.53	0.982	0.9058	0.014	0.9928
CUFF.119501.2	977	8.29	8.07	0.9735	0.8353	0.0432	0.9829
CUFF.119513.1	807	1.41	1.41	1	0.9036	0.0147	0.9928	sp|A0JMD2|LST2_DANRE	Lateral signaling target protein 2 homolog OS=Danio rerio GN=zfyve28 PE=2 SV=1	0.306	0.316	71	9.3
CUFF.119513.2	896	1.35	1.27	0.9407	0.9249	0.0089	0.9928
CUFF.119521.1	897	0.17	0.36	2.1176	0.3613	0.8333	0.6507	gi|120587019|ref|NP_055160.2|	zinc finger protein 318 [Homo sapiens]	0.33	0.344	78	1.7
CUFF.119525.1	681	0.33	0.6	1.8182	0.3803	0.7698	0.6634
CUFF.119537.1	953	1.19	1.67	1.4034	0.2126	1.5539	0.4741
CUFF.119551.1	607	2.49	18.4	7.3896	0	202.554	0	sp|Q9N0F1|ODO2_PIG	Dihydrolipoyllysine-residue succinyltransferase component of 2-oxoglutarate dehydrogenase complex, mitochondrial OS=Sus scrofa GN=DLST PE=1 SV=1	0.351	0.381	75	1.9
CUFF.119551.2	546	1.8	15.78	8.7667	0	169.537	0	sp|Q9N0F1|ODO2_PIG	Dihydrolipoyllysine-residue succinyltransferase component of 2-oxoglutarate dehydrogenase complex, mitochondrial OS=Sus scrofa GN=DLST PE=1 SV=1	0.351	0.423	75	1.5
CUFF.119553.1	90	0	5.06	Inf	0.0006	11.6552	0.0049
CUFF.119577.1	1192	1.27	1.61	1.2677	0.3406	0.9083	0.6325	sp|Q8WXC7|PRR21_HUMAN	Putative proline-rich protein 21 OS=Homo sapiens GN=PRR21 PE=5 SV=1	0.302	0.4	78	2.6
CUFF.119581.1	1593	9.67	13.42	1.3878	0	23.1944	0
CUFF.119581.2	971	9.27	12.77	1.3776	0.0004	12.6972	0.0034
CUFF.119581.3	889	9.75	14.2	1.4564	0	17.5048	0
CUFF.119581.4	902	8.39	9.9	1.18	0.1096	2.5602	0.3076
CUFF.119581.5	717	9.6	12.14	1.2646	0.027	4.8904	0.1121	sp|B1WBD7|UBP20_XENLA	Ubiquitin carboxyl-terminal hydrolase 20 OS=Xenopus laevis GN=usp20 PE=2 SV=1	0.377	0.322	74	3.4
CUFF.119583.1	176	4.94	5.7	1.1538	0.7447	0.106	0.9537	gi|154426241|ref|YP_001419672.1|	NADH dehydrogenase subunit 4L [Achelia bituberculata]	0.467	0.511	66	8.7
CUFF.119593.1	275	0.55	1.82	3.3091	0.0539	3.7157	0.1871
CUFF.119605.1	1220	1.61	3.06	1.9006	0.0003	12.8865	0.0027
CUFF.119695.1	380	1.49	4.32	2.8993	0.0005	12.2236	0.0042	gi|225690519|ref|NP_001139509.1|	urea transporter 1 isoform 1 [Homo sapiens]	0.442	0.339	66	8.7
CUFF.119733.1	859	1.59	1.17	0.7358	0.3125	1.0199	0.5975	gi|281365964|ref|NP_651973.3|	nijmegen breakage syndrome [Drosophila melanogaster]	0.333	0.304	76	2.7
CUFF.119733.2	542	1.75	1.09	0.6229	0.219	1.5108	0.4823
CUFF.119741.1	752	0.91	1.27	1.3956	0.3673	0.8127	0.6581
CUFF.119763.1	737	0.67	0.37	0.5522	0.3235	0.9747	0.6081
CUFF.119763.2	86	3.96	1.06	0.2677	0.1186	2.436	0.3248
CUFF.119939.1	563	3.29	2.43	0.7386	0.2254	1.4695	0.4891	gi|92110037|ref|NP_064411.2|	large proline-rich protein BAT2 isoform 1 [Mus musculus]	0.361	0.325	78	0.72
CUFF.119985.1	369	1.03	1.11	1.0777	0.9566	0.003	0.9928	sp|A6NNA2|SRRM3_HUMAN	Serine/arginine repetitive matrix protein 3 OS=Homo sapiens GN=SRRM3 PE=2 SV=4	0.438	0.39	66	8.8
CUFF.120007.1	2798	2.47	3.68	1.4899	0.0001	15.6826	0.001
CUFF.120007.2	2903	2.61	3.56	1.364	0.0015	10.1224	0.0107
CUFF.120007.3	3224	2.77	3.87	1.3971	0.0002	13.992	0.0018
CUFF.120007.4	2785	2.65	3.67	1.3849	0.0011	10.714	0.0082
CUFF.120007.5	328	3.23	1.67	0.517	0.0685	3.3179	0.2232	gi|229592366|ref|YP_002874485.1|	multidrug efflux protein [Pseudomonas fluorescens SBW25]	0.346	0.713	66	8.6
CUFF.120009.1	249	2.58	2.2	0.8527	0.807	0.0597	0.9781	gi|22330726|ref|NP_178001.2|	glycosyl transferase family 1 protein [Arabidopsis thaliana]	0.593	0.325	80	0.21
CUFF.120011.1	112	0.68	1.63	2.3971	0.5242	0.4056	0.7976
CUFF.120013.1	60	0	2.28	Inf	0.1733	1.8539	0.4174
CUFF.120015.1	151	2	3.32	1.66	0.3872	0.7478	0.6634
CUFF.120017.1	185	1.64	1.72	1.0488	0.8747	0.0249	0.9829
CUFF.120019.1	281	1.35	2.6	1.9259	0.145	2.1237	0.3761	gi|24654460|ref|NP_523775.2|	misexpression suppressor of ras 4, isoform A [Drosophila melanogaster]	0.314	0.544	66	8.7
CUFF.120021.1	80	2.36	2.85	1.2076	0.9819	0.0005	0.9928
CUFF.120023.1	153	1.73	3.28	1.896	0.27	1.2168	0.5482
CUFF.120025.1	71	0.53	1.28	2.4151	0.872	0.026	0.9829
CUFF.120031.1	720	3.05	5.95	1.9508	0.0001	15.9656	0.001
CUFF.120057.1	842	0.22	0.16	0.7273	0.9271	0.0084	0.9928	gi|15239590|ref|NP_197389.1|	unknown protein [Arabidopsis thaliana]	0.324	0.385	107	0.0007
CUFF.120081.1	915	1.86	2.74	1.4731	0.0671	3.3528	0.22
CUFF.120081.2	3572	1.76	2.76	1.5682	0	18.7345	0
CUFF.120195.1	4052	0.59	1.06	1.7966	0.0004	12.7137	0.0034	sp|P10978|POLX_TOBAC	Retrovirus-related Pol polyprotein from transposon TNT 1-94 OS=Nicotiana tabacum PE=2 SV=1	0.396	0.369	913	2e-96
CUFF.120195.2	1002	1.17	1.59	1.359	0.2604	1.2664	0.538	sp|B4F220|MUTS_PROMH	DNA mismatch repair protein mutS OS=Proteus mirabilis (strain HI4320) GN=mutS PE=3 SV=1	0.327	0.302	73	7.7
CUFF.120197.1	2400	0.54	0.99	1.8333	0.0069	7.2929	0.0383	gi|186510383|ref|NP_974358.2|	RSY3 (RASPBERRY 3) [Arabidopsis thaliana]	0.346	0.376	404	2e-47
CUFF.12023.1	740	1.53	0.99	0.6471	0.1921	1.7018	0.4447
CUFF.120257.1	609	0.43	1.42	3.3023	0.0078	7.0772	0.0417
CUFF.120259.1	344	2.64	3.84	1.4545	0.2198	1.5059	0.4833	sp|P12862|ATPAM_WHEAT	ATP synthase subunit alpha, mitochondrial OS=Triticum aestivum GN=ATPA PE=3 SV=1	0.971	0.305	172	5e-51
CUFF.120277.1	806	12.91	17.31	1.3408	0.0005	12.1661	0.0042
CUFF.120373.1	422	0.63	0.65	1.0317	0.8248	0.049	0.9829
CUFF.120377.1	671	0.45	0.88	1.9556	0.1932	1.6933	0.4463	sp|Q8BMG7|RBGPR_MOUSE	Rab3 GTPase-activating protein non-catalytic subunit OS=Mus musculus GN=Rab3gap2 PE=1 SV=2	0.3	0.358	70	8.8
CUFF.120387.1	830	0.14	0.44	3.1429	0.127	2.3285	0.3409
CUFF.120419.1	1044	4.39	5.15	1.1731	0.2382	1.3911	0.5084
CUFF.120419.2	3109	3.8	5.03	1.3237	0.0004	12.6316	0.0034
CUFF.120431.1	1933	120.18	68.31	0.5684	0	664.017	0
CUFF.120435.1	293	0.77	0.93	1.2078	0.9736	0.0011	0.9928
CUFF.120447.1	1518	14.53	12.52	0.8617	0.0216	5.2807	0.0944
CUFF.120447.2	1465	15.06	12.97	0.8612	0.0216	5.2807	0.0944
CUFF.120531.1	286	9.26	12.27	1.3251	0.1045	2.6349	0.2978	sp|A8WZU5|FAN1_CAEBR	Fanconi-associated nuclease 1 homolog OS=Caenorhabditis briggsae GN=CBG05421 PE=3 SV=2	0.5	0.315	66	8.7
CUFF.120531.2	338	36.61	37.09	1.0131	0.9058	0.014	0.9928	gi|70794805|ref|NP_056567.2|	suppressor of fused homolog isoform 1 [Mus musculus]	0.429	0.311	67	6.7
CUFF.120531.3	387	29.14	30.62	1.0508	0.5864	0.296	0.8365	gi|24653671|ref|NP_610972.2|	Su(var)2-HP2, isoform A [Drosophila melanogaster]	0.36	0.388	68	5
CUFF.12055.1	1405	3.15	2.11	0.6698	0.0104	6.5628	0.0523
CUFF.120571.1	1487	0.08	0.46	5.75	0.0021	9.4238	0.0142
CUFF.120573.1	2795	0.19	0.85	4.4737	0	29.4558	0
CUFF.120601.1	1216	0.62	1.61	2.5968	0.0004	12.4891	0.0034
CUFF.120603.1	1334	0.71	1.44	2.0282	0.0065	7.4176	0.0364
CUFF.120605.1	5156	0.7	1.76	2.5143	0	58.5881	0
CUFF.120607.1	941	0.24	0.58	2.4167	0.1143	2.4942	0.3175	gi|42567050|ref|NP_194047.2|	protein kinase family protein [Arabidopsis thaliana]	0.504	0.36	325	4e-29
CUFF.120611.1	588	0.26	0.7	2.6923	0.1465	2.1084	0.377
CUFF.120613.1	863	0.92	1.58	1.7174	0.074	3.1914	0.2349
CUFF.120643.1	192	1.58	1.19	0.7532	0.8248	0.049	0.9829
CUFF.120645.1	1153	3.94	5.89	1.4949	0.0012	10.4627	0.0088
CUFF.120655.1	443	1.71	1.13	0.6608	0.3519	0.8667	0.6467
CUFF.120765.1	939	2.3	5.78	2.513	0	34.4702	0
CUFF.120769.1	2063	1.67	2.76	1.6527	0.0003	13.0767	0.0027
CUFF.120771.1	234	1.29	1.56	1.2093	0.9031	0.0148	0.9928
CUFF.120773.1	533	1.85	2.65	1.4324	0.2177	1.5193	0.4813	sp|Q68CR7|LRC66_HUMAN	Leucine-rich repeat-containing protein 66 OS=Homo sapiens GN=LRRC66 PE=2 SV=1	0.355	0.349	70	5.3
CUFF.120795.1	452	0.42	0.61	1.4524	0.7576	0.0952	0.9537	gi|145593918|ref|YP_001158215.1|	translation initiation factor IF-2 [Salinispora tropica CNB-440]	0.447	0.312	67	7.6
CUFF.120965.1	1977	4.36	3.94	0.9037	0.3397	0.9115	0.6323
CUFF.120965.2	2718	5	4.8	0.96	0.6316	0.2299	0.88
CUFF.120969.1	415	0.91	1.54	1.6923	0.2851	1.1424	0.5616	sp|O06052|A85A_MYCGO	Antigen 85-A OS=Mycobacterium gordonae GN=fbpA PE=3 SV=1	0.457	0.333	69	3.9
CUFF.12101.1	568	0.33	0.4	1.2121	0.9819	0.0005	0.9928
CUFF.12103.1	1503	0.68	0.45	0.6618	0.2674	1.23	0.5456
CUFF.12105.1	397	8.48	11.25	1.3267	0.0632	3.451	0.212	sp|P10193|OBP_HHV11	Replication origin-binding protein OS=Human herpesvirus 1 (strain 17) GN=UL9 PE=1 SV=1	0.429	0.317	66	8.8
CUFF.12113.1	6280	1.8	1.58	0.8778	0.1566	2.0071	0.3954
CUFF.121229.1	855	0.31	0.43	1.3871	0.7186	0.1299	0.9364
CUFF.121237.1	919	0.08	0.5	6.25	0.0164	5.7612	0.0758	gi|15238877|ref|NP_199616.1|	unknown protein [Arabidopsis thaliana]	0.374	0.48	281	5e-24
CUFF.121245.1	735	13.74	17.05	1.2409	0.0136	6.0861	0.0655	gi|30689979|ref|NP_195152.2|	FUC95A; 1,2-alpha-L-fucosidase [Arabidopsis thaliana]	0.618	0.865	781	4e-82
CUFF.121267.1	331	8.57	11.57	1.3501	0.0706	3.2689	0.2281	gi|30689979|ref|NP_195152.2|	FUC95A; 1,2-alpha-L-fucosidase [Arabidopsis thaliana]	0.712	0.598	279	2e-24
CUFF.121277.1	329	0.46	0.28	0.6087	0.8555	0.0332	0.9829
CUFF.121301.1	760	0.5	0.42	0.84	0.9181	0.0106	0.9928	gi|257471027|ref|NP_060876.5|	mucin-4 isoform a [Homo sapiens]	0.35	0.316	83	0.34
CUFF.121325.1	627	0.36	0.8	2.2222	0.1747	1.8421	0.4177
CUFF.121327.1	706	34.14	39.25	1.1497	0.015	5.9144	0.071	gi|30689979|ref|NP_195152.2|	FUC95A; 1,2-alpha-L-fucosidase [Arabidopsis thaliana]	0.525	0.429	253	6e-21
CUFF.12135.1	481	0.08	0.76	9.5	0.0184	5.5618	0.0827
CUFF.121389.1	1038	0.95	0.97	1.0211	0.9372	0.0062	0.9928
CUFF.121397.1	376	1.11	1.58	1.4234	0.5092	0.4357	0.7875	sp|Q55CL6|MP2K1_DICDI	Dual specificity mitogen-activated protein kinase kinase 1 OS=Dictyostelium discoideum GN=mekA PE=1 SV=1	0.405	0.335	67	6.7
CUFF.121437.1	794	1.29	1.89	1.4651	0.1717	1.8677	0.4171
CUFF.121509.2	3955	3.53	2.93	0.83	0.0233	5.1427	0.1004
CUFF.121511.2	2782	4.58	3.97	0.8668	0.0922	2.8363	0.2728
CUFF.121511.3	1140	6.51	5.76	0.8848	0.2888	1.1251	0.5654
CUFF.121635.1	410	0.55	0.78	1.4182	0.7373	0.1125	0.9497	sp|Q9G053|B_BPPHM	Internal scaffolding protein VP3 OS=Bdellovibrio phage phiMH2K GN=ORF3 PE=3 SV=1	0.396	0.388	67	6.6
CUFF.121635.2	298	0.51	0.46	0.902	0.8056	0.0606	0.9778	sp|Q552E2|FAM21_DICDI	WASH complex subunit FAM21 homolog OS=Dictyostelium discoideum GN=fam21 PE=1 SV=1	0.364	0.443	66	8.6
CUFF.121657.1	3351	7.26	8.26	1.1377	0.025	5.0265	0.1057	gi|18412257|ref|NP_565199.1|	unknown protein [Arabidopsis thaliana]	0.425	0.689	1263	1e-137
CUFF.121723.1	157	6.02	8.71	1.4468	0.2188	1.5122	0.4822
CUFF.121725.1	123	3.38	1.85	0.5473	0.3722	0.7964	0.6581
CUFF.121727.1	1774	2.56	2.72	1.0625	0.6896	0.1595	0.9247
CUFF.121741.1	408	1.95	2.68	1.3744	0.3563	0.8509	0.6507	sp|A1K2S9|RNFA_AZOSB	Electron transport complex protein rnfA OS=Azoarcus sp. (strain BH72) GN=rnfA PE=3 SV=1	0.31	0.426	74	1
CUFF.121743.1	1350	1.71	2.19	1.2807	0.1896	1.7209	0.4396	gi|18408807|ref|NP_566916.1|	DMS3 (DEFECTIVE IN MERISTEM SILENCING 3) [Arabidopsis thaliana]	0.459	0.382	387	5e-36
CUFF.121775.1	293	1.03	2.49	2.4175	0.0584	3.583	0.199	gi|145358382|ref|NP_197816.2|	unknown protein [Arabidopsis thaliana]	0.429	0.358	72	0.0001
CUFF.121777.1	1999	0.3	0.55	1.8333	0.0896	2.8811	0.2672
CUFF.121777.2	2145	0.21	0.47	2.2381	0.0363	4.3813	0.1411	sp|P10978|POLX_TOBAC	Retrovirus-related Pol polyprotein from transposon TNT 1-94 OS=Nicotiana tabacum PE=2 SV=1	0.314	0.338	306	2e-26
CUFF.121779.1	52	0	0	NaN	NaN	NaN	NaN
CUFF.121787.1	549	0	0.42	Inf	0.0345	4.4688	0.1348	sp|P92519|M810_ARATH	Uncharacterized mitochondrial protein AtMg00810 OS=Arabidopsis thaliana GN=AtMg00810 PE=4 SV=1	0.523	0.951	454	2e-44
CUFF.121793.1	384	0.39	1.42	3.641	0.0318	4.6106	0.1274	gi|145358382|ref|NP_197816.2|	unknown protein [Arabidopsis thaliana]	0.402	0.992	170	8e-12
CUFF.121797.1	480	1.1	5.13	4.6636	0	31.6425	0	gi|145358382|ref|NP_197816.2|	unknown protein [Arabidopsis thaliana]	0.392	0.988	300	9e-27
CUFF.121821.1	380	0.6	1.32	2.2	0.1747	1.8421	0.4177	gi|145358382|ref|NP_197816.2|	unknown protein [Arabidopsis thaliana]	0.63	0.363	162	8e-20
CUFF.121853.1	309	2.82	3.39	1.2021	0.6288	0.2337	0.8767	gi|145358382|ref|NP_197816.2|	unknown protein [Arabidopsis thaliana]	0.62	0.971	288	2e-25
CUFF.121855.1	630	1.26	1.66	1.3175	0.4425	0.5899	0.7266	gi|145358382|ref|NP_197816.2|	unknown protein [Arabidopsis thaliana]	0.44	0.552	217	7e-17
CUFF.121855.2	837	1.36	1.91	1.4044	0.2126	1.5539	0.4741	gi|145358382|ref|NP_197816.2|	unknown protein [Arabidopsis thaliana]	0.44	0.416	217	1e-16
CUFF.122021.1	575	5.4	4.99	0.9241	0.7048	0.1436	0.9285
CUFF.122023.1	947	0.68	1.06	1.5588	0.2217	1.4935	0.4846
CUFF.122181.1	1052	1.8	2.64	1.4667	0.0536	3.7252	0.187
CUFF.122205.1	644	17.45	17.27	0.9897	0.939	0.0059	0.9928
CUFF.122205.2	584	9.65	10.93	1.1326	0.3208	0.9858	0.6065	sp|Q5BCI8|MANBA_EMENI	Probable beta-mannosidase A OS=Emericella nidulans GN=mndA PE=3 SV=1	0.333	0.308	72	3.9
CUFF.122219.1	382	0.3	0.84	2.8	0.2118	1.5592	0.473
CUFF.122333.1	136	2.5	1.68	0.672	0.6464	0.2104	0.891
CUFF.122385.1	1037	1.57	1.85	1.1783	0.5217	0.4105	0.7976
CUFF.122443.1	352	3.76	3.63	0.9654	0.9848	0.0004	0.9949	gi|17538988|ref|NP_501294.1|	hypothetical protein C33H5.2 [Caenorhabditis elegans]	0.39	0.349	69	3.9
CUFF.122449.1	1837	1.07	0.99	0.9252	0.7967	0.0664	0.9759
CUFF.122451.1	995	0.65	1.01	1.5538	0.2217	1.4935	0.4846	sp|Q99315|YG31B_YEAST	Transposon Ty3-G Gag-Pol polyprotein OS=Saccharomyces cerevisiae GN=TY3B-G PE=1 SV=3	0.344	0.395	99	0.007
CUFF.122455.1	679	0.45	0.74	1.6444	0.3872	0.7478	0.6634	gi|73669715|ref|YP_305730.1|	aldolase [Methanosarcina barkeri str. Fusaro]	0.345	0.371	73	4
CUFF.122457.1	460	0.66	1.19	1.803	0.2766	1.1835	0.5541	sp|Q5EA80|PGTA_BOVIN	Geranylgeranyl transferase type-2 subunit alpha OS=Bos taurus GN=RABGGTA PE=2 SV=1	0.449	0.32	75	0.91
CUFF.122459.1	890	0.43	0.67	1.5581	0.3878	0.7457	0.6634	sp|P10978|POLX_TOBAC	Retrovirus-related Pol polyprotein from transposon TNT 1-94 OS=Nicotiana tabacum PE=2 SV=1	0.457	0.317	203	3e-20
CUFF.122469.1	378	0.3	0.12	0.4	0.7505	0.1011	0.9537	gi|21361202|ref|NP_004836.2|	choline-phosphate cytidylyltransferase B isoform 1 [Homo sapiens]	0.439	0.452	72	1.8
CUFF.122479.1	426	0	0.53	Inf	0.0345	4.4688	0.1348	gi|149192855|ref|NP_037450.2|	protein BAT2-like 1 [Homo sapiens]	0.455	0.31	70	3
CUFF.122543.1	1023	13.06	18.67	1.4296	0	24.2671	0
CUFF.122543.2	1150	13.52	19.42	1.4364	0	29.0865	0
CUFF.122543.3	137	17.95	21.96	1.2234	0.2869	1.1341	0.5641
CUFF.12267.1	578	1.37	1.73	1.2628	0.5418	0.3722	0.7977	sp|Q9CAC7|CRR4_ARATH	Cysteine-rich repeat secretory protein 4 OS=Arabidopsis thaliana GN=CRRSP4 PE=2 SV=2	0.322	0.306	70	6.4
CUFF.12273.1	391	0.68	1.05	1.5441	0.5337	0.3873	0.7976	gi|253798874|ref|YP_003031875.1|	RNA polymerase sigma factor sigC [Mycobacterium tuberculosis KZN 1435]	0.444	0.345	69	3.9
CUFF.122745.1	242	1.41	2.26	1.6028	0.3881	0.745	0.6634	sp|P29594|CASP2_MOUSE	Caspase-2 OS=Mus musculus GN=Casp2 PE=1 SV=5	0.448	0.36	68	5.1
CUFF.122745.2	609	2.3	2.25	0.9783	0.9784	0.0007	0.9928
CUFF.122745.3	157	1.93	3.19	1.6528	0.3872	0.7478	0.6634
CUFF.122747.1	336	2.93	1.9	0.6485	0.2432	1.3622	0.5159
CUFF.122751.1	153	0.49	0.89	1.8163	0.8352	0.0433	0.9829
CUFF.122753.1	52	0.73	0	0	0.9259	0.0087	0.9928
CUFF.122819.1	1501	8.82	11.42	1.2948	0.0006	11.8016	0.0049
CUFF.122819.2	1538	9.69	11.94	1.2322	0.0036	8.4698	0.0223
CUFF.122819.3	1533	9.3	11.45	1.2312	0.0048	7.9645	0.0283
CUFF.123057.1	1076	0.74	0.34	0.4595	0.0767	3.1343	0.2391
CUFF.123059.1	384	0.79	0.24	0.3038	0.1832	1.7717	0.4295
CUFF.123061.1	635	0.42	0.22	0.5238	0.5062	0.4419	0.7857
CUFF.123063.1	979	0.31	0.14	0.4516	0.3597	0.8388	0.6507
CUFF.123075.1	1135	48.27	50.52	1.0466	0.2452	1.3505	0.5187	gi|24639760|ref|NP_572186.1|	CG2871 [Drosophila melanogaster]	0.388	0.32	73	9.2
CUFF.123289.1	619	9.9	10.75	1.0859	0.5074	0.4394	0.7868	gi|41406097|ref|NP_004414.3|	segment polarity protein dishevelled homolog DVL-3 [Homo sapiens]	0.381	0.305	71	5.7
CUFF.123289.2	1046	10.78	10.28	0.9536	0.6193	0.2468	0.8672
CUFF.123293.1	1013	3.59	3.64	1.0139	0.9739	0.0011	0.9928
CUFF.123321.1	300	1.26	1.37	1.0873	0.9566	0.003	0.9928	sp|P33433|HRG_BOVIN	Histidine-rich glycoprotein (Fragments) OS=Bos taurus GN=HRG PE=1 SV=1	0.531	0.32	75	0.78
CUFF.123341.1	624	0.67	0.37	0.5522	0.3722	0.7964	0.6581	gi|124486923|ref|NP_001074729.1|	182 kDa tankyrase-1-binding protein [Mus musculus]	0.378	0.356	69	9.9
CUFF.123347.1	813	0.42	0.22	0.5238	0.4316	0.6186	0.7132
CUFF.123377.1	453	13.36	14.89	1.1145	0.3728	0.7943	0.6581
CUFF.123383.1	533	0.5	0.86	1.72	0.3848	0.7554	0.6634
CUFF.123385.1	876	0.39	0.47	1.2051	0.8739	0.0252	0.9829
CUFF.123391.1	2239	0.69	0.57	0.8261	0.4975	0.4603	0.7828
CUFF.123393.1	595	0.38	0.31	0.8158	0.9819	0.0005	0.9928	sp|Q4A9F3|G6PI_MYCHJ	Glucose-6-phosphate isomerase OS=Mycoplasma hyopneumoniae (strain J / ATCC 25934 / NCTC 10110) GN=pgi PE=3 SV=1	0.323	0.328	70	6.9
CUFF.123397.1	555	0.55	0.82	1.4909	0.5283	0.3976	0.7976
CUFF.123399.1	560	0.27	0.49	1.8148	0.5414	0.373	0.7976
CUFF.123405.1	549	1.72	1.33	0.7733	0.509	0.4362	0.7875	gi|57864582|ref|NP_001009931.1|	hornerin [Homo sapiens]	0.314	0.383	69	7.4
CUFF.123425.1	368	9.36	10.9	1.1645	0.3444	0.8941	0.636	sp|Q33DK1|WOX3_ORYSJ	WUSCHEL-related homeobox 3 OS=Oryza sativa subsp. japonica GN=WOX3 PE=2 SV=1	0.465	0.351	73	1.4
CUFF.123425.2	529	17.67	20.42	1.1556	0.122	2.3916	0.3321	sp|B8NBB2|CUTI2_ASPFN	Probable cutinase 2 OS=Aspergillus flavus (strain ATCC 200026 / FGSC A1120 / NRRL 3357 / JCM 12722 / SRRC 167) GN=AFLA_044870 PE=3 SV=2	0.418	0.312	76	1
CUFF.123465.1	1920	13.36	14.96	1.1198	0.0446	4.0347	0.1639
CUFF.123467.1	2174	8.86	9.48	1.07	0.3122	1.0212	0.5975
CUFF.123511.1	4771	2.21	2.89	1.3077	0.0014	10.2307	0.0101
CUFF.123543.1	3326	2.29	2.33	1.0175	0.8986	0.0162	0.9928	sp|P04323|POL3_DROME	Retrovirus-related Pol polyprotein from transposon 17.6 OS=Drosophila melanogaster GN=pol PE=4 SV=1	0.4	0.365	786	7e-82
CUFF.123543.2	4302	2.03	2.14	1.0542	0.6227	0.2421	0.8706	sp|Q7LHG5|YI31B_YEAST	Transposon Ty3-I Gag-Pol polyprotein OS=Saccharomyces cerevisiae GN=TY3B-I PE=3 SV=2	0.348	0.575	1150	1e-124
CUFF.123567.1	703	6.57	11.41	1.7367	0	21.926	0
CUFF.123635.1	187	0.81	1.46	1.8025	0.5414	0.373	0.7976
CUFF.123649.1	288	1.18	0.32	0.2712	0.1186	2.436	0.3248
CUFF.123651.1	993	0.5	0.37	0.74	0.6519	0.2035	0.8944
CUFF.123655.1	277	1.5	0.49	0.3267	0.1153	2.4804	0.3191	gi|19922180|ref|NP_610887.1|	CG13333 [Drosophila melanogaster]	0.45	0.433	72	1.8
CUFF.123927.1	308	0.98	1.04	1.0612	0.8747	0.0249	0.9829	gi|59710085|ref|NP_631909.2|	hypothetical protein LOC146562 [Homo sapiens]	0.463	0.399	80	0.21
CUFF.123929.1	1213	0.9	1.62	1.8	0.0201	5.4043	0.0892
CUFF.12395.1	645	0.82	1.41	1.7195	0.1611	1.9634	0.402
CUFF.12397.1	450	33.97	20.36	0.5994	0	36.3787	0	gi|221513391|ref|NP_649286.2|	CG42337 [Drosophila melanogaster]	0.383	0.313	66	9.9
CUFF.123971.1	1545	0.27	7.64	28.2963	0	327.542	0
CUFF.123973.1	109	0.35	5.02	14.3429	0.0011	10.6983	0.0082	gi|21553305|ref|NP_083686.1|	BCL2-like 12 (proline rich) [Mus musculus]	0.619	0.578	69	4
CUFF.123975.1	205	0	8.89	Inf	0	57.6849	0	sp|Q01988|UBP11_CANFA	Ubiquitin carboxyl-terminal hydrolase 11 (Fragment) OS=Canis familiaris GN=USP11 PE=2 SV=1	0.463	0.6	68	5.1
CUFF.123977.1	122	0	4.86	Inf	0.0001	16.1304	0.001
CUFF.123979.1	89	0	4.61	Inf	0.0014	10.1823	0.0101
CUFF.123995.1	1085	13.74	14.83	1.0793	0.3153	1.0082	0.5987
CUFF.123995.2	1017	13.62	14.39	1.0565	0.496	0.4636	0.7819
CUFF.123995.3	741	13.89	12.61	0.9078	0.3172	1.0003	0.6016
CUFF.123997.1	695	4.14	8.59	2.0749	0	26.0992	0
CUFF.124025.1	1381	5.15	7	1.3592	0.0026	9.0691	0.0169
CUFF.124025.2	227	9	10.64	1.1822	0.4419	0.5912	0.7263	gi|240254227|ref|NP_175242.6|	phosphoinositide binding [Arabidopsis thaliana]	0.73	0.978	269	2e-23
CUFF.124025.3	1871	4	5.65	1.4125	0.0004	12.4029	0.0034	gi|240254227|ref|NP_175242.6|	phosphoinositide binding [Arabidopsis thaliana]	0.482	0.406	558	8e-64
CUFF.124025.4	648	3.56	3.38	0.9494	0.8564	0.0328	0.9829	gi|240254227|ref|NP_175242.6|	phosphoinositide binding [Arabidopsis thaliana]	0.419	0.995	328	1e-29
CUFF.124025.5	820	4.38	6	1.3699	0.0301	4.7018	0.1227	gi|240254227|ref|NP_175242.6|	phosphoinositide binding [Arabidopsis thaliana]	0.474	0.702	416	9e-40
CUFF.124025.6	523	3.47	3.05	0.879	0.6353	0.2249	0.884	gi|240254227|ref|NP_175242.6|	phosphoinositide binding [Arabidopsis thaliana]	0.439	0.614	227	3e-18
CUFF.124027.1	5012	6.11	8.31	1.3601	0	40.264	0	gi|240254227|ref|NP_175242.6|	phosphoinositide binding [Arabidopsis thaliana]	0.568	0.696	3188	0
CUFF.124027.2	5126	6.11	8.31	1.3601	0	41.38	0	gi|240254227|ref|NP_175242.6|	phosphoinositide binding [Arabidopsis thaliana]	0.573	0.703	3387	0
CUFF.12403.1	573	0.53	0.32	0.6038	0.5819	0.3032	0.8321
CUFF.124059.1	2532	4.96	6.14	1.2379	0.0065	7.4111	0.0364	gi|240254227|ref|NP_175242.6|	phosphoinositide binding [Arabidopsis thaliana]	0.527	0.999	2277	0
CUFF.124063.1	1496	0.38	0.64	1.6842	0.1637	1.9394	0.4051	sp|P92519|M810_ARATH	Uncharacterized mitochondrial protein AtMg00810 OS=Arabidopsis thaliana GN=AtMg00810 PE=4 SV=1	0.549	0.449	620	5e-63
CUFF.124069.1	958	0.28	0.67	2.3929	0.0814	3.0375	0.2496	sp|P10978|POLX_TOBAC	Retrovirus-related Pol polyprotein from transposon TNT 1-94 OS=Nicotiana tabacum PE=2 SV=1	0.33	0.589	273	5e-23
CUFF.124073.1	605	0.25	1.13	4.52	0.006	7.5646	0.0341	sp|Q8WXI7|MUC16_HUMAN	Mucin-16 OS=Homo sapiens GN=MUC16 PE=1 SV=2	0.345	0.431	80	0.49
CUFF.124079.1	673	0.22	0.54	2.4545	0.2333	1.4206	0.4992
CUFF.124127.1	707	4.01	6.06	1.5112	0.0094	6.7358	0.0485	gi|240254227|ref|NP_175242.6|	phosphoinositide binding [Arabidopsis thaliana]	0.784	0.471	434	6e-42
CUFF.12413.1	168	0.68	3.26	4.7941	0.0134	6.1158	0.0648	sp|Q5K2K7|NCAP_ISFV	Nucleoprotein OS=Isfahan virus GN=N PE=3 SV=1	0.5	0.393	68	5.1
CUFF.12415.1	502	0.3	0.91	3.0333	0.0898	2.8781	0.2672	gi|30681938|ref|NP_187797.3|	UBP13 (UBIQUITIN-SPECIFIC PROTEASE 13); ubiquitin thiolesterase/ ubiquitin-specific protease [Arabidopsis thaliana]	0.338	0.442	74	1.6
CUFF.124163.1	77	2.95	2.96	1.0034	0.7662	0.0885	0.9537	gi|11466802|ref|NP_039398.1|	envelope membrane protein [Oryza sativa Japonica Group]	0.92	0.974	134	1e-07
CUFF.124195.1	784	0.97	1.28	1.3196	0.4488	0.5736	0.7348
CUFF.124227.1	3486	1.51	1.7	1.1258	0.3599	0.8384	0.6507
CUFF.124227.2	3519	1.58	1.83	1.1582	0.2436	1.3598	0.5163
CUFF.124237.1	263	0.86	0.69	0.8023	0.9819	0.0005	0.9928	gi|153946391|ref|NP_000827.2|	glutamate [NMDA] receptor subunit epsilon-4 precursor [Homo sapiens]	0.414	0.662	68	5
CUFF.124241.1	506	0.45	0.36	0.8	0.9819	0.0005	0.9928	gi|17534949|ref|NP_494706.1|	Temporarily Assigned Gene name family member (tag-218) [Caenorhabditis elegans]	0.351	0.457	68	7.9
CUFF.124301.1	798	4.08	3.43	0.8407	0.34	0.9104	0.6323
CUFF.124427.1	353	1.61	1.68	1.0435	0.9394	0.0058	0.9928	gi|256378031|ref|YP_003101691.1|	GTP cyclohydrolase II [Actinosynnema mirum DSM 43827]	0.364	0.467	67	6.6
CUFF.124567.2	1211	7.34	8.88	1.2098	0.0435	4.0775	0.1604	gi|42562979|ref|NP_176736.2|	FRA3 (FRAGILE FIBER3); inositol or phosphatidylinositol phosphatase [Arabidopsis thaliana]	0.494	0.666	679	1e-104
CUFF.124607.1	1694	8.53	11.27	1.3212	0.0001	15.2569	0.001
CUFF.124607.2	1065	10.76	14.94	1.3885	0	17.1327	0
CUFF.124607.3	255	17.51	23.95	1.3678	0.0154	5.8683	0.0724
CUFF.124607.4	211	7.89	12.96	1.6426	0.0154	5.8647	0.0724	gi|124028525|ref|NP_005678.3|	phenylalanyl-tRNA synthetase beta chain [Homo sapiens]	0.6	0.355	70	3
CUFF.124607.5	242	17.82	25.43	1.427	0.0062	7.4882	0.035	gi|15218527|ref|NP_177399.1|	tRNA synthetase beta subunit family protein [Arabidopsis thaliana]	0.5	0.397	82	0.12
CUFF.124607.6	369	5.74	6.3	1.0976	0.7028	0.1456	0.9267	sp|Q9Z0Z5|S13A3_RAT	Solute carrier family 13 member 3 OS=Rattus norvegicus GN=Slc13a3 PE=2 SV=1	0.364	0.358	66	8.8
CUFF.124607.7	933	5.39	5.91	1.0965	0.5054	0.4437	0.7857
CUFF.124609.1	460	3.95	4.95	1.2532	0.3067	1.0448	0.5902	sp|Q8BTI8|SRRM2_MOUSE	Serine/arginine repetitive matrix protein 2 OS=Mus musculus GN=Srrm2 PE=1 SV=2	0.413	0.489	86	0.05
CUFF.124635.2	317	13.96	18.84	1.3496	0.022	5.2496	0.0958	sp|Q3U515|VWCE_MOUSE	von Willebrand factor C and EGF domain-containing protein OS=Mus musculus GN=Vwce PE=2 SV=1	0.447	0.36	67	6.7
CUFF.124691.1	1171	4.72	2.69	0.5699	0.0001	15.1632	0.001
CUFF.124697.1	1406	6.89	8.3	1.2046	0.0393	4.2481	0.1498
CUFF.124697.2	1413	7.15	8.19	1.1455	0.1311	2.2795	0.3501
CUFF.124699.1	513	1.84	3.64	1.9783	0.0091	6.8037	0.0473	gi|315111545|ref|YP_156071.2|	DNA polymerase III subunit alpha [Idiomarina loihiensis L2TR]	0.333	0.316	73	2.1
CUFF.124701.1	576	1.38	1.19	0.8623	0.7811	0.0772	0.9623	gi|15241329|ref|NP_197537.1|	serine-rich protein-related [Arabidopsis thaliana]	0.328	0.349	69	8.3
CUFF.124705.1	672	1.69	1.63	0.9645	0.9985	0	0.9994
CUFF.124769.1	285	0.53	0.32	0.6038	0.8555	0.0332	0.9829	sp|Q77SJ8|L_HIRRV	RNA-directed RNA polymerase L OS=Hirame rhabdovirus (strain Korea/CA 9703/1997) GN=L PE=3 SV=1	0.516	0.326	68	5.1
CUFF.124803.1	2498	1.45	1.31	0.9034	0.5656	0.33	0.8201
CUFF.124883.1	3155	1.7	2.15	1.2647	0.0525	3.7602	0.1845
CUFF.124883.2	3295	1.68	2.17	1.2917	0.0282	4.8154	0.116
CUFF.124895.1	419	0.81	0.65	0.8025	0.8747	0.0249	0.9829	gi|15217747|ref|NP_174106.1|	unknown protein [Arabidopsis thaliana]	0.489	0.337	66	8.8
CUFF.124933.1	1172	29.18	33.37	1.1436	0.0054	7.7553	0.0312
CUFF.124933.2	1119	29.35	33.52	1.1421	0.0068	7.3245	0.0379
CUFF.124933.3	2080	24.92	28.33	1.1368	0.001	10.8138	0.0076
CUFF.124935.1	393	32.16	33.29	1.0351	0.6973	0.1513	0.9266	gi|165932343|ref|NP_665827.2|	xylosyltransferase 2 [Mus musculus]	0.4	0.305	71	2.3
CUFF.124935.2	368	18.2	22.91	1.2588	0.0325	4.5727	0.1295	gi|18417527|ref|NP_567841.1|	ARF16 (AUXIN RESPONSE FACTOR 16); miRNA binding / transcription factor [Arabidopsis thaliana]	0.393	0.457	76	0.61
CUFF.124935.3	620	25.69	32.13	1.2507	0.0012	10.4834	0.0088
CUFF.124935.4	2712	10.7	12.42	1.1607	0.0042	8.1957	0.0255	sp|P08770|TRA1_MAIZE	Putative AC transposase OS=Zea mays PE=2 SV=2	0.35	0.335	415	3e-58
CUFF.124935.5	477	17.13	15.86	0.9259	0.4862	0.4849	0.7746	gi|126012562|ref|NP_002323.2|	prolow-density lipoprotein receptor-related protein 1 precursor [Homo sapiens]	0.362	0.365	69	5.2
CUFF.124945.4	1096	3.35	3.62	1.0806	0.6527	0.2025	0.8954
CUFF.125023.1	684	0.55	0.27	0.4909	0.3135	1.0159	0.5975	sp|Q9U6A1|PROS_DROVI	Homeobox protein prospero OS=Drosophila virilis GN=pros PE=3 SV=1	0.403	0.316	76	1.8
CUFF.125055.1	660	1.89	1.52	0.8042	0.506	0.4423	0.7857
CUFF.12507.1	491	1.08	0.93	0.8611	0.8741	0.0251	0.9829	gi|30695880|ref|NP_199849.2|	ATEXO70F1 (exocyst subunit EXO70 family protein F1); protein binding [Arabidopsis thaliana]	0.464	0.342	109	0.0001
CUFF.125175.1	648	1.75	1.06	0.6057	0.137	2.2112	0.3612
CUFF.125199.1	2228	7.13	10.27	1.4404	0	30.1913	0
CUFF.125241.1	151	1.5	3.32	2.2133	0.1747	1.8421	0.4177
CUFF.125249.1	220	1.72	1.04	0.6047	0.4955	0.4647	0.7815
CUFF.125249.2	144	0	0.32	Inf	0.9259	0.0087	0.9928
CUFF.125251.1	660	14.79	19.41	1.3124	0.0019	9.6612	0.0131
CUFF.125251.2	655	13.86	19.14	1.381	0.0003	13.0362	0.0027
CUFF.125253.1	102	6.68	4.47	0.6692	0.4003	0.7076	0.6786
CUFF.125255.1	88	4.73	2.59	0.5476	0.3722	0.7964	0.6581
CUFF.125389.1	631	0.9	0.51	0.5667	0.2828	1.1534	0.56	sp|C7E5V7|FARS_ZEAMM	(E)-beta-farnesene synthase OS=Zea mays subsp. mexicana PE=1 SV=1	0.413	0.518	205	2e-15
CUFF.125447.1	522	0.94	1.05	1.117	0.9486	0.0042	0.9928	sp|Q83PY0|KEFB_SHIFL	Putative glutathione-regulated potassium-efflux system protein kefB OS=Shigella flexneri GN=kefB PE=5 SV=1	0.351	0.328	68	8.7
CUFF.125473.1	984	2.23	1.11	0.4978	0.0041	8.2291	0.025
CUFF.125473.2	1000	2.38	0.96	0.4034	0.0002	13.9858	0.0018
CUFF.125473.3	619	1.77	0.74	0.4181	0.0178	5.6168	0.0809	sp|Q28645|PODXL_RABIT	Podocalyxin OS=Oryctolagus cuniculus GN=PODXL PE=2 SV=1	0.391	0.31	69	9.6
CUFF.125473.4	462	2.78	1.48	0.5324	0.05	3.8419	0.1788	gi|28574391|ref|NP_648174.3|	CG7927 [Drosophila melanogaster]	0.418	0.357	67	7.9
CUFF.125473.5	520	2.84	1.84	0.6479	0.1347	2.237	0.3559	gi|158138542|ref|NP_446345.3|	syndecan-3 precursor [Rattus norvegicus]	0.365	0.427	73	2.2
CUFF.125475.1	114	0.66	1.2	1.8182	0.8352	0.0433	0.9829
CUFF.125509.1	456	0.08	0.9	11.25	0.0091	6.7989	0.0473
CUFF.125607.1	273	0.97	0.5	0.5155	0.5062	0.4419	0.7857	gi|17566640|ref|NP_504446.1|	hypothetical protein ZC317.7 [Caenorhabditis elegans]	0.479	0.527	78	0.36
CUFF.125617.1	907	3.5	3.82	1.0914	0.6424	0.2157	0.8898
CUFF.125617.2	1586	4.29	4.34	1.0117	0.9678	0.0016	0.9928
CUFF.125617.3	1664	4.82	5.31	1.1017	0.3521	0.866	0.6469
CUFF.125617.4	676	3.13	3.44	1.099	0.7028	0.1456	0.9267
CUFF.125619.1	219	0.17	1.04	6.1176	0.1398	2.1803	0.366
CUFF.125621.1	473	1.92	1.54	0.8021	0.6006	0.2741	0.8517	gi|17531643|ref|NP_494016.1|	F-box A protein family member (fbxa-159) [Caenorhabditis elegans]	0.373	0.425	69	5.1
CUFF.125623.1	93	1.22	0.49	0.4016	0.7505	0.1011	0.9537
CUFF.125677.1	1039	0.87	0.44	0.5057	0.0847	2.9729	0.2563
CUFF.125855.1	242	0.47	0.75	1.5957	0.8056	0.0606	0.9778	sp|Q6YTQ4|Y8335_ORYSJ	Putative B3 domain-containing protein Os08g0333500 OS=Oryza sativa subsp. japonica GN=Os08g0333500 PE=3 SV=1	0.656	0.397	105	0.0003
CUFF.125863.1	2276	1.11	3.56	3.2072	0	73.8028	0
CUFF.125883.2	73	3.11	6.87	2.209	0.1747	1.8421	0.4177
CUFF.125883.3	112	2.03	9.36	4.6108	0.0004	12.5716	0.0034	gi|238859633|ref|NP_001155020.1|	transmembrane protein 184A isoform 1 [Mus musculus]	0.481	0.723	66	8.9
CUFF.125917.1	811	2.57	5.56	2.1634	0	21.5083	0
CUFF.126055.1	1086	2.4	2.98	1.2417	0.2358	1.4053	0.5041
CUFF.126057.1	266	0.71	1.37	1.9296	0.3729	0.7939	0.6581	sp|O40955|POLN_RUBVR	Non-structural polyprotein p200 OS=Rubella virus (strain RA27/3 vaccine) PE=3 SV=1	0.419	0.35	67	6.6
CUFF.126061.1	1007	0.38	1.95	5.1316	0	27.1273	0
CUFF.126061.2	866	0.83	2.74	3.3012	0	21.5291	0	gi|71984648|ref|NP_741131.2|	Sensory AXon guidance family member (sax-2) [Caenorhabditis elegans]	0.36	0.308	76	2.8
CUFF.126091.1	735	3.45	1.55	0.4493	0.0005	12.0919	0.0042
CUFF.126125.1	268	1.69	4.42	2.6154	0.0069	7.2883	0.0383	gi|186507807|ref|NP_850399.2|	IQD14; calmodulin binding [Arabidopsis thaliana]	0.51	0.571	71	2.3
CUFF.126281.1	344	1.76	1.99	1.1307	0.8742	0.025	0.9829	gi|262263347|ref|NP_660149.2|	zinc finger and BTB domain-containing protein 47 [Homo sapiens]	0.438	0.419	69	3.9
CUFF.126299.1	579	4.18	5.67	1.3565	0.0919	2.8413	0.2722
CUFF.126417.1	1196	0.76	0.61	0.8026	0.6006	0.2741	0.8517
CUFF.126417.2	1200	0.88	0.76	0.8636	0.7118	0.1365	0.9342
CUFF.126425.1	1348	0.7	0.68	0.9714	0.9788	0.0007	0.9928
CUFF.12649.1	301	1.26	0.15	0.119	0.024	5.092	0.1024	gi|28573406|ref|NP_788340.1|	sans, isoform B [Drosophila melanogaster]	0.368	0.379	70	3
CUFF.126529.1	3524	2.23	3.41	1.5291	0	20.7518	0
CUFF.126529.2	1702	2.6	4.34	1.6692	0	17.5772	0
CUFF.126529.3	3551	2.35	3.57	1.5191	0	21.0461	0
CUFF.126537.1	497	0.69	1.28	1.8551	0.1999	1.6432	0.4566
CUFF.126647.1	1008	12.09	12.8	1.0587	0.5094	0.4352	0.7876	sp|Q7SAT8|PAN1_NEUCR	Actin cytoskeleton-regulatory complex protein pan-1 OS=Neurospora crassa GN=pan-1 PE=3 SV=1	0.318	0.318	83	0.54
CUFF.126647.2	1840	8.23	8.37	1.017	0.8384	0.0416	0.9829
CUFF.126679.1	426	0.62	0.53	0.8548	0.9736	0.0011	0.9928	gi|300360480|ref|NP_001101860.2|	NEDD4 family-interacting protein 2 [Rattus norvegicus]	0.423	0.366	67	6.7
CUFF.126695.1	1612	1.48	1.1	0.7432	0.176	1.8311	0.4198
CUFF.126823.1	596	14.41	14.53	1.0083	0.972	0.0012	0.9928
CUFF.126865.1	968	6.14	6.69	1.0896	0.4951	0.4655	0.7815
CUFF.126881.1	812	0.47	0.62	1.3191	0.6698	0.1818	0.9079
CUFF.126955.1	431	0.35	0.63	1.8	0.5414	0.373	0.7976	sp|Q55GD6|SF3B4_DICDI	Splicing factor 3B subunit 4 OS=Dictyostelium discoideum GN=sf3b4 PE=3 SV=1	0.386	0.306	71	2.3
CUFF.127069.1	516	5.13	5.3	1.0331	0.925	0.0089	0.9928	sp|P14381|YTX2_XENLA	Transposon TX1 uncharacterized 149 kDa protein OS=Xenopus laevis PE=4 SV=1	0.368	0.395	99	0.002
CUFF.127073.1	813	2.09	0.34	0.1627	0	25.1519	0	sp|P20186|YT35_STRFR	Uncharacterized 35.5 kDa protein in transposon Tn4556 OS=Streptomyces fradiae PE=4 SV=1	0.369	0.38	72	7.2
CUFF.1271.1	153	1.73	2.98	1.7225	0.3848	0.7554	0.6634
CUFF.127125.1	584	1.3	1.33	1.0231	0.9257	0.0087	0.9928
CUFF.127131.1	170	0.67	2.15	3.209	0.127	2.3285	0.3409
CUFF.127191.1	394	4.32	2.66	0.6157	0.0705	3.2706	0.2279	sp|Q0RS17|HEM1_FRAAA	Glutamyl-tRNA reductase OS=Frankia alni (strain ACN14a) GN=hemA PE=3 SV=2	0.383	0.457	68	5.2
CUFF.127215.1	465	0.24	4.31	17.9583	0	48.0972	0
CUFF.127249.1	1500	0.61	0.73	1.1967	0.617	0.2501	0.8645
CUFF.127253.1	385	0.79	0.24	0.3038	0.1832	1.7717	0.4295	sp|B4S0P6|BIOD_ALTMD	Dethiobiotin synthetase OS=Alteromonas macleodii (strain DSM 17117 / Deep ecotype) GN=bioD PE=3 SV=1	0.333	0.327	67	6.6
CUFF.127263.1	2759	0.84	1.01	1.2024	0.3487	0.8781	0.6421
CUFF.127265.1	767	0.39	0.59	1.5128	0.5283	0.3976	0.7976	sp|Q99315|YG31B_YEAST	Transposon Ty3-G Gag-Pol polyprotein OS=Saccharomyces cerevisiae GN=TY3B-G PE=1 SV=3	0.365	0.493	171	2e-11
CUFF.127267.1	746	0.36	0.79	2.1944	0.1239	2.3676	0.3358	sp|P31843|RRPO_OENBE	RNA-directed DNA polymerase homolog OS=Oenothera berteriana PE=4 SV=1	0.455	0.45	212	4e-16
CUFF.127271.1	892	0.21	0.36	1.7143	0.5411	0.3735	0.7976	gi|15218504|ref|NP_175044.1|	unknown protein [Arabidopsis thaliana]	0.33	0.326	110	6e-12
CUFF.127273.1	821	0.18	0.17	0.9444	0.8056	0.0606	0.9778	sp|P0C2F6|RNHX1_ARATH	Putative ribonuclease H protein At1g65750 OS=Arabidopsis thaliana GN=At1g65750 PE=3 SV=1	0.342	0.566	190	2e-13
CUFF.127277.1	681	0.33	0.54	1.6364	0.5382	0.3789	0.7976	gi|17553440|ref|NP_498958.1|	RETRotransposon-like family member (retr-1) [Caenorhabditis elegans]	0.464	0.304	162	2e-10
CUFF.127281.1	436	0.52	0.84	1.6154	0.5382	0.3789	0.7976	gi|24308382|ref|NP_443157.1|	leukocyte receptor cluster member 8 [Homo sapiens]	0.409	0.454	70	3.1
CUFF.127283.1	1029	0.22	0.18	0.8182	0.9819	0.0005	0.9928
CUFF.127291.1	475	0.48	0.58	1.2083	0.9736	0.0011	0.9928	gi|42573213|ref|NP_974703.1|	pde191 (pigment defective 191) [Arabidopsis thaliana]	0.388	0.309	72	2.3
CUFF.1273.1	384	0.2	0.95	4.75	0.0566	3.6339	0.1941	gi|118616657|ref|YP_904989.1|	chaperonin GroEL [Mycobacterium ulcerans Agy99]	0.404	0.367	70	3
CUFF.12733.1	931	5.45	6.27	1.1505	0.2832	1.1516	0.5605	gi|15229350|ref|NP_187131.1|	ATTIM23-3; P-P-bond-hydrolysis-driven protein transmembrane transporter/ protein transporter [Arabidopsis thaliana]	0.392	0.313	147	2e-08
CUFF.12733.2	1002	5.25	6.1	1.1619	0.2405	1.3779	0.5121	gi|15218593|ref|NP_177419.1|	ATTIM23-2; P-P-bond-hydrolysis-driven protein transmembrane transporter/ protein transporter [Arabidopsis thaliana]	0.356	0.311	137	3e-07
CUFF.12733.3	565	4.55	5.08	1.1165	0.5892	0.2916	0.8399	gi|28574395|ref|NP_788478.1|	grunge, isoform C [Drosophila melanogaster]	0.4	0.319	69	7.9
CUFF.127339.1	2491	7.99	9.33	1.1677	0.0137	6.0819	0.066
CUFF.127339.2	1985	8.63	10.4	1.2051	0.0057	7.6582	0.0329
CUFF.127339.3	1915	9.8	11.62	1.1857	0.0085	6.9249	0.045
CUFF.127339.4	2451	7.49	8.8	1.1749	0.0139	6.049	0.0667
CUFF.127339.5	1008	10.7	13.75	1.285	0.0027	9.0012	0.0174	sp|Q9H6K5|YS027_HUMAN	Putative uncharacterized protein FLJ22184 OS=Homo sapiens PE=1 SV=1	0.373	0.327	87	0.18
CUFF.127341.1	114	0	0	NaN	NaN	NaN	NaN
CUFF.127427.1	1295	1.29	1.09	0.845	0.5582	0.3429	0.8114
CUFF.127453.1	802	4.81	1.59	0.3306	0	31.0072	0
CUFF.127525.1	1258	6.74	5.07	0.7522	0.0092	6.7883	0.0476
CUFF.127529.1	860	3.12	2.97	0.9519	0.8438	0.0388	0.9829
CUFF.127579.1	4253	0.77	0.99	1.2857	0.106	2.6125	0.3003
CUFF.12773.1	511	0.44	0.45	1.0227	0.7662	0.0885	0.9537
CUFF.12773.2	612	0.68	0.52	0.7647	0.7524	0.0995	0.9537	sp|P50686|COX2_GALVR	Cytochrome c oxidase subunit 2 OS=Galeopterus variegatus GN=MT-CO2 PE=3 SV=1	0.302	0.309	69	9.5
CUFF.12777.1	1836	13.48	13.23	0.9815	0.7751	0.0816	0.9621	gi|30686606|ref|NP_850255.1|	helicase domain-containing protein [Arabidopsis thaliana]	0.605	0.843	1551	1e-171
CUFF.127809.1	1245	10.48	8.97	0.8559	0.0667	3.3626	0.2195
CUFF.127809.2	1221	5.95	6.91	1.1613	0.1633	1.9437	0.4046	sp|A9V549|EIF3A_MONBE	Eukaryotic translation initiation factor 3 subunit A OS=Monosiga brevicollis GN=33388 PE=3 SV=1	0.325	0.31	81	1.2
CUFF.127811.1	1612	16.64	15.18	0.9123	0.1149	2.4852	0.3188
CUFF.127823.1	54	0.7	3.38	4.8286	0.2658	1.2386	0.5433
CUFF.127855.1	910	0.37	0.25	0.6757	0.6464	0.2104	0.891
CUFF.127877.1	153	1.24	2.09	1.6855	0.5411	0.3735	0.7976
CUFF.128123.1	593	0.57	0.54	0.9474	0.9031	0.0148	0.9928	sp|Q9AXT8|CMT1_MAIZE	DNA (cytosine-5)-methyltransferase 1 OS=Zea mays GN=MET2A PE=1 SV=1	0.896	0.339	294	7e-26
CUFF.128149.1	32	1.18	0	0	0.9259	0.0087	0.9928
CUFF.128169.1	878	1.42	1.14	0.8028	0.506	0.4423	0.7857
CUFF.128171.1	531	0.78	0.34	0.4359	0.2236	1.481	0.4857
CUFF.12821.1	754	0.85	1.21	1.4235	0.3708	0.8009	0.6581
CUFF.128229.1	792	49.3	54.9	1.1136	0.0177	5.6249	0.0806	sp|Q9Z2E1|MBD2_MOUSE	Methyl-CpG-binding domain protein 2 OS=Mus musculus GN=Mbd2 PE=2 SV=1	0.409	0.333	79	1.1
CUFF.128231.1	298	0.63	1.22	1.9365	0.3729	0.7939	0.6581	gi|205360954|ref|NP_001009944.2|	polycystin-1 isoform 1 precursor [Homo sapiens]	0.396	0.483	68	5
CUFF.128255.1	192	1.38	1.42	1.029	0.8248	0.049	0.9829	gi|32140760|ref|NP_116277.2|	collagen alpha-1(XXVII) chain preproprotein [Homo sapiens]	0.556	0.562	66	8.9
CUFF.128317.1	978	0.27	0.42	1.5556	0.5337	0.3873	0.7976
CUFF.128387.1	469	0.24	4.08	17	0	45.2515	0	gi|226442882|ref|NP_001028700.1|	ubiquitin specific peptidase 36 [Mus musculus]	0.382	0.435	69	4.9
CUFF.128389.1	434	0.26	4.31	16.5769	0	43.8341	0	gi|15238369|ref|NP_201325.1|	ribosomal protein L29 family protein [Arabidopsis thaliana]	0.429	0.339	66	8.7
CUFF.128447.1	297	51.34	69.37	1.3512	0	19.0367	0
CUFF.128551.1	426	0.44	0.53	1.2045	0.9819	0.0005	0.9928	gi|48928022|ref|NP_666317.2|	armadillo repeat-containing protein 5 [Mus musculus]	0.51	0.359	66	8.7
CUFF.128577.1	747	9.78	9.34	0.955	0.7102	0.138	0.9332	gi|120405429|ref|YP_955258.1|	alpha-ketoglutarate decarboxylase [Mycobacterium vanbaalenii PYR-1]	0.351	0.309	83	0.33
CUFF.128671.1	477	0.63	0.76	1.2063	0.9031	0.0148	0.9928	gi|30679777|ref|NP_566277.2|	F-box family protein [Arabidopsis thaliana]	0.37	0.459	86	0.055
CUFF.128673.1	683	0.17	1.07	6.2941	0.0011	10.5854	0.0082
CUFF.128717.1	340	1.34	1.74	1.2985	0.6418	0.2164	0.8895	sp|Q52EB3|ATG1_MAGGR	Serine/threonine-protein kinase ATG1 OS=Magnaporthe grisea GN=ATG1 PE=1 SV=1	0.451	0.45	67	6.7
CUFF.128729.2	168	5.41	4.88	0.902	0.8644	0.0291	0.9829	gi|24655245|ref|NP_611374.1|	CG15080 [Drosophila melanogaster]	0.516	0.554	70	3
CUFF.128731.1	57	1.33	0	0	0.5517	0.3543	0.8052
CUFF.128737.1	605	0.81	3.99	4.9259	0	32.453	0
CUFF.128741.1	840	0.81	0.87	1.0741	0.9785	0.0007	0.9928	gi|219521804|ref|NP_001098934.2|	receptor tyrosine kinase-like orphan receptor 2 [Bos taurus]	0.306	0.396	74	4.5
CUFF.128757.1	1863	1.67	2.03	1.2156	0.232	1.4284	0.4992
CUFF.128757.2	1911	1.68	2.19	1.3036	0.0912	2.853	0.2703
CUFF.128757.3	1067	1.31	1.79	1.3664	0.2015	1.6314	0.4598
CUFF.128779.1	629	1.14	0.58	0.5088	0.1412	2.1649	0.3685	sp|Q5A895|HSE1_CANAL	Class E vacuolar protein-sorting machinery protein HSE1 OS=Candida albicans GN=HSE1 PE=3 SV=1	0.384	0.41	72	4.5
CUFF.12881.1	911	1.04	1	0.9615	0.9788	0.0007	0.9928	gi|15227606|ref|NP_180532.1|	UDP-glucoronosyl/UDP-glucosyl transferase family protein [Arabidopsis thaliana]	0.409	0.306	140	1e-07
CUFF.128817.1	1024	0.3	0.36	1.2	0.9031	0.0148	0.9928
CUFF.128961.2	107	3.54	3.41	0.9633	0.8739	0.0252	0.9829	gi|145324078|ref|NP_001077628.1|	unknown protein [Arabidopsis thaliana]	0.471	0.953	96	0.003
CUFF.129047.1	1222	3.25	3.66	1.1262	0.4452	0.583	0.7306
CUFF.129047.2	1619	3.67	4.08	1.1117	0.3854	0.7533	0.6634
CUFF.129053.1	566	37.5	31	0.8267	0.0043	8.1616	0.026
CUFF.12913.1	739	0.41	0.74	1.8049	0.2766	1.1835	0.5541	gi|30698151|ref|NP_201372.2|	HSL2 (HAESA-Like 2); ATP binding / kinase/ protein serine/threonine kinase [Arabidopsis thaliana]	0.5	0.601	349	5e-32
CUFF.12917.1	788	0.48	0.87	1.8125	0.2053	1.6041	0.4653	gi|15217584|ref|NP_177328.1|	SERK1 (SOMATIC EMBRYOGENESIS RECEPTOR-LIKE KINASE 1); kinase/ transmembrane receptor protein serine/threonine kinase [Arabidopsis thaliana]	0.475	0.449	251	1e-20
CUFF.129177.1	537	0.49	0.85	1.7347	0.3848	0.7554	0.6634
CUFF.129179.1	710	0.69	1.22	1.7681	0.1581	1.9926	0.397	gi|239917769|ref|YP_002957327.1|	chorismate synthase [Micrococcus luteus NCTC 2665]	0.375	0.372	74	3.3
CUFF.129197.3	194	2.15	1.64	0.7628	0.7524	0.0995	0.9537
CUFF.129205.1	834	3.63	4.1	1.1295	0.4991	0.4568	0.7836
CUFF.129205.2	1225	2.72	3.87	1.4228	0.0177	5.6285	0.0806
CUFF.129205.3	844	3.86	4.91	1.272	0.1239	2.3676	0.3358
CUFF.129207.1	626	0.91	1.09	1.1978	0.7438	0.1068	0.9537
CUFF.129207.2	385	2.16	2.13	0.9861	0.9098	0.0128	0.9928
CUFF.129217.1	376	3.52	4.12	1.1705	0.5948	0.2829	0.845
CUFF.129353.1	678	3.24	1.34	0.4136	0.0005	12.0622	0.0042	sp|Q3A8E9|CMOB_PELCD	tRNA (mo5U34)-methyltransferase OS=Pelobacter carbinolicus (strain DSM 2380 / Gra Bd 1) GN=cmoB PE=3 SV=1	0.303	0.336	73	4
CUFF.129385.1	570	0.33	0.4	1.2121	0.9819	0.0005	0.9928	gi|15239414|ref|NP_200879.1|	zinc finger (C3HC4-type RING finger) family protein [Arabidopsis thaliana]	0.508	0.984	418	3e-40
CUFF.129397.1	1356	0.47	0.81	1.7234	0.125	2.3535	0.3381
CUFF.129443.1	50	1.51	2.73	1.8079	0.8352	0.0433	0.9829
CUFF.129467.1	183	6.82	3.24	0.4751	0.0261	4.9478	0.1098
CUFF.12959.1	666	15.23	18.07	1.1865	0.0537	3.7214	0.187
CUFF.12963.1	600	11.54	9.5	0.8232	0.1028	2.6616	0.2944
CUFF.12963.2	637	6.36	7.8	1.2264	0.1511	2.0608	0.386
CUFF.129699.1	1242	2.56	4.92	1.9219	0	22.1205	0	sp|Q9UKN1|MUC12_HUMAN	Mucin-12 OS=Homo sapiens GN=MUC12 PE=1 SV=2	0.331	0.357	81	1.2
CUFF.129701.1	684	1.22	1.53	1.2541	0.5325	0.3896	0.7976
CUFF.129703.1	235	1.29	1.55	1.2016	0.9031	0.0148	0.9928
CUFF.129705.1	498	1.22	1.46	1.1967	0.7268	0.1221	0.945	gi|42567134|ref|NP_194241.3|	AtMC2 (metacaspase 2); cysteine-type endopeptidase [Arabidopsis thaliana]	0.425	0.524	68	7.8
CUFF.129709.1	112	0.34	2.85	8.3824	0.0366	4.3695	0.1417
CUFF.12975.1	680	0.22	0.27	1.2273	0.9271	0.0084	0.9928	sp|P27951|BAG_STRAG	IgA FC receptor OS=Streptococcus agalactiae GN=bag PE=1 SV=1	0.432	0.388	145	2e-08
CUFF.12977.1	971	0.43	0.42	0.9767	0.8476	0.0369	0.9829	sp|Q6CWE8|FKBP3_KLULA	FK506-binding protein 3 OS=Kluyveromyces lactis GN=FPR3 PE=3 SV=1	0.318	0.34	86	0.23
CUFF.129787.1	798	6.07	3.66	0.603	0.0009	10.9901	0.0069
CUFF.129795.1	2428	10.57	6.04	0.5714	0	71.3657	0
CUFF.129797.1	2522	7.91	4.59	0.5803	0	52.8545	0
CUFF.129797.2	2036	4.05	2.42	0.5975	0	19.6805	0
CUFF.129805.1	417	1.18	0.11	0.0932	0.0048	7.9469	0.0283	sp|Q4P6L3|AKR1_USTMA	Palmitoyltransferase AKR1 OS=Ustilago maydis GN=AKR1 PE=3 SV=1	0.373	0.367	67	6.6
CUFF.12981.1	1159	5.97	6.33	1.0603	0.6287	0.2339	0.8767
CUFF.12985.1	806	16.05	11.2	0.6978	0.0001	16.3696	0.001
CUFF.12987.1	638	11.86	6	0.5059	0	28.9746	0	sp|Q9UK61|CC063_HUMAN	Uncharacterized protein C3orf63 OS=Homo sapiens GN=C3orf63 PE=1 SV=3	0.306	0.461	74	2.7
CUFF.1299.1	3901	20.69	22.24	1.0749	0.0232	5.1516	0.1	sp|Q8H6B1|SPT16_MAIZE	FACT complex subunit SPT16 OS=Zea mays GN=SPT16 PE=2 SV=1	0.849	0.811	4510	0
CUFF.129909.1	272	0.28	1.17	4.1786	0.1026	2.6643	0.2944
CUFF.130105.1	236	0.32	1.55	4.8438	0.0566	3.6339	0.1941
CUFF.130109.1	232	1.14	0.79	0.693	0.7662	0.0885	0.9537	sp|Q9UUA2|PIF1_SCHPO	DNA repair and recombination protein pif1, mitochondrial OS=Schizosaccharomyces pombe GN=pif1 PE=1 SV=1	0.458	0.621	67	6.8
CUFF.130121.1	239	0.95	0.95	1	0.7662	0.0885	0.9537	gi|24649156|ref|NP_651101.1|	CG7031 [Drosophila melanogaster]	0.352	0.678	73	1.4
CUFF.130125.1	1678	0.61	1.25	2.0492	0.0036	8.4684	0.0223
CUFF.130125.2	1159	0.65	1.49	2.2923	0.0031	8.7245	0.0196
CUFF.130125.3	171	0	2.13	Inf	0.0031	8.7225	0.0196	sp|P16761|PP85_HCMVA	Phosphoprotein 85 OS=Human cytomegalovirus (strain AD169) GN=UL25 PE=3 SV=1	0.367	0.526	69	3.9
CUFF.130127.1	1239	1.04	1.69	1.625	0.0391	4.2583	0.1491
CUFF.130127.2	574	1.05	1.67	1.5905	0.2209	1.4985	0.4839	gi|161080703|ref|NP_652705.2|	sallimus, isoform C [Drosophila melanogaster]	0.338	0.34	70	6.3
CUFF.130143.1	2746	5.99	5.28	0.8815	0.0909	2.8585	0.2698
CUFF.130143.2	2867	5.98	5.31	0.888	0.107	2.5985	0.3021
CUFF.130193.2	407	4.28	5.49	1.2827	0.2661	1.237	0.5436	sp|Q0CJU8|HSE1_ASPTN	Class E vacuolar protein-sorting machinery protein hse1 OS=Aspergillus terreus (strain NIH 2624 / FGSC A1156) GN=hse1 PE=3 SV=1	0.415	0.302	67	6.7
CUFF.130193.3	719	1.74	1.84	1.0575	0.9232	0.0093	0.9928
CUFF.130193.4	475	1.12	2.78	2.4821	0.0058	7.6216	0.0333	gi|186478756|ref|NP_564168.2|	RNA binding / nucleic acid binding / nucleotide binding [Arabidopsis thaliana]	0.508	0.411	150	2e-09
CUFF.130193.5	961	5.32	6.55	1.2312	0.0972	2.7504	0.2841
CUFF.130199.1	61	1.86	0	0	0.2923	1.109	0.5673
CUFF.130213.1	2263	6.34	7.73	1.2192	0.0066	7.3712	0.0369
CUFF.130213.2	1994	5.2	5.87	1.1288	0.1732	1.8552	0.4174
CUFF.130217.1	1121	3.04	3.25	1.0691	0.7128	0.1355	0.935
CUFF.130267.1	1208	5.32	3.36	0.6316	0.0004	12.4638	0.0034
CUFF.130273.1	1137	0.47	0.6	1.2766	0.6163	0.2511	0.8639
CUFF.130295.1	674	4.21	4.6	1.0926	0.658	0.196	0.8989	sp|B2I9B3|MURG_XYLF2	UDP-N-acetylglucosamine--N-acetylmuramyl-(pentapeptide) pyrophosphoryl-undecaprenol N-acetylglucosamine transferase OS=Xylella fastidiosa (strain M23) GN=murG PE=3 SV=1	0.337	0.436	73	4
CUFF.130309.1	1078	0.7	1.44	2.0571	0.0139	6.0489	0.0667	gi|79536755|ref|NP_200127.2|	heat shock protein binding / unfolded protein binding [Arabidopsis thaliana]	0.396	0.47	293	3e-25
CUFF.130311.1	439	0.86	2.18	2.5349	0.02	5.4148	0.0889	gi|19550184|ref|NP_599109.1|	trithorax, isoform A [Drosophila melanogaster]	0.404	0.321	70	3.1
CUFF.130367.1	1301	2.56	3.26	1.2734	0.1213	2.4002	0.3305
CUFF.130369.1	373	0.3	0.73	2.4333	0.3432	0.8985	0.6339
CUFF.130379.1	1302	4.33	5.15	1.1894	0.1538	2.0342	0.3912
CUFF.130387.1	1844	2.48	2.89	1.1653	0.2666	1.2343	0.5444
CUFF.130387.2	167	3.4	4.64	1.3647	0.4819	0.4945	0.77
CUFF.130387.3	765	2.87	5.06	1.7631	0.001	10.8333	0.0076
CUFF.130389.1	2444	3.56	4.53	1.2725	0.01	6.6339	0.0508
CUFF.130389.2	2610	3.6	4.75	1.3194	0.0017	9.8024	0.0119
CUFF.130425.1	178	1.49	1.79	1.2013	0.9359	0.0065	0.9928
CUFF.130425.2	1134	0.87	1.85	2.1264	0.0024	9.2352	0.0158
CUFF.130425.3	417	1.09	2.19	2.0092	0.0771	3.1243	0.2391
CUFF.130427.1	1545	1.03	1.45	1.4078	0.1293	2.301	0.3459
CUFF.130427.2	1558	1.02	1.43	1.402	0.1293	2.301	0.3459
CUFF.130427.3	1506	1.06	1.48	1.3962	0.1293	2.301	0.3459
CUFF.13043.1	1019	0.48	0.31	0.6458	0.4771	0.5054	0.7668
CUFF.130669.1	1527	1.36	2.24	1.6471	0.0063	7.4505	0.0354
CUFF.130671.1	1764	0.69	1.45	2.1014	0.0009	11.1266	0.0069
CUFF.130673.1	1143	0.43	0.96	2.2326	0.0266	4.9191	0.1113	gi|15232624|ref|NP_190257.1|	disease resistance protein (CC-NBS class), putative [Arabidopsis thaliana]	0.383	0.336	163	3e-10
CUFF.130691.1	1322	8.07	10.38	1.2862	0.0028	8.9549	0.0179
CUFF.130691.2	1187	7.65	10.06	1.315	0.0025	9.1352	0.0163
CUFF.130691.3	136	21.14	17.43	0.8245	0.3221	0.9804	0.608
CUFF.130697.1	2849	4.38	6.21	1.4178	0	21.3603	0
CUFF.130697.2	2940	4.25	6.02	1.4165	0	21.3603	0
CUFF.130697.3	578	5.7	5.91	1.0368	0.8721	0.0259	0.9829	sp|O73622|PAT_XENLA	Protein Pat OS=Xenopus laevis GN=pat PE=2 SV=2	0.35	0.311	72	3.8
CUFF.130697.4	1543	1.23	1.6	1.3008	0.2138	1.5455	0.4753
CUFF.130697.5	3937	3.62	5.14	1.4199	0	24.7097	0
CUFF.130697.6	1905	4.05	6.36	1.5704	0	23.3678	0
CUFF.130699.1	124	0.31	0.37	1.1935	0.5517	0.3543	0.8052
CUFF.130863.2	906	6.93	11.52	1.6623	0	24.7373	0
CUFF.130869.1	17233	0.97	1.21	1.2474	0.0007	11.4952	0.0056
CUFF.130887.1	770	1.47	0.47	0.3197	0.0032	8.7011	0.0201	sp|Q9DCN7|RNFT1_MOUSE	RING finger and transmembrane domain-containing protein 1 OS=Mus musculus GN=Rnft1 PE=2 SV=1	0.34	0.378	73	5
CUFF.13093.1	2142	5.41	2	0.3697	0	81.3139	0	gi|15239414|ref|NP_200879.1|	zinc finger (C3HC4-type RING finger) family protein [Arabidopsis thaliana]	0.405	0.833	886	1e-93
CUFF.130943.1	1059	1.18	7.88	6.678	0	142.674	0	sp|A3AB67|FH16_ORYSJ	Formin-like protein 16 OS=Oryza sativa subsp. japonica GN=FH16 PE=2 SV=1	0.485	0.479	283	4e-24
CUFF.131017.1	637	1.07	1.43	1.3364	0.4618	0.5415	0.75
CUFF.131023.1	662	0.46	0.96	2.087	0.1321	2.2679	0.3511
CUFF.131029.1	488	0.31	1.49	4.8065	0.0033	8.6209	0.0206	gi|170718194|ref|YP_001785219.1|	class II aldolase/adducin family protein [Haemophilus somnus 2336]	0.42	0.307	74	1.4
CUFF.131041.1	567	0.4	2.41	6.025	0	20.5004	0	sp|Q6NYU6|MIDN_DANRE	Midnolin OS=Danio rerio GN=midn PE=2 SV=1	0.448	0.307	69	8
CUFF.13113.1	624	0.49	0.07	0.1429	0.0681	3.3271	0.2224	sp|Q28278|PROC_CANFA	Vitamin K-dependent protein C OS=Canis familiaris GN=PROC PE=2 SV=2	0.302	0.303	72	4.4
CUFF.131201.1	429	4.06	4.36	1.0739	0.8231	0.05	0.9829	sp|O42478|TLE4_XENLA	Transducin-like enhancer protein 4 OS=Xenopus laevis GN=tle4 PE=1 SV=2	0.4	0.35	67	6.7
CUFF.131201.2	378	0.7	1.09	1.5571	0.5337	0.3873	0.7976	gi|4506803|ref|NP_002966.1|	C-type lectin domain family 11 member A precursor [Homo sapiens]	0.397	0.46	69	3.9
CUFF.13129.1	647	109.07	56.57	0.5187	0	259.357	0
CUFF.13129.2	608	118.24	81.64	0.6905	0	97.3174	0
CUFF.13129.3	563	40.79	26.15	0.6411	0	42.8497	0
CUFF.131311.1	226	4.35	2.62	0.6023	0.1731	1.8559	0.4174	gi|11497521|ref|NP_054929.1|	photosystem II 44 kDa protein [Spinacia oleracea]	1	0.345	151	1e-09
CUFF.131317.1	677	0.5	0.54	1.08	0.9181	0.0106	0.9928
CUFF.131421.1	178	69.08	75.8	1.0973	0.2656	1.2392	0.5433	gi|17999526|ref|NP_115998.2|	cytochrome c oxidase subunit 4 isoform 2, mitochondrial precursor [Homo sapiens]	0.542	0.404	66	8.7
CUFF.131421.2	2983	2.57	3.29	1.2802	0.0147	5.9566	0.0696
CUFF.131433.1	820	1.06	1.11	1.0472	0.999	0	0.9994
CUFF.131439.1	897	1.52	0.86	0.5658	0.0675	3.3434	0.2212
CUFF.131445.1	667	0.57	0.48	0.8421	0.9181	0.0106	0.9928	gi|15231259|ref|NP_190171.1|	kinesin motor protein-related [Arabidopsis thaliana]	0.422	0.459	148	8e-09
CUFF.131459.1	712	2.13	1.34	0.6291	0.1091	2.5675	0.3065	gi|151301053|ref|NP_444271.2|	RNA-binding protein 33 [Homo sapiens]	0.37	0.388	71	7.4
CUFF.131533.1	414	1.19	0.55	0.4622	0.1993	1.6476	0.4566	gi|24661864|ref|NP_648350.1|	CG18178 [Drosophila melanogaster]	0.364	0.319	70	3
CUFF.131983.1	664	0.57	0.62	1.0877	0.9566	0.003	0.9928
CUFF.131983.2	578	0.65	0.63	0.9692	0.8739	0.0252	0.9829
CUFF.131983.3	567	0.53	0.8	1.5094	0.5283	0.3976	0.7976	sp|Q08C57|ADXL_DANRE	Adrenodoxin-like protein, mitochondrial OS=Danio rerio GN=fdx1l PE=2 SV=1	0.421	0.302	71	4.7
CUFF.131993.1	437	8.57	9.6	1.1202	0.48	0.4989	0.77	gi|236459851|ref|NP_775840.3|	ubinuclein-2 [Homo sapiens]	0.424	0.405	74	1.1
CUFF.13221.1	1012	0.41	2.07	5.0488	0	28.5217	0
CUFF.13221.2	646	0.76	2.68	3.5263	0	16.6638	0
CUFF.132283.1	84	4.05	11.94	2.9481	0.007	7.2717	0.0385	gi|42568145|ref|NP_198447.2|	protein kinase family protein [Arabidopsis thaliana]	0.704	0.964	105	0.0003
CUFF.132309.1	549	1.65	2.24	1.3576	0.3448	0.8924	0.6363	sp|Q51718|PHAZ_PSEFL	Poly(3-hydroxyoctanoate) depolymerase OS=Pseudomonas fluorescens GN=phaZ PE=1 SV=1	0.368	0.311	72	3.3
CUFF.13247.1	451	3.1	3.64	1.1742	0.575	0.3143	0.8272	gi|15229259|ref|NP_187076.1|	PTAC3 (PLASTID TRANSCRIPTIONALLY ACTIVE3); DNA binding / nucleic acid binding [Arabidopsis thaliana]	0.74	0.998	556	1e-56
CUFF.132477.1	522	1.52	1.48	0.9737	0.9315	0.0074	0.9928
CUFF.132487.1	1707	8.73	9.13	1.0458	0.5706	0.3218	0.8244
CUFF.132501.1	232	1.3	0.39	0.3	0.1832	1.7717	0.4295	sp|Q9Y618|NCOR2_HUMAN	Nuclear receptor corepressor 2 OS=Homo sapiens GN=NCOR2 PE=1 SV=2	0.5	0.31	68	5.2
CUFF.132519.1	776	1.12	3.05	2.7232	0	16.5742	0
CUFF.132705.1	630	0.48	0.43	0.8958	0.9359	0.0065	0.9928	gi|22329638|ref|NP_173226.2|	WBC11 (WHITE-BROWN COMPLEX HOMOLOG PROTEIN 11); ATPase, coupled to transmembrane movement of substances / fatty acid transporter [Arabidopsis thaliana]	0.494	0.395	175	3e-14
CUFF.132749.1	360	0.21	0.25	1.1905	0.7505	0.1011	0.9537	gi|42566185|ref|NP_567173.3|	MATE efflux family protein [Arabidopsis thaliana]	0.459	0.308	70	3
CUFF.132831.1	271	2.51	2.52	1.004	0.8699	0.0268	0.9829	gi|31881740|ref|NP_064631.2|	solute carrier family 12 member 9 [Homo sapiens]	0.439	0.454	68	5.2
CUFF.132833.1	3562	4.26	4.58	1.0751	0.3351	0.9291	0.6259
CUFF.132835.1	2432	7.59	8.02	1.0567	0.4253	0.6356	0.7081
CUFF.132835.2	1722	5.49	6.46	1.1767	0.0796	3.0722	0.2457
CUFF.132835.3	2208	6.85	7	1.0219	0.8071	0.0596	0.9781
CUFF.132859.1	482	0.63	1.13	1.7937	0.2766	1.1835	0.5541
CUFF.132917.1	634	1.19	1.01	0.8487	0.7504	0.1012	0.9537
CUFF.132983.1	314	0.12	1.6	13.3333	0.0022	9.3729	0.0147
CUFF.132985.1	2072	1.53	2.29	1.4967	0.0078	7.0892	0.0417
CUFF.133001.1	1326	1.51	1.48	0.9801	0.9929	0.0001	0.9984	gi|18417127|ref|NP_567797.1|	unknown protein [Arabidopsis thaliana]	0.432	0.33	286	2e-24
CUFF.133001.2	1356	0.95	1.08	1.1368	0.6994	0.1491	0.9267	gi|18417127|ref|NP_567797.1|	unknown protein [Arabidopsis thaliana]	0.432	0.323	286	2e-24
CUFF.133001.3	364	1.04	1.25	1.2019	0.8476	0.0369	0.9829
CUFF.133001.4	1438	1.18	1.14	0.9661	0.9573	0.0029	0.9928	gi|18417127|ref|NP_567797.1|	unknown protein [Arabidopsis thaliana]	0.432	0.305	286	3e-24
CUFF.133003.1	441	0.6	0.52	0.8667	0.9736	0.0011	0.9928
CUFF.13301.1	2455	0.74	0.78	1.0541	0.8859	0.0206	0.9928
CUFF.13301.2	811	6.11	6.91	1.1309	0.3589	0.8419	0.6507	sp|Q05152|CAC1B_RABIT	Voltage-dependent N-type calcium channel subunit alpha-1B OS=Oryctolagus cuniculus GN=CACNA1B PE=1 SV=1	0.314	0.318	77	1.9
CUFF.133017.1	1098	0.31	0.91	2.9355	0.007	7.2717	0.0385
CUFF.13303.1	1113	6.46	7.45	1.1533	0.1844	1.7622	0.4313
CUFF.133043.3	353	8.25	8.13	0.9855	0.9999	0	0.9999
CUFF.13309.1	558	4.81	4.66	0.9688	0.921	0.0098	0.9928	sp|Q0SU18|SYE_CLOPS	Glutamyl-tRNA synthetase OS=Clostridium perfringens (strain SM101 / Type A) GN=gltX PE=3 SV=1	0.361	0.328	69	7.9
CUFF.13309.2	154	0.98	2.66	2.7143	0.1465	2.1084	0.377	gi|145331720|ref|NP_001078087.1|	RNase H domain-containing protein [Arabidopsis thaliana]	0.417	0.701	95	0.004
CUFF.13309.3	333	4.43	4.38	0.9887	0.9438	0.005	0.9928	gi|15221666|ref|NP_173819.1|	RNase H domain-containing protein [Arabidopsis thaliana]	0.708	0.432	176	1e-19
CUFF.13309.4	280	4.32	4.4	1.0185	0.9455	0.0047	0.9928	gi|15221666|ref|NP_173819.1|	RNase H domain-containing protein [Arabidopsis thaliana]	0.517	0.932	227	2e-18
CUFF.13309.5	123	6.15	6.3	1.0244	0.9257	0.0087	0.9928
CUFF.13311.1	1405	8.21	8.5	1.0353	0.7156	0.1327	0.9364	gi|145331720|ref|NP_001078087.1|	RNase H domain-containing protein [Arabidopsis thaliana]	0.46	0.609	612	4e-62
CUFF.133133.1	1543	2.4	2.36	0.9833	0.9715	0.0013	0.9928
CUFF.133133.2	1752	3.52	3.8	1.0795	0.5418	0.3722	0.7977
CUFF.133139.1	621	7.62	8.73	1.1457	0.315	1.0096	0.5983	gi|224922814|ref|NP_001139295.1|	glutathione peroxidase 4 [Pan troglodytes]	0.444	0.304	72	4.4
CUFF.133139.2	1183	8.76	8.4	0.9589	0.6728	0.1784	0.9107	gi|6754284|ref|NP_034630.1|	immediate early response gene 5 protein [Mus musculus]	0.386	0.335	85	0.4
CUFF.133139.3	789	7.24	8.09	1.1174	0.3773	0.7795	0.6633	gi|6754284|ref|NP_034630.1|	immediate early response gene 5 protein [Mus musculus]	0.386	0.502	85	0.22
CUFF.133139.4	819	6.74	7.74	1.1484	0.2729	1.2021	0.5523	gi|6754284|ref|NP_034630.1|	immediate early response gene 5 protein [Mus musculus]	0.386	0.484	85	0.23
CUFF.133139.5	718	3.21	3.62	1.1277	0.5824	0.3023	0.8322
CUFF.133301.1	116	1.3	3.14	2.4154	0.2333	1.4206	0.4992	gi|29828239|ref|NP_822873.1|	ATP-dependent DNA ligase [Streptomyces avermitilis MA-4680]	0.5	0.879	66	8.8
CUFF.133315.1	537	3.17	4.92	1.5521	0.0334	4.5275	0.132
CUFF.133315.2	549	3.45	4.73	1.371	0.1229	2.3802	0.3341	gi|32141270|ref|NP_733671.1|	translation initiation factor IF-2 [Streptomyces coelicolor A3(2)]	0.311	0.563	73	2.6
CUFF.133315.3	677	3.07	4.98	1.6221	0.0082	6.9886	0.0436	gi|253698938|ref|YP_003020127.1|	AMP-dependent synthetase and ligase [Geobacter sp. M21]	0.35	0.355	71	6.8
CUFF.133337.1	390	3.2	2.34	0.7312	0.326	0.9649	0.6119	sp|P46998|FMP33_YEAST	Mitochondrial membrane protein FMP33 OS=Saccharomyces cerevisiae GN=FMP33 PE=1 SV=1	0.426	0.362	70	3
CUFF.133377.1	970	1.01	0.85	0.8416	0.6582	0.1958	0.8989
CUFF.133377.2	1374	1.87	2.99	1.5989	0.0045	8.0778	0.0269
CUFF.133381.1	490	5.25	4.74	0.9029	0.648	0.2085	0.8921
CUFF.133381.2	950	3.19	3.6	1.1285	0.4991	0.4568	0.7836
CUFF.133381.3	1598	2.89	3.51	1.2145	0.1453	2.121	0.3762
CUFF.133381.4	1516	3.09	3.94	1.2751	0.0626	3.466	0.2105
CUFF.133387.1	660	1.61	1.52	0.9441	0.9594	0.0026	0.9928	gi|40548372|ref|NP_057114.5|	tetratricopeptide repeat protein 15 [Homo sapiens]	0.338	0.35	73	3.8
CUFF.133403.1	477	0.08	0.38	4.75	0.2658	1.2386	0.5433	sp|P0C879|YJ018_HUMAN	Putative uncharacterized protein FLJ43185 OS=Homo sapiens PE=5 SV=1	0.424	0.371	76	0.8
CUFF.13343.1	325	1.4	1.4	1	0.8373	0.0422	0.9829
CUFF.13347.1	329	1.04	1.94	1.8654	0.1999	1.6432	0.4566	gi|145331720|ref|NP_001078087.1|	RNase H domain-containing protein [Arabidopsis thaliana]	0.587	0.948	326	6e-30
CUFF.133499.1	284	1.33	1.44	1.0827	0.9566	0.003	0.9928
CUFF.133513.1	446	0.93	0.61	0.6559	0.5528	0.3523	0.8052
CUFF.133517.1	483	0.71	0.38	0.5352	0.4316	0.6186	0.7132	sp|Q3UZD5|PRDM6_MOUSE	Putative histone-lysine N-methyltransferase PRDM6 OS=Mus musculus GN=Prdm6 PE=1 SV=1	0.414	0.435	73	1.8
CUFF.133521.1	2202	32.77	38.69	1.1807	0	25.8308	0
CUFF.133521.2	2329	26.32	31.57	1.1995	0	26.5197	0
CUFF.133521.3	2724	29.78	35.19	1.1817	0	29.3627	0
CUFF.133523.1	3277	12.98	13.07	1.0069	0.8836	0.0214	0.9908	gi|145336172|ref|NP_174080.2|	unknown protein [Arabidopsis thaliana]	0.379	0.633	957	1e-101
CUFF.133525.1	1152	2.4	3.92	1.6333	0.0018	9.7911	0.0125
CUFF.133525.2	176	1.93	2.85	1.4767	0.5223	0.4094	0.7976	gi|15320601|ref|NP_203445.1|	hypothetical protein Mx8p31 [Myxococcus phage Mx8]	0.481	0.46	70	3
CUFF.133525.3	365	8.29	9.37	1.1303	0.4991	0.4568	0.7836	gi|15223543|ref|NP_174077.1|	phosphatidylinositol 3- and 4-kinase family protein [Arabidopsis thaliana]	0.452	0.345	70	3
CUFF.133525.4	180	4.83	8.61	1.7826	0.0424	4.1191	0.1581	sp|C5A639|FEN_THEGJ	Flap structure-specific endonuclease OS=Thermococcus gammatolerans (strain DSM 15229 / JCM 11827 / EJ3) GN=fen PE=3 SV=1	0.441	0.567	66	8.6
CUFF.133525.5	125	6.05	4.01	0.6628	0.3519	0.8667	0.6467	gi|193209152|ref|NP_507518.4|	hypothetical protein Y59A8B.22 [Caenorhabditis elegans]	0.371	0.84	66	8.8
CUFF.133525.6	1253	8.18	8.11	0.9914	0.959	0.0026	0.9928	gi|145336172|ref|NP_174080.2|	unknown protein [Arabidopsis thaliana]	0.41	0.321	187	5e-20
CUFF.133525.7	485	7.96	10.62	1.3342	0.0407	4.1887	0.1531	gi|145336172|ref|NP_174080.2|	unknown protein [Arabidopsis thaliana]	0.56	0.563	261	5e-26
CUFF.133525.8	145	4.96	3.46	0.6976	0.4368	0.6047	0.7191	gi|15240970|ref|NP_195760.1|	ESP4 (ENHANCED SILENCING PHENOTYPE 4); binding [Arabidopsis thaliana]	0.425	0.828	81	0.16
CUFF.133525.9	855	3.81	3.73	0.979	0.9669	0.0017	0.9928
CUFF.133563.1	295	1.03	0.77	0.7476	0.8248	0.049	0.9829	sp|Q2LVL0|MSBA_SYNAS	Lipid A export ATP-binding/permease protein MsbA OS=Syntrophus aciditrophicus (strain SB) GN=msbA PE=3 SV=1	0.413	0.468	71	2.3
CUFF.13359.1	76	1.49	0.6	0.4027	0.7505	0.1011	0.9537
CUFF.13361.1	422	1.43	1.08	0.7552	0.6091	0.2615	0.8564	sp|A1E9X8|NDHI_SORBI	NAD(P)H-quinone oxidoreductase subunit I, chloroplastic OS=Sorghum bicolor GN=ndhI PE=3 SV=1	1	0.434	337	3e-31
CUFF.133809.1	2025	3.7	3.89	1.0514	0.6599	0.1936	0.9008
CUFF.133809.2	2270	4.02	4.36	1.0846	0.4114	0.6747	0.6936
CUFF.133809.3	628	8.56	8.27	0.9661	0.8391	0.0412	0.9829
CUFF.133817.1	77	0.98	0.59	0.602	0.872	0.026	0.9829
CUFF.133823.1	245	0.62	0.56	0.9032	0.8056	0.0606	0.9778	gi|186511742|ref|NP_193111.2|	ATP binding [Arabidopsis thaliana]	0.457	0.992	175	2e-12
CUFF.133835.1	764	0.99	1.07	1.0808	0.9315	0.0074	0.9928	sp|Q6YW50|CKX7_ORYSJ	Cytokinin dehydrogenase 7 OS=Oryza sativa subsp. japonica GN=CKX7 PE=3 SV=1	0.306	0.334	76	2.2
CUFF.133835.2	674	1.18	1.08	0.9153	0.9257	0.0087	0.9928	gi|158303335|ref|NP_796314.2|	synaptopodin isoform A [Mus musculus]	0.347	0.334	73	4
CUFF.133849.1	1133	4.64	4.99	1.0754	0.6025	0.2712	0.853
CUFF.133849.2	1123	4.21	4.99	1.1853	0.2025	1.6246	0.4615
CUFF.133877.1	921	1.93	2.87	1.487	0.0536	3.725	0.187	gi|15230827|ref|NP_189164.1|	nucleic acid binding [Arabidopsis thaliana]	0.326	0.43	174	1e-11
CUFF.133877.2	1336	1.7	2.56	1.5059	0.0222	5.2302	0.0963	gi|15233451|ref|NP_194638.1|	reverse transcriptase, putative / RNA-dependent DNA polymerase, putative [Arabidopsis thaliana]	0.31	0.355	187	7e-13
CUFF.133877.3	1286	2.09	3.19	1.5263	0.0093	6.7624	0.0481	gi|15230827|ref|NP_189164.1|	nucleic acid binding [Arabidopsis thaliana]	0.326	0.308	174	2e-11
CUFF.133877.4	1124	2.42	3.81	1.5744	0.0046	8.0114	0.0274
CUFF.133879.1	244	1.09	0.19	0.1743	0.1133	2.5073	0.3163
CUFF.133881.1	1074	1.76	1.99	1.1307	0.6102	0.2598	0.8575
CUFF.13393.10	164	2.54	5.56	2.189	0.0499	3.8462	0.1788
CUFF.13393.2	797	4.04	4.06	1.005	0.9669	0.0017	0.9928	gi|21356675|ref|NP_651398.1|	XNP, isoform B [Drosophila melanogaster]	0.34	0.354	104	3e-07
CUFF.13393.3	273	5.68	5.68	1	0.9111	0.0125	0.9928	gi|145335288|ref|NP_172336.3|	ATRX; ATP binding / DNA binding / helicase/ nucleic acid binding [Arabidopsis thaliana]	0.627	0.824	272	1e-23
CUFF.13393.4	343	1.99	2.13	1.0704	0.9785	0.0007	0.9928	gi|145335288|ref|NP_172336.3|	ATRX; ATP binding / DNA binding / helicase/ nucleic acid binding [Arabidopsis thaliana]	0.693	0.883	345	4e-32
CUFF.13393.5	511	2.67	2.41	0.9026	0.7852	0.0743	0.9654	gi|145338703|ref|NP_188552.3|	ATRAD54 (ARABIDOPSIS HOMOLOG OF RAD54); ATP binding / DNA binding / helicase/ nucleic acid binding [Arabidopsis thaliana]	0.463	0.317	128	9e-07
CUFF.13393.6	177	3.21	3.86	1.2025	0.7438	0.1068	0.9537	gi|145335288|ref|NP_172336.3|	ATRX; ATP binding / DNA binding / helicase/ nucleic acid binding [Arabidopsis thaliana]	0.746	1	248	7e-21
CUFF.13393.7	469	2.58	3.5	1.3566	0.2579	1.2797	0.5347	gi|24585956|ref|NP_724453.1|	CG7843, isoform C [Drosophila melanogaster]	0.38	0.505	75	1
CUFF.133987.1	4595	24.81	20.21	0.8146	0	51.5887	0
CUFF.133989.1	2138	76.27	63.83	0.8369	0	56.4063	0
CUFF.133989.2	143	327.56	276.68	0.8447	0.0001	14.5059	0.001
CUFF.133989.3	678	61.11	56.41	0.9231	0.0845	2.9768	0.2559
CUFF.133995.1	905	0.92	2.07	2.25	0.0025	9.1126	0.0163
CUFF.134027.1	1227	0.62	0.56	0.9032	0.8985	0.0163	0.9928	gi|240256438|ref|NP_200042.4|	SHOC1 (SHORTAGE IN CHIASMATA 1) [Arabidopsis thaliana]	0.476	0.611	575	6e-58
CUFF.134029.1	334	0.79	0.55	0.6962	0.7662	0.0885	0.9537	gi|15229425|ref|NP_191899.1|	peptidyl-prolyl cis-trans isomerase cyclophilin-type family protein [Arabidopsis thaliana]	0.339	0.53	71	2.3
CUFF.134037.1	1570	66.85	70.81	1.0592	0.0397	4.2309	0.1509	sp|P16818|UL61_HCMVA	Uncharacterized protein UL61 OS=Human cytomegalovirus (strain AD169) GN=UL61 PE=4 SV=1	0.32	0.394	78	3.7
CUFF.134037.2	2034	57.28	59.41	1.0372	0.172	1.8652	0.4174
CUFF.134067.1	155	1.22	2.06	1.6885	0.5411	0.3735	0.7976	sp|P05502|COX1_SORBI	Cytochrome c oxidase subunit 1 OS=Sorghum bicolor GN=COX1 PE=3 SV=2	0.667	0.987	164	4e-11
CUFF.134209.1	1656	1.14	3.41	2.9912	0	46.6953	0
CUFF.134551.1	630	2.34	2.68	1.1453	0.6408	0.2177	0.8895	gi|28898931|ref|NP_798536.1|	glyceraldehyde-3-phosphate dehydrogenase [Vibrio parahaemolyticus RIMD 2210633]	0.562	0.305	123	6e-06
CUFF.134551.2	608	2.18	2.47	1.133	0.6869	0.1624	0.9229	gi|161486638|ref|NP_933940.2|	glyceraldehyde-3-phosphate dehydrogenase [Vibrio vulnificus YJ016]	0.565	0.306	120	1e-05
CUFF.134551.3	170	1.78	1.34	0.7528	0.8248	0.049	0.9829	gi|15236515|ref|NP_192590.1|	MEKK1 (MAP KINASE KINASE KINASE 1); DNA binding / MAP kinase kinase kinase/ kinase/ kinase binding / protein binding [Arabidopsis thaliana]	0.824	0.3	74	1
CUFF.134555.1	185	2.86	1.97	0.6888	0.5242	0.4057	0.7976
CUFF.134557.1	533	0.5	0.6	1.2	0.9359	0.0065	0.9928	gi|225543422|ref|NP_057902.5|	mitogen-activated protein kinase kinase kinase 6 [Mus musculus]	0.429	0.394	113	5e-05
CUFF.134695.1	160	2.84	3.42	1.2042	0.8015	0.0632	0.9778
CUFF.134845.1	302	0.63	0.75	1.1905	0.9819	0.0005	0.9928
CUFF.1349.1	795	7.09	8.49	1.1975	0.1369	2.2122	0.3612
CUFF.134905.1	368	14.39	13.87	0.9639	0.8196	0.052	0.9829	sp|Q4PBL3|SET2_USTMA	Histone-lysine N-methyltransferase, H3 lysine-36 specific OS=Ustilago maydis GN=SET2 PE=3 SV=1	0.442	0.351	66	8.8
CUFF.135051.1	558	0.41	0.41	1	0.7662	0.0885	0.9537
CUFF.135123.1	843	6.19	5.57	0.8998	0.4512	0.5676	0.7381
CUFF.135123.2	120	3.47	9.88	2.8473	0.0038	8.3589	0.0234
CUFF.135125.1	1252	2.48	2.51	1.0121	0.9988	0	0.9994
CUFF.135129.1	1467	15.48	20.01	1.2926	0	20.2638	0
CUFF.135129.2	1472	15.99	20.9	1.3071	0	22.9974	0
CUFF.135129.3	1373	17.44	22.67	1.2999	0	22.3428	0
CUFF.135203.1	492	0.46	1.2	2.6087	0.0732	3.2094	0.233	sp|Q2HDU8|MED14_CHAGB	Mediator of RNA polymerase II transcription subunit 14 OS=Chaetomium globosum GN=RGR1 PE=3 SV=1	0.328	0.354	69	5.7
CUFF.135249.1	771	3.48	3.02	0.8678	0.4843	0.4891	0.7722
CUFF.135281.1	313	0.97	0.44	0.4536	0.3597	0.8388	0.6507	sp|O35308|MOT3_MOUSE	Monocarboxylate transporter 3 OS=Mus musculus GN=Slc16a8 PE=2 SV=2	0.351	0.355	74	1
CUFF.135429.3	166	5.24	6.04	1.1527	0.7447	0.106	0.9537
CUFF.135429.4	700	3.24	4.49	1.3858	0.0782	3.103	0.2421	sp|Q6K8Z4|FH7_ORYSJ	Formin-like protein 7 OS=Oryza sativa subsp. japonica GN=FH7 PE=2 SV=2	0.853	0.994	1102	1e-119
CUFF.135429.5	633	5.02	6.55	1.3048	0.0921	2.838	0.2726	sp|Q6FMT2|SGO1_CANGA	Shugoshin OS=Candida glabrata GN=SGO1 PE=3 SV=1	0.341	0.403	71	6
CUFF.135523.1	381	16.98	25.12	1.4794	0.0002	14.1711	0.0018	gi|205277319|ref|NP_001034520.2|	vasa RNA helicase [Tribolium castaneum]	0.465	0.339	66	8.7
CUFF.135557.4	205	0.92	1.33	1.4457	0.7576	0.0952	0.9537
CUFF.135557.5	254	0.89	1.44	1.618	0.5382	0.3789	0.7976
CUFF.135559.1	78	0.49	0.58	1.1837	0.5517	0.3543	0.8052
CUFF.135561.1	289	0.65	0.63	0.9692	0.7801	0.0779	0.9623	sp|P10297|RIP1_PHYAM	Antiviral protein I OS=Phytolacca americana GN=PAP1 PE=1 SV=2	0.395	0.446	66	8.7
CUFF.135643.1	526	6.55	8.41	1.284	0.1009	2.6916	0.2927
CUFF.135763.1	985	5.99	4.91	0.8197	0.1243	2.3617	0.3367
CUFF.135865.1	3605	8.43	14.58	1.7295	0	144.535	0	gi|15239414|ref|NP_200879.1|	zinc finger (C3HC4-type RING finger) family protein [Arabidopsis thaliana]	0.545	0.613	1784	0
CUFF.135881.1	456	0.25	0.1	0.4	0.7505	0.1011	0.9537	sp|Q24629|REF2P_DROSI	Protein ref(2)P OS=Drosophila simulans GN=ref(2)P PE=4 SV=1	0.373	0.336	69	4.5
CUFF.135949.6	816	4.08	4.25	1.0417	0.8615	0.0305	0.9829	sp|O67887|UVRC_AQUAE	UvrABC system protein C OS=Aquifex aeolicus GN=uvrC PE=3 SV=1	0.314	0.375	72	7.2
CUFF.136007.2	684	35.35	32.59	0.9219	0.1849	1.7577	0.4313	gi|194440687|ref|NP_001123949.1|	serine/arginine repetitive matrix protein 1 isoform 2 [Mus musculus]	0.362	0.351	70	9.2
CUFF.13601.1	397	18.3	8.84	0.4831	0	30.9734	0	gi|41409098|ref|NP_961934.1|	acetolactate synthase catalytic subunit [Mycobacterium avium subsp. paratuberculosis K-10]	0.357	0.317	67	6.7
CUFF.136023.1	128	1.18	1.07	0.9068	0.8056	0.0606	0.9778
CUFF.136105.1	599	0.51	0.46	0.902	0.9359	0.0065	0.9928
CUFF.136117.1	3942	4.04	3.4	0.8416	0.0247	5.0467	0.1046
CUFF.136205.1	316	2.04	3.32	1.6275	0.1676	1.904	0.4119	gi|222418645|ref|NP_689504.2|	mucin-7 precursor [Homo sapiens]	0.486	0.332	76	0.6
CUFF.136209.1	135	3.64	4.05	1.1126	0.9486	0.0042	0.9928	gi|42561681|ref|NP_171912.2|	XIB (MYOSIN XI B); motor [Arabidopsis thaliana]	0.639	0.8	127	7e-07
CUFF.136209.2	148	4.09	5.85	1.4303	0.3742	0.7898	0.6595	gi|238481323|ref|NP_001154724.1|	XIK; motor/ protein binding [Arabidopsis thaliana]	0.769	0.527	111	5e-05
CUFF.136283.1	121	2.5	3.77	1.508	0.5283	0.3976	0.7976
CUFF.136431.1	1259	2.31	2.61	1.1299	0.5198	0.4142	0.7976
CUFF.136431.2	328	1.61	2.22	1.3789	0.4888	0.4793	0.7763
CUFF.136431.3	862	3.07	3.81	1.241	0.233	1.4225	0.4992
CUFF.136433.1	99	1.91	2.3	1.2042	0.9819	0.0005	0.9928
CUFF.136435.1	451	0.67	0.61	0.9104	0.9359	0.0065	0.9928	sp|Q8KA39|FLIM_BUCAP	Flagellar motor switch protein FliM OS=Buchnera aphidicola subsp. Schizaphis graminum GN=fliM PE=3 SV=1	0.312	0.512	67	7.4
CUFF.136437.1	88	0	1.55	Inf	0.1733	1.8539	0.4174
CUFF.136439.1	80	0.47	1.71	3.6383	0.4914	0.4735	0.7787
CUFF.136441.1	79	0.48	0.58	1.2083	0.5517	0.3543	0.8052
CUFF.136447.1	804	7.86	5.05	0.6425	0.0007	11.4	0.0056
CUFF.136485.1	436	1.65	1.57	0.9515	0.9785	0.0007	0.9928
CUFF.136487.1	365	0.93	2	2.1505	0.095	2.7879	0.2791
CUFF.136489.1	410	1.11	1.67	1.5045	0.3851	0.7545	0.6634
CUFF.136557.1	429	2.03	2.13	1.0493	0.999	0	0.9994
CUFF.136559.1	266	1.14	0.86	0.7544	0.8248	0.049	0.9829
CUFF.13657.1	999	7.31	8.99	1.2298	0.0466	3.958	0.1697
CUFF.13659.1	5974	1.44	2.81	1.9514	0	64.4745	0	sp|P10978|POLX_TOBAC	Retrovirus-related Pol polyprotein from transposon TNT 1-94 OS=Nicotiana tabacum PE=2 SV=1	0.336	0.641	1711	0
CUFF.13661.1	679	0.84	1.21	1.4405	0.3773	0.7794	0.6633
CUFF.13663.1	516	0.44	0.53	1.2045	0.9736	0.0011	0.9928
CUFF.136677.1	3571	2.54	3.64	1.4331	0.0001	16.4307	0.001	gi|15218447|ref|NP_172488.1|	ATNFXL1 (ARABIDOPSIS THALIANA NF-X-LIKE 1); protein binding / transcription factor/ zinc ion binding [Arabidopsis thaliana]	0.555	0.835	3039	0
CUFF.136695.1	1183	0.96	0.46	0.4792	0.0386	4.2802	0.1478
CUFF.136723.1	804	14.59	16.5	1.1309	0.1431	2.1441	0.3726
CUFF.136817.1	1695	2.72	3.31	1.2169	0.1453	2.121	0.3762
CUFF.136817.2	2124	2.89	3.56	1.2318	0.0642	3.4256	0.2135
CUFF.136817.3	754	2.51	3.69	1.4701	0.0536	3.7252	0.187
CUFF.136817.4	674	3.65	4.94	1.3534	0.0912	2.8534	0.2703
CUFF.136821.1	429	0.53	1.17	2.2075	0.1747	1.8421	0.4177	sp|Q69RI8|HAK14_ORYSJ	Probable potassium transporter 14 OS=Oryza sativa subsp. japonica GN=HAK14 PE=2 SV=1	0.484	0.434	107	0.0002
CUFF.136951.1	619	0.31	0.59	1.9032	0.3729	0.7939	0.6581	sp|A7PW81|PGIP_VITVI	Polygalacturonase inhibitor OS=Vitis vinifera GN=pgip PE=1 SV=1	0.333	0.32	75	1.9
CUFF.137043.1	134	20.89	6.12	0.293	0	25.7429	0
CUFF.137047.1	106	19.63	6.02	0.3067	0	17.8504	0	gi|6755084|ref|NP_035234.1|	protein kinase C epsilon type [Mus musculus]	0.6	0.708	70	3.1
CUFF.137107.1	1281	23.98	36.33	1.515	0	78.2585	0
CUFF.137107.2	1261	7.53	10.45	1.3878	0.0002	14.1022	0.0018
CUFF.137107.3	1366	22.52	34.87	1.5484	0	87.8987	0
CUFF.137107.4	734	28.61	44.96	1.5715	0	64.4899	0
CUFF.137107.5	1218	12.12	20.36	1.6799	0	61.7548	0
CUFF.137107.6	1171	12.5	21.29	1.7032	0	64.8955	0
CUFF.137109.1	2491	11.98	18.55	1.5484	0	85.226	0
CUFF.137109.2	2982	2.16	2.43	1.125	0.3052	1.0513	0.5883
CUFF.137109.3	1022	12.22	21.1	1.7267	0	58.639	0	sp|Q8BTI8|SRRM2_MOUSE	Serine/arginine repetitive matrix protein 2 OS=Mus musculus GN=Srrm2 PE=1 SV=2	0.364	0.314	73	7.9
CUFF.137127.1	1004	21.97	28.74	1.3081	0	21.6272	0
CUFF.137127.2	492	28.69	35.95	1.253	0.0021	9.4527	0.0142
CUFF.137163.1	345	9.1	9.78	1.0747	0.714	0.1343	0.9361
CUFF.137177.1	1357	1	1.14	1.14	0.6749	0.1759	0.9124
CUFF.137207.1	1006	30.65	26.91	0.878	0.0168	5.721	0.0774
CUFF.137209.1	1103	68.74	75.42	1.0972	0.0044	8.0934	0.0266
CUFF.137213.1	917	3.96	8.8	2.2222	0	41.052	0
CUFF.137247.3	207	6.76	7.49	1.108	0.7576	0.0952	0.9537	gi|30681617|ref|NP_187724.2|	clathrin heavy chain, putative [Arabidopsis thaliana]	0.956	0.986	334	7e-31
CUFF.137277.1	702	3.13	5.71	1.8243	0.0004	12.4631	0.0034
CUFF.137283.1	697	0.54	0.65	1.2037	0.8476	0.0369	0.9829	sp|Q29442|CO4A4_BOVIN	Collagen alpha-4(IV) chain (Fragment) OS=Bos taurus GN=COL4A4 PE=1 SV=1	0.386	0.379	76	1.9
CUFF.137285.1	752	0.81	1.15	1.4198	0.3742	0.7898	0.6595	sp|P05143|PRP2_MOUSE	Proline-rich protein 2 OS=Mus musculus GN=Prp2 PE=2 SV=2	0.355	0.303	89	0.067
CUFF.137287.1	669	0.45	0.55	1.2222	0.9031	0.0148	0.9928	gi|19922670|ref|NP_611553.1|	CG9418 [Drosophila melanogaster]	0.351	0.332	70	8.8
CUFF.137289.1	922	0.29	0.94	3.2414	0.0078	7.0772	0.0417
CUFF.137293.1	3611	0.36	0.66	1.8333	0.0069	7.2929	0.0383
CUFF.137337.1	194	0.98	2.11	2.1531	0.2492	1.3277	0.5225	sp|Q0BV17|RSMH_GRABC	Ribosomal RNA small subunit methyltransferase H OS=Granulibacter bethesdensis (strain ATCC BAA-1260 / CGDNIH1) GN=rsmH PE=3 SV=1	0.31	0.897	70	3
CUFF.137379.1	2220	2.25	2.83	1.2578	0.0668	3.3611	0.2195
CUFF.137379.2	2227	2.26	2.89	1.2788	0.0496	3.8544	0.1784
CUFF.137379.3	1291	2.81	2.65	0.9431	0.7512	0.1005	0.9537
CUFF.137383.1	689	0.99	0.86	0.8687	0.8394	0.0411	0.9829
CUFF.137415.1	531	1.35	1.29	0.9556	0.9785	0.0007	0.9928	gi|70778958|ref|NP_001020542.1|	serine incorporator 4 [Mus musculus]	0.364	0.311	82	0.21
CUFF.137417.1	303	1.75	1.65	0.9429	0.9486	0.0042	0.9928
CUFF.137419.1	847	1.16	1.72	1.4828	0.1721	1.8648	0.4174
CUFF.137495.1	1794	4.66	6.25	1.3412	0.0018	9.7461	0.0125	gi|240256231|ref|NP_195587.4|	unknown protein [Arabidopsis thaliana]	0.484	0.891	1315	1e-143
CUFF.137551.1	310	0.98	1.32	1.3469	0.7013	0.1472	0.9267	gi|170745086|ref|YP_001766543.1|	amidase [Methylobacterium radiotolerans JCM 2831]	0.421	0.368	66	8.8
CUFF.137593.1	488	3.26	3.74	1.1472	0.6094	0.261	0.8567	sp|Q52KI8|SRRM1_MOUSE	Serine/arginine repetitive matrix protein 1 OS=Mus musculus GN=Srrm1 PE=1 SV=1	0.365	0.32	73	1.9
CUFF.137613.1	1023	4.66	5.79	1.2425	0.0937	2.81	0.2761	gi|15233300|ref|NP_191114.1|	lectin protein kinase, putative [Arabidopsis thaliana]	0.351	0.334	153	3e-18
CUFF.137613.2	571	5.04	6.87	1.3631	0.0585	3.5787	0.1991	gi|15230694|ref|NP_190127.1|	lectin protein kinase family protein [Arabidopsis thaliana]	0.5	0.326	141	2e-15
CUFF.137615.1	76	0.5	0	0	0.9259	0.0087	0.9928
CUFF.137771.1	763	0.3	0.72	2.4	0.1143	2.4942	0.3175
CUFF.137785.1	1572	4.19	5.51	1.315	0.0104	6.5628	0.0523
CUFF.137799.1	397	1.52	1.95	1.2829	0.593	0.2857	0.8433	gi|222111872|ref|YP_002554136.1|	tRNA (guanine-n(1)-)-methyltransferase [Acidovorax ebreus TPSY]	0.365	0.393	66	8.8
CUFF.137825.1	299	3.54	6.4	1.8079	0.0195	5.4552	0.0871	sp|P50770|VE2_HPV24	Regulatory protein E2 OS=Human papillomavirus type 24 GN=E2 PE=3 SV=1	0.434	0.532	67	6.6
CUFF.137833.1	1597	3.36	3.94	1.1726	0.2085	1.5821	0.4714
CUFF.137867.1	814	8.37	7.95	0.9498	0.6907	0.1584	0.9247
CUFF.137867.2	824	9.28	8.3	0.8944	0.3258	0.9653	0.6117	gi|151301137|ref|NP_110394.3|	AT-hook-containing transcription factor [Homo sapiens]	0.323	0.339	73	5.6
CUFF.137877.1	393	0.67	1.62	2.4179	0.0814	3.0375	0.2496
CUFF.137893.1	228	4.48	2.4	0.5357	0.0902	2.8701	0.2681
CUFF.137923.1	469	0.08	1.36	17	0.0003	13.4064	0.0027
CUFF.137943.1	568	0.2	0.96	4.8	0.0134	6.1158	0.0648
CUFF.137965.1	412	0	1.77	Inf	0	20.6626	0	gi|164663830|ref|NP_001106882.1|	FGGY carbohydrate kinase domain-containing protein isoform a [Homo sapiens]	0.392	0.371	69	3.9
CUFF.137967.1	763	8.43	9.86	1.1696	0.1692	1.8902	0.4148
CUFF.137973.1	486	2.1	3.47	1.6524	0.0614	3.4999	0.2072	gi|22027541|ref|NP_005698.1|	programmed cell death protein 7 [Homo sapiens]	0.413	0.389	73	1.9
CUFF.138005.1	1163	0.46	0.82	1.7826	0.1172	2.454	0.3227	gi|30692890|ref|NP_174620.2|	ADR1 (ACTIVATED DISEASE RESISTANCE 1); kinase [Arabidopsis thaliana]	0.355	0.356	136	5e-07
CUFF.138007.1	683	0.5	1.27	2.54	0.0274	4.8632	0.113	gi|15221520|ref|NP_176451.1|	disease resistance protein (CC-NBS-LRR class), putative [Arabidopsis thaliana]	0.352	0.312	88	0.074
CUFF.138017.1	731	0.88	0.62	0.7045	0.4972	0.461	0.7827	gi|186478352|ref|NP_001117266.1|	LOV1; ATP binding [Arabidopsis thaliana]	0.39	0.316	139	1e-07
CUFF.138027.1	405	0.47	0.68	1.4468	0.7576	0.0952	0.9537	gi|152966909|ref|YP_001362693.1|	tryptophan synthase, beta subunit [Kineococcus radiotolerans SRS30216]	0.365	0.385	70	3
CUFF.138051.1	453	1.5	4.63	3.0867	0	17.3371	0	gi|262205333|ref|NP_001160069.1|	diacylglycerol kinase zeta isoform 1 [Mus musculus]	0.391	0.305	67	7.6
CUFF.138123.1	601	1.7	1.82	1.0706	0.9177	0.0107	0.9928
CUFF.138247.1	362	0.94	0.38	0.4043	0.2504	1.321	0.5225	sp|Q2R3Y1|SPL19_ORYSJ	Putative squamosa promoter-binding-like protein 19 OS=Oryza sativa subsp. japonica GN=SPL19 PE=3 SV=2	0.45	0.331	66	8.6
CUFF.138251.1	1861	3.09	2.6	0.8414	0.1868	1.7427	0.434
CUFF.138251.2	2021	6.78	6.25	0.9218	0.3263	0.9636	0.612
CUFF.138251.3	1990	6.03	5.68	0.942	0.5109	0.4322	0.7896
CUFF.138253.1	351	2.37	2.6	1.097	0.8892	0.0194	0.9928	sp|O88281|MEGF6_RAT	Multiple epidermal growth factor-like domains protein 6 OS=Rattus norvegicus GN=Megf6 PE=1 SV=1	0.426	0.402	67	6.6
CUFF.138275.1	1232	0.55	0.74	1.3455	0.4618	0.5415	0.75
CUFF.138281.1	630	1.32	1.01	0.7652	0.5387	0.3779	0.7976	sp|P07978|PRM2_MOUSE	Protamine-2 OS=Mus musculus GN=Prm2 PE=1 SV=1	0.348	0.329	73	3.5
CUFF.138305.1	3214	3.91	3.49	0.8926	0.1896	1.7205	0.4396	gi|15226796|ref|NP_181631.1|	unknown protein [Arabidopsis thaliana]	0.651	0.433	1697	0
CUFF.138305.2	3180	4.01	3.54	0.8828	0.1474	2.0985	0.3789	gi|15226796|ref|NP_181631.1|	unknown protein [Arabidopsis thaliana]	0.651	0.438	1697	0
CUFF.138311.1	357	0.32	1.02	3.1875	0.127	2.3285	0.3409	gi|15227253|ref|NP_179847.1|	lyase [Arabidopsis thaliana]	0.561	0.555	181	4e-13
CUFF.138371.1	855	1.46	2.13	1.4589	0.1342	2.243	0.3551	gi|15224798|ref|NP_179544.1|	transducin family protein / WD-40 repeat family protein [Arabidopsis thaliana]	0.471	0.67	449	2e-43
CUFF.138449.1	716	1.27	1.08	0.8504	0.7303	0.1188	0.9481	gi|18412257|ref|NP_565199.1|	unknown protein [Arabidopsis thaliana]	0.31	0.365	71	7.6
CUFF.138531.1	367	0.72	0.37	0.5139	0.5062	0.4419	0.7857	sp|P17598|CATA1_GOSHI	Catalase isozyme 1 OS=Gossypium hirsutum GN=CAT1 PE=2 SV=2	0.462	0.319	66	8.8
CUFF.13863.1	413	0.55	0.44	0.8	0.9819	0.0005	0.9928	gi|30689221|ref|NP_173915.2|	zinc finger (B-box type) family protein [Arabidopsis thaliana]	0.381	0.458	66	8.6
CUFF.138637.1	4630	1.51	3.32	2.1987	0	76.9495	0	sp|Q76C99|RF1_ORYSI	Protein Rf1, mitochondrial OS=Oryza sativa subsp. indica GN=Rf1 PE=2 SV=1	0.553	0.448	2019	0
CUFF.138637.2	4730	1.54	3.33	2.1623	0	77.2674	0	sp|Q76C99|RF1_ORYSI	Protein Rf1, mitochondrial OS=Oryza sativa subsp. indica GN=Rf1 PE=2 SV=1	0.531	0.505	2165	0
CUFF.138639.1	3259	0.98	2.39	2.4388	0	47.803	0	sp|Q76C99|RF1_ORYSI	Protein Rf1, mitochondrial OS=Oryza sativa subsp. indica GN=Rf1 PE=2 SV=1	0.558	0.665	2135	0
CUFF.138639.2	3583	1.03	2.4	2.3301	0	47.9494	0	sp|Q76C99|RF1_ORYSI	Protein Rf1, mitochondrial OS=Oryza sativa subsp. indica GN=Rf1 PE=2 SV=1	0.531	0.667	2165	0
CUFF.138639.3	1336	2.58	5.08	1.969	0	26.36	0
CUFF.138651.1	1116	0.37	0.49	1.3243	0.6554	0.1991	0.8963
CUFF.138657.1	505	0.75	0.9	1.2	0.8476	0.0369	0.9829
CUFF.138661.1	1412	0.48	0.94	1.9583	0.0357	4.4131	0.139	sp|Q76C99|RF1_ORYSI	Protein Rf1, mitochondrial OS=Oryza sativa subsp. indica GN=Rf1 PE=2 SV=1	0.564	0.882	1257	1e-137
CUFF.138663.1	1093	0.8	1.38	1.725	0.0573	3.6135	0.1959	sp|Q76C99|RF1_ORYSI	Protein Rf1, mitochondrial OS=Oryza sativa subsp. indica GN=Rf1 PE=2 SV=1	0.516	0.834	793	3e-83
CUFF.138665.1	218	0.69	2.09	3.029	0.0898	2.8781	0.2672	sp|B8DTX1|FMT_BIFA0	Methionyl-tRNA formyltransferase OS=Bifidobacterium animalis subsp. lactis (strain AD011) GN=fmt PE=3 SV=1	0.607	0.385	70	3
CUFF.138677.1	281	0.4	0.65	1.625	0.8056	0.0606	0.9778	gi|33859590|ref|NP_035275.1|	peroxisome proliferator-activated receptor delta [Mus musculus]	0.341	0.438	68	5.1
CUFF.138681.1	6206	27.08	27.49	1.0151	0.4996	0.4557	0.7839
CUFF.13871.1	535	0.42	0.17	0.4048	0.4153	0.6636	0.6959
CUFF.138789.1	1171	0.9	2.8	3.1111	0	27.9799	0
CUFF.138795.1	351	0.65	3.38	5.2	0.0001	15.8756	0.001
CUFF.138795.2	229	1.82	2.59	1.4231	0.5092	0.4357	0.7875	gi|15229696|ref|NP_187729.1|	AL2 (ALFIN-LIKE 2); DNA binding / methylated histone residue binding [Arabidopsis thaliana]	0.571	0.367	68	5.2
CUFF.138795.3	217	2.09	3.15	1.5072	0.3851	0.7545	0.6634	gi|30687843|ref|NP_197551.2|	AL5 (ALFIN-LIKE 5); DNA binding / methylated histone residue binding [Arabidopsis thaliana]	0.615	0.359	69	3.9
CUFF.138795.4	149	0.76	0.92	1.2105	0.8555	0.0332	0.9829
CUFF.138799.1	191	0.4	1.19	2.975	0.3143	1.0125	0.5975
CUFF.138801.1	152	1.24	0.9	0.7258	0.9271	0.0084	0.9928
CUFF.138803.1	659	0.57	0.62	1.0877	0.9566	0.003	0.9928
CUFF.138807.1	76	0	1.2	Inf	0.3939	0.7268	0.67
CUFF.13911.1	1584	1.5	1.73	1.1533	0.5023	0.45	0.7857
CUFF.13913.1	704	1.67	3.04	1.8204	0.0116	6.3712	0.0574
CUFF.139159.1	582	1.24	0.94	0.7581	0.5718	0.3197	0.8244	sp|C5MBA7|AIM21_CANTT	Altered inheritance of mitochondria protein 21 OS=Candida tropicalis (strain ATCC MYA-3404 / T1) GN=AIM21 PE=3 SV=1	0.344	0.33	81	0.34
CUFF.139159.2	562	1.75	1.54	0.88	0.7847	0.0746	0.9651	gi|161077594|ref|NP_001096891.1|	CG15894, isoform B [Drosophila melanogaster]	0.397	0.31	73	2.7
CUFF.139161.1	76	0	0.6	Inf	0.9259	0.0087	0.9928
CUFF.139171.1	757	1	1.26	1.26	0.5513	0.3549	0.8052	sp|O77835|LSHB_CERSI	Lutropin subunit beta OS=Ceratotherium simum GN=LHB1 PE=2 SV=1	0.405	0.333	73	4.9
CUFF.139175.1	1932	0.9	1.46	1.6222	0.0159	5.8183	0.0745
CUFF.139221.2	246	0.77	1.3	1.6883	0.5411	0.3735	0.7976	gi|108802855|ref|YP_637152.1|	cytochrome b [Crocodylus porosus]	0.472	0.439	66	8.7
CUFF.139231.1	688	0.49	0.73	1.4898	0.5223	0.4094	0.7976	sp|A2ASS6|TITIN_MOUSE	Titin OS=Mus musculus GN=Ttn PE=1 SV=1	0.377	0.301	76	1.8
CUFF.139241.1	157	5.54	2.9	0.5235	0.1127	2.5163	0.3153	sp|P52374|HEPA_BHV1C	DNA helicase/primase complex-associated protein OS=Bovine herpesvirus 1.1 (strain Cooper) GN=UL8 PE=3 SV=1	0.63	0.516	69	4
CUFF.139287.1	423	0.72	0.22	0.3056	0.1832	1.7717	0.4295	gi|53729363|ref|NP_001005374.1|	E3 ubiquitin-protein ligase LRSAM1 isoform 1 [Homo sapiens]	0.425	0.567	124	2e-06
CUFF.139645.1	409	0.74	0.78	1.0541	0.8747	0.0249	0.9829
CUFF.139743.2	461	2.95	3.36	1.139	0.6749	0.1759	0.9124
CUFF.139743.3	485	3.28	3.01	0.9177	0.8034	0.0619	0.9778
CUFF.139747.1	409	0.28	0.11	0.3929	0.7505	0.1011	0.9537
CUFF.139749.1	181	1.05	2.77	2.6381	0.103	2.6586	0.2944	sp|Q28969|NOS3_PIG	Nitric oxide synthase, endothelial OS=Sus scrofa GN=NOS3 PE=1 SV=4	0.536	0.464	68	5.1
CUFF.139751.1	830	0.96	1.15	1.1979	0.6538	0.2012	0.8963	sp|Q4P0G6|CWC21_USTMA	Pre-mRNA-splicing factor CWC21 OS=Ustilago maydis GN=CWC21 PE=3 SV=1	0.353	0.307	85	0.23
CUFF.139781.1	541	1.05	1.52	1.4476	0.3773	0.7794	0.6633	gi|15238228|ref|NP_201276.1|	unknown protein [Arabidopsis thaliana]	0.521	0.405	205	1e-15
CUFF.140167.1	4028	4.02	5.47	1.3607	0	21.1455	0	gi|15219879|ref|NP_176314.1|	disease resistance protein (CC-NBS-LRR class), putative [Arabidopsis thaliana]	0.3	0.369	329	9e-29
CUFF.140167.2	4380	3.79	5.24	1.3826	0	24.4289	0	gi|15219879|ref|NP_176314.1|	disease resistance protein (CC-NBS-LRR class), putative [Arabidopsis thaliana]	0.3	0.34	329	9e-29
CUFF.140203.1	433	0	1.16	Inf	0.0003	13.1387	0.0027	gi|47577585|ref|NP_001000346.1|	olfactory receptor Olr663 [Rattus norvegicus]	0.457	0.319	72	1.7
CUFF.140205.1	505	0.15	0.18	1.2	0.7505	0.1011	0.9537
CUFF.14023.1	73	4.15	4.37	1.053	0.8747	0.0249	0.9829
CUFF.140231.1	2741	5.02	8.71	1.7351	0	65.9212	0	gi|30694301|ref|NP_851124.1|	RPP8 (RECOGNITION OF PERONOSPORA PARASITICA 8); nucleotide binding [Arabidopsis thaliana]	0.317	0.415	318	1e-27
CUFF.140241.1	175	0	0.78	Inf	0.1733	1.8539	0.4174
CUFF.140263.1	2555	1.51	1.8	1.1921	0.236	1.4046	0.5044	gi|15238507|ref|NP_198395.1|	disease resistance protein (CC-NBS-LRR class), putative [Arabidopsis thaliana]	0.318	0.329	268	6e-22
CUFF.140293.1	179	2.33	2.29	0.9828	0.8476	0.0369	0.9829
CUFF.140359.1	2383	15.18	18.23	1.2009	0.0001	15.7902	0.001
CUFF.140359.2	2187	14.69	17.78	1.2103	0.0001	15.2986	0.001
CUFF.140361.1	155	4.39	4.71	1.0729	0.9785	0.0007	0.9928
CUFF.140365.1	409	0.56	1.45	2.5893	0.0732	3.2094	0.233
CUFF.140561.1	369	1609.44	1229.46	0.7639	0	449.416	0	sp|P31634|GAG_SIVMS	Gag polyprotein OS=Simian immunodeficiency virus (isolate STM) GN=gag PE=3 SV=1	0.442	0.423	70	3
CUFF.140599.1	292	2.59	0.31	0.1197	0.0005	11.945	0.0042	sp|Q05159|EGR2B_DANRE	Early growth response protein 2b OS=Danio rerio GN=egr2b PE=2 SV=1	0.367	0.503	71	2.3
CUFF.140599.2	287	1.85	0.64	0.3459	0.0741	3.1891	0.2349	gi|256985136|ref|NP_061372.2|	E3 ubiquitin-protein ligase PDZRN3 [Mus musculus]	0.365	0.544	66	8.7
CUFF.14061.1	194	1.56	1.41	0.9038	0.9359	0.0065	0.9928	gi|15230187|ref|NP_188507.1|	unknown protein [Arabidopsis thaliana]	0.412	0.526	66	8.9
CUFF.140613.1	513	5.53	1.69	0.3056	0	24.8992	0	gi|30680947|ref|NP_849998.1|	ALE2 (Abnormal Leaf Shape 2); kinase [Arabidopsis thaliana]	0.368	0.333	73	2.1
CUFF.140615.1	535	0.85	0.51	0.6	0.4266	0.6321	0.7084
CUFF.140615.2	242	7.66	3.39	0.4426	0.0028	8.9156	0.0179	gi|15233524|ref|NP_192359.1|	protein kinase family protein [Arabidopsis thaliana]	0.654	0.322	86	0.042
CUFF.140627.1	866	0.52	0.05	0.0962	0.0083	6.9739	0.044
CUFF.140629.1	758	0.6	0.3	0.5	0.2746	1.1938	0.5523
CUFF.140639.1	2023	0.75	0.2	0.2667	0.0001	14.5699	0.001
CUFF.140643.1	716	1.11	0.51	0.4595	0.0767	3.1343	0.2391	sp|P30622|CLIP1_HUMAN	CAP-Gly domain-containing linker protein 1 OS=Homo sapiens GN=CLIP1 PE=1 SV=2	0.357	0.599	90	0.047
CUFF.140669.1	420	0.63	0.22	0.3492	0.2785	1.1745	0.5548	sp|P51870|CP4F5_RAT	Cytochrome P450 4F5 OS=Rattus norvegicus GN=Cyp4f5 PE=2 SV=1	0.343	0.479	67	6.7
CUFF.140691.1	1110	9.71	2.83	0.2915	0	103.126	0	gi|15241612|ref|NP_198719.1|	protein kinase family protein [Arabidopsis thaliana]	0.379	0.557	338	2e-30
CUFF.140691.2	1104	9.36	2.85	0.3045	0	93.9683	0	gi|30686059|ref|NP_849425.1|	CRK5 (CYSTEINE-RICH RLK5); kinase [Arabidopsis thaliana]	0.364	0.717	360	5e-33
CUFF.140715.1	1198	30.89	32.23	1.0434	0.3791	0.7737	0.6634
CUFF.140715.2	1352	30.73	31.89	1.0377	0.4143	0.6665	0.6959
CUFF.140787.1	1808	21.62	9.03	0.4177	0	227.275	0	gi|145332971|ref|NP_001078351.1|	protein kinase family protein [Arabidopsis thaliana]	0.412	0.338	338	3e-30
CUFF.140787.2	1800	20.45	8.64	0.4225	0	209.766	0	gi|145332971|ref|NP_001078351.1|	protein kinase family protein [Arabidopsis thaliana]	0.412	0.34	338	3e-30
CUFF.140789.1	749	20.51	8.58	0.4183	0	88.4642	0	gi|15225415|ref|NP_182039.1|	PVA12 (PLANT VAP HOMOLOG 12); structural molecule [Arabidopsis thaliana]	0.313	0.537	83	0.33
CUFF.140821.1	193	2.94	0.71	0.2415	0.021	5.327	0.0923
CUFF.140827.1	788	0.29	0.98	3.3793	0.0104	6.5577	0.0523
CUFF.140829.1	2739	0.35	0.45	1.2857	0.4181	0.6556	0.699	sp|P10978|POLX_TOBAC	Retrovirus-related Pol polyprotein from transposon TNT 1-94 OS=Nicotiana tabacum PE=2 SV=1	0.343	0.307	442	4e-42
CUFF.140831.1	423	0.09	0.54	6	0.1398	2.1803	0.366	sp|P10978|POLX_TOBAC	Retrovirus-related Pol polyprotein from transposon TNT 1-94 OS=Nicotiana tabacum PE=2 SV=1	0.525	1	362	4e-34
CUFF.140833.1	968	0.47	0.42	0.8936	0.9912	0.0001	0.9969	sp|P92519|M810_ARATH	Uncharacterized mitochondrial protein AtMg00810 OS=Arabidopsis thaliana GN=AtMg00810 PE=4 SV=1	0.493	0.648	526	2e-52
CUFF.140861.1	1979	6.62	13.04	1.9698	0	101.785	0	gi|30686142|ref|NP_194063.2|	protein kinase family protein [Arabidopsis thaliana]	0.421	0.306	364	3e-33
CUFF.140861.2	1917	6.95	14.12	2.0317	0	115.149	0	gi|145332971|ref|NP_001078351.1|	protein kinase family protein [Arabidopsis thaliana]	0.421	0.338	401	2e-37
CUFF.140863.1	941	3.94	3.92	0.9949	0.963	0.0022	0.9928
CUFF.140863.2	950	4.38	4.03	0.9201	0.6139	0.2546	0.8622
CUFF.140865.1	1201	1.98	1.78	0.899	0.6461	0.2108	0.891	gi|15219634|ref|NP_174785.1|	DEAD/DEAH box helicase, putative [Arabidopsis thaliana]	0.503	0.884	822	1e-86
CUFF.140887.1	239	1.27	0.57	0.4488	0.3597	0.8388	0.6507	gi|20302045|ref|NP_620230.1|	transcription factor jun-D [Rattus norvegicus]	0.577	0.326	66	8.8
CUFF.140919.1	680	3.51	3.15	0.8974	0.6461	0.2108	0.891
CUFF.140927.1	3253	3.01	3.78	1.2558	0.01	6.6308	0.0508	sp|Q6L3Z7|R1B14_SOLDE	Putative late blight resistance protein homolog R1B-14 OS=Solanum demissum GN=R1B-14 PE=3 SV=1	0.315	0.378	316	1e-42
CUFF.140947.1	2508	1.16	2.13	1.8362	0	16.836	0	gi|18405788|ref|NP_566837.1|	unknown protein [Arabidopsis thaliana]	0.537	0.72	1515	1e-166
CUFF.140965.1	934	6.24	4.98	0.7981	0.086	2.9474	0.26
CUFF.140983.1	834	6.12	6.45	1.0539	0.7291	0.12	0.9472
CUFF.140983.2	704	7.95	7.25	0.9119	0.4981	0.459	0.783
CUFF.140985.1	353	1.61	1.68	1.0435	0.9394	0.0058	0.9928
CUFF.140999.1	1217	7.87	8.24	1.047	0.6473	0.2093	0.892
CUFF.141007.1	1154	0.49	1.15	2.3469	0.0096	6.7006	0.0492
CUFF.141009.1	926	0.61	1.43	2.3443	0.0096	6.7006	0.0492
CUFF.141019.1	359	0.53	0.76	1.434	0.7576	0.0952	0.9537	gi|15827711|ref|NP_301974.1|	site-specific tyrosine recombinase XerD [Mycobacterium leprae TN]	0.419	0.359	69	3.9
CUFF.141023.1	92	4.11	4.46	1.0852	0.9566	0.003	0.9928	sp|O65454|FB334_ARATH	Probable F-box protein At4g22060 OS=Arabidopsis thaliana GN=At4g22060 PE=2 SV=1	0.5	0.978	70	3
CUFF.141025.1	792	0.76	0.98	1.2895	0.593	0.2857	0.8433
CUFF.141119.1	254	0.74	0.9	1.2162	0.9819	0.0005	0.9928	gi|188996088|ref|YP_001930339.1|	oxaloacetate decarboxylase alpha subunit [Sulfurihydrogenibium sp. YO3AOP1]	0.439	0.484	67	6.6
CUFF.141143.1	998	6.52	4.57	0.7009	0.005	7.8826	0.0294
CUFF.141183.1	506	0.45	0.9	2	0.2611	1.263	0.538	sp|Q65114|50510_ASFM2	Protein MGF 505-10R OS=African swine fever virus (isolate Tick/Malawi/Lil 20-1/1983) GN=Mal-041 PE=3 SV=1	0.307	0.445	74	1.6
CUFF.141201.1	705	0.91	1.36	1.4945	0.2889	1.1247	0.5654	sp|P04146|COPIA_DROME	Copia protein OS=Drosophila melanogaster GN=GIP PE=1 SV=3	0.403	0.613	280	4e-24
CUFF.141231.1	2036	6.75	7.95	1.1778	0.031	4.6526	0.1249
CUFF.141247.1	1129	2.95	2.87	0.9729	0.9214	0.0097	0.9928
CUFF.141247.2	528	5.73	4.66	0.8133	0.2741	1.1962	0.5523	sp|Q9H6K5|YS027_HUMAN	Putative uncharacterized protein FLJ22184 OS=Homo sapiens PE=1 SV=1	0.419	0.352	69	6.8
CUFF.141293.1	480	0.87	0.57	0.6552	0.5528	0.3523	0.8052	sp|Q17162|VINC_BRUMA	Vinculin OS=Brugia malayi PE=2 SV=1	0.429	0.35	70	4
CUFF.141359.1	4403	3.7	7.54	2.0378	0	142.367	0
CUFF.141359.2	964	4.24	2.65	0.625	0.0046	8.0484	0.0274
CUFF.141361.1	1659	5.77	11.13	1.9289	0	68.7791	0
CUFF.141361.2	1896	5.43	9.5	1.7495	0	50.9346	0
CUFF.141361.3	544	2.09	5.87	2.8086	0	23.7494	0
CUFF.141361.4	409	6.85	14.49	2.1153	0	27.0217	0
CUFF.141361.5	1395	5.99	11.17	1.8648	0	52.9953	0
CUFF.141361.6	973	2.33	4.17	1.7897	0.0006	11.7972	0.0049
CUFF.141569.1	308	1.11	1.92	1.7297	0.2816	1.1595	0.5586	gi|24497538|ref|NP_055435.2|	homeobox protein Hox-C4 [Homo sapiens]	0.475	0.39	67	6.7
CUFF.141603.1	573	0.2	0.32	1.6	0.8056	0.0606	0.9778	gi|15242979|ref|NP_197671.1|	RER1 (RETICULATA-RELATED 1) [Arabidopsis thaliana]	0.4	0.314	69	8.2
CUFF.141635.1	642	0.47	0.78	1.6596	0.3872	0.7478	0.6634
CUFF.141639.1	523	0.43	0.35	0.814	0.9819	0.0005	0.9928	gi|167736378|ref|NP_001108070.1|	putative L-aspartate dehydrogenase isoform 1 [Homo sapiens]	0.369	0.373	70	5.1
CUFF.141641.1	650	0.87	0.98	1.1264	0.8973	0.0167	0.9928	sp|Q2QL82|CTTB2_MICMU	Cortactin-binding protein 2 OS=Microcebus murinus GN=CTTNBP2 PE=3 SV=1	0.382	0.314	70	8.2
CUFF.141641.2	647	0.76	0.85	1.1184	0.9486	0.0042	0.9928	sp|Q2QL82|CTTB2_MICMU	Cortactin-binding protein 2 OS=Microcebus murinus GN=CTTNBP2 PE=3 SV=1	0.382	0.315	70	8.1
CUFF.141649.1	448	2.36	1.83	0.7754	0.4819	0.4945	0.77	gi|16445436|ref|NP_061836.2|	bromodomain and WD repeat-containing protein 1 isoform A [Homo sapiens]	0.328	0.388	66	9.6
CUFF.14165.1	865	0.44	0.42	0.9545	0.8739	0.0252	0.9829
CUFF.14183.4	112	11.82	12.62	1.0677	0.8892	0.0194	0.9928	gi|22329643|ref|NP_173254.2|	protein kinase family protein [Arabidopsis thaliana]	0.912	0.911	163	5e-11
CUFF.141863.1	1075	48.71	58.77	1.2065	0	24.1677	0
CUFF.141867.1	1554	0.51	1.41	2.7647	0.0001	15.4823	0.001	gi|15218003|ref|NP_176153.1|	disease resistance protein (CC-NBS-LRR class), putative [Arabidopsis thaliana]	0.348	0.566	335	6e-30
CUFF.141869.1	677	0.17	0.88	5.1765	0.0074	7.1849	0.0402	gi|22330529|ref|NP_683486.1|	leucine-rich repeat family protein [Arabidopsis thaliana]	0.413	0.74	225	9e-18
CUFF.141871.1	1836	0.47	2.06	4.383	0	46.6935	0	gi|22330529|ref|NP_683486.1|	leucine-rich repeat family protein [Arabidopsis thaliana]	0.372	0.32	250	5e-20
CUFF.141949.1	2465	11.51	9.54	0.8288	0.0011	10.6985	0.0082
CUFF.141949.2	3299	10.6	8.87	0.8368	0.0006	11.9257	0.0049
CUFF.141951.1	3299	10.6	8.87	0.8368	0.0006	11.9257	0.0049
CUFF.141955.1	522	0.22	0.61	2.7727	0.2118	1.5592	0.473	gi|205277327|ref|NP_998525.2|	programmed cell death 6 interacting protein [Danio rerio]	0.35	0.345	69	6.6
CUFF.141965.1	1178	0.51	0.54	1.0588	0.9686	0.0016	0.9928	gi|15218003|ref|NP_176153.1|	disease resistance protein (CC-NBS-LRR class), putative [Arabidopsis thaliana]	0.376	0.542	283	4e-24
CUFF.141967.1	534	0.21	0.6	2.8571	0.2118	1.5592	0.473	gi|15238050|ref|NP_199536.1|	disease resistance protein (CC-NBS-LRR class), putative [Arabidopsis thaliana]	0.377	0.388	93	0.011
CUFF.141969.1	806	0.42	0.85	2.0238	0.1391	2.1882	0.3654	gi|22330529|ref|NP_683486.1|	leucine-rich repeat family protein [Arabidopsis thaliana]	0.435	0.488	200	1e-14
CUFF.141973.1	657	0.52	0.83	1.5962	0.3881	0.745	0.6634	sp|Q7XBQ9|RGA2_SOLBU	Disease resistance protein RGA2 OS=Solanum bulbocastanum GN=RGA2 PE=1 SV=1	0.453	0.393	148	8e-09
CUFF.141985.1	1988	0.55	0.92	1.6727	0.0479	3.9139	0.1732	gi|15218003|ref|NP_176153.1|	disease resistance protein (CC-NBS-LRR class), putative [Arabidopsis thaliana]	0.324	0.503	359	1e-32
CUFF.141987.1	2034	0.5	1.01	2.02	0.0051	7.8411	0.0298	gi|22330529|ref|NP_683486.1|	leucine-rich repeat family protein [Arabidopsis thaliana]	0.328	0.301	230	1e-17
CUFF.142019.1	414	0.55	0.77	1.4	0.7373	0.1125	0.9497	gi|274326222|ref|NP_001030454.2|	centrosomal protein 170kDa [Bos taurus]	0.5	0.304	67	6.6
CUFF.142021.1	380	2.89	3.84	1.3287	0.3257	0.9661	0.6117	sp|Q8BX94|OSBL2_MOUSE	Oxysterol-binding protein-related protein 2 OS=Mus musculus GN=Osbpl2 PE=2 SV=1	0.352	0.426	83	0.093
CUFF.142031.1	673	0.84	0.81	0.9643	0.922	0.0096	0.9928
CUFF.142049.1	917	3.8	3.48	0.9158	0.6377	0.2217	0.8864
CUFF.142049.2	1026	3.91	3.11	0.7954	0.156	2.0128	0.395
CUFF.142063.1	1113	5.78	7.04	1.218	0.0759	3.1498	0.2379
CUFF.142063.2	1056	6.27	7.17	1.1435	0.2396	1.3831	0.5108
CUFF.142081.1	1099	4.2	4.77	1.1357	0.3617	0.832	0.6513
CUFF.142081.2	1203	3.84	4.85	1.263	0.0738	3.1954	0.2347
CUFF.142081.3	438	1.55	1.25	0.8065	0.6838	0.1658	0.9204	sp|Q9QZK9|DNS2B_RAT	Deoxyribonuclease-2-beta OS=Rattus norvegicus GN=Dnase2b PE=1 SV=1	0.362	0.473	68	5.2
CUFF.142095.1	254	2.38	1.79	0.7521	0.6091	0.2615	0.8564
CUFF.142097.1	1100	2.61	1.41	0.5402	0.0027	8.9742	0.0174
CUFF.142099.1	3114	1.62	1.57	0.9691	0.8601	0.0311	0.9829
CUFF.142101.1	237	2.71	3.85	1.4207	0.3708	0.8009	0.6581
CUFF.14217.1	720	8.41	11.78	1.4007	0.0021	9.4588	0.0142	gi|6678654|ref|NP_032505.1|	lymphocyte activation gene 3 protein precursor [Mus musculus]	0.301	0.388	72	5.9
CUFF.14217.2	874	7.45	9.28	1.2456	0.0446	4.0325	0.1639
CUFF.14217.3	942	6.87	9.05	1.3173	0.0107	6.5212	0.0534
CUFF.14217.4	715	8.57	10.77	1.2567	0.0431	4.0916	0.1593
CUFF.14217.5	826	7.37	8.39	1.1384	0.28	1.167	0.5574	gi|225007559|ref|NP_001139346.1|	mucin-20 isoform a [Mus musculus]	0.337	0.345	75	3.3
CUFF.142227.1	558	0.75	0.74	0.9867	0.8476	0.0369	0.9829	sp|Q99315|YG31B_YEAST	Transposon Ty3-G Gag-Pol polyprotein OS=Saccharomyces cerevisiae GN=TY3B-G PE=1 SV=3	0.431	0.586	236	1e-22
CUFF.142239.1	3156	0.47	0.66	1.4043	0.1313	2.277	0.3503
CUFF.142259.1	1597	6.85	5.77	0.8423	0.0661	3.3768	0.2183
CUFF.142277.1	810	0.61	0.79	1.2951	0.6288	0.2337	0.8767
CUFF.142279.1	3251	0.45	0.88	1.9556	0.0013	10.3972	0.0094
CUFF.142281.1	456	0.17	0.9	5.2941	0.0307	4.6707	0.124	gi|146284077|ref|YP_001174230.1|	apolipoprotein N-acyltransferase [Pseudomonas stutzeri A1501]	0.383	0.309	67	7.7
CUFF.142285.1	1186	0.96	1.15	1.1979	0.5542	0.3499	0.8068
CUFF.142289.1	353	0.43	1.03	2.3953	0.2333	1.4206	0.4992
CUFF.142291.1	355	1.28	1.16	0.9062	0.9912	0.0001	0.9969
CUFF.142307.1	1876	11.46	14.92	1.3019	0	20.3265	0
CUFF.142307.2	1230	12.4	15.71	1.2669	0.0007	11.3676	0.0056
CUFF.142307.3	1747	12	15.6	1.3	0	19.5861	0
CUFF.142307.4	835	9.38	11.79	1.2569	0.0213	5.303	0.0935
CUFF.142309.1	103	0.37	0.89	2.4054	0.872	0.026	0.9829
CUFF.142313.1	1072	0.67	0.55	0.8209	0.718	0.1304	0.9364
CUFF.142337.1	587	2.45	3.26	1.3306	0.2429	1.3637	0.5155	gi|150456471|ref|NP_001092904.1|	doublecortin domain-containing protein 2B [Homo sapiens]	0.371	0.317	74	2.3
CUFF.142375.1	570	0.66	0.48	0.7273	0.7027	0.1457	0.9267	gi|187829730|ref|NP_001120712.1|	bcl-2-binding component 3 isoform 1 [Homo sapiens]	0.413	0.332	76	1.3
CUFF.142383.1	365	0.73	0.37	0.5068	0.5062	0.4419	0.7857	gi|4758696|ref|NP_004712.1|	mitogen-activated protein kinase kinase kinase 13 [Homo sapiens]	0.415	0.534	68	5.2
CUFF.142389.1	637	2.14	3.79	1.771	0.01	6.6421	0.0508	sp|Q6PBN4|CQ10X_DANRE	Coenzyme Q-binding protein COQ10 homolog, mitochondrial OS=Danio rerio GN=zgc:73324 PE=2 SV=2	0.324	0.32	75	2.1
CUFF.142435.1	352	12.36	16.06	1.2994	0.0504	3.8266	0.1796
CUFF.142511.1	1174	2.03	1.71	0.8424	0.4322	0.6168	0.7136
CUFF.142513.1	1069	1.7	1.36	0.8	0.3934	0.7285	0.67
CUFF.142513.2	476	2.07	1.44	0.6957	0.3281	0.9565	0.6145	gi|15235314|ref|NP_194579.1|	ANAC073 (ARABIDOPSIS NAC DOMAIN CONTAINING PROTEIN 73); transcription activator/ transcription factor [Arabidopsis thaliana]	0.852	0.34	253	2e-21
CUFF.142513.3	362	1.46	0.63	0.4315	0.1425	2.1505	0.3711	gi|47576735|ref|NP_001000333.1|	olfactory receptor Olr602 [Rattus norvegicus]	0.4	0.331	66	8.6
CUFF.142541.1	852	0.44	0.59	1.3409	0.6698	0.1818	0.9079
CUFF.142597.1	446	0.68	0.72	1.0588	0.8747	0.0249	0.9829	sp|Q8BTI7|ANR52_MOUSE	Serine/threonine-protein phosphatase 6 regulatory ankyrin repeat subunit C OS=Mus musculus GN=Ankrd52 PE=2 SV=1	0.338	0.437	84	0.077
CUFF.142601.1	4329	3.92	4.76	1.2143	0.0042	8.1769	0.0255
CUFF.142601.2	4895	4.28	4.94	1.1542	0.0213	5.3054	0.0935
CUFF.142629.1	1050	3.6	4.3	1.1944	0.2417	1.3704	0.5135
CUFF.142629.2	1098	3.79	4.19	1.1055	0.5078	0.4385	0.7869
CUFF.142629.3	1454	3.15	3.67	1.1651	0.2666	1.2343	0.5444
CUFF.142631.1	285	1.99	2.4	1.206	0.7438	0.1068	0.9537	gi|15222177|ref|NP_172768.1|	CYP71B28; electron carrier/ heme binding / iron ion binding / monooxygenase/ oxygen binding [Arabidopsis thaliana]	0.367	0.316	68	5.1
CUFF.142633.1	207	0.18	0.66	3.6667	0.4914	0.4735	0.7787
CUFF.142641.1	493	0	1.29	Inf	0	17.636	0	sp|Q91437|PYR1_SQUAC	CAD protein OS=Squalus acanthias GN=CAD PE=2 SV=1	0.316	0.347	68	7.3
CUFF.142697.1	233	1.62	1.57	0.9691	0.8739	0.0252	0.9829
CUFF.142699.1	267	0.57	1.02	1.7895	0.5414	0.373	0.7976	gi|15225122|ref|NP_180727.1|	lipase class 3 family protein [Arabidopsis thaliana]	0.344	0.36	77	0.47
CUFF.142719.1	466	0.08	0.78	9.75	0.0184	5.5618	0.0827	gi|15237116|ref|NP_193785.1|	RNA binding / RNA-directed DNA polymerase [Arabidopsis thaliana]	0.394	0.457	157	3e-10
CUFF.142721.1	580	0.98	1.41	1.4388	0.3773	0.7794	0.6633
CUFF.142759.1	778	98.14	171.02	1.7426	0	375.363	0
CUFF.142761.1	774	102.66	177.08	1.7249	0	374.547	0
CUFF.142903.1	621	3.78	3.74	0.9894	0.963	0.0022	0.9928
CUFF.142903.2	693	3.82	3.62	0.9476	0.8296	0.0463	0.9829
CUFF.142915.1	437	1.65	0.83	0.503	0.1412	2.1649	0.3685	sp|O93869|GYS_NEUCR	Glycogen [starch] synthase OS=Neurospora crassa GN=7F4.080 PE=2 SV=2	0.367	0.412	71	2.3
CUFF.143021.1	821	0.92	0.67	0.7283	0.472	0.5172	0.7626
CUFF.143023.1	759	4.69	7.75	1.6525	0.0002	13.4661	0.0018	sp|P27692|SPT5_YEAST	Transcription elongation factor SPT5 OS=Saccharomyces cerevisiae GN=SPT5 PE=1 SV=1	0.369	0.332	75	2.9
CUFF.143025.1	592	6.01	9.93	1.6522	0.0002	13.4661	0.0018	gi|188536004|ref|NP_001120936.1|	zinc finger protein 469 [Homo sapiens]	0.439	0.334	81	0.36
CUFF.143033.1	483	0.31	0.57	1.8387	0.5414	0.373	0.7976
CUFF.143035.1	1161	1.5	1.45	0.9667	0.9741	0.0011	0.9928	gi|22329476|ref|NP_172527.2|	OTS2 (OVERLY TOLERANT TO SALT 2); SUMO-specific protease/ cysteine-type peptidase [Arabidopsis thaliana]	0.31	0.326	99	0.009
CUFF.143163.1	1295	3.51	3.52	1.0028	0.9689	0.0015	0.9928
CUFF.143211.1	505	0.3	0.63	2.1	0.3613	0.8333	0.6507	gi|220912196|ref|YP_002487505.1|	translation initiation factor IF-2 [Arthrobacter chlorophenolicus A6]	0.451	0.303	78	0.55
CUFF.143219.1	1220	0.78	0.97	1.2436	0.5064	0.4415	0.7857
CUFF.143219.3	220	2.41	3.32	1.3776	0.4888	0.4793	0.7763	gi|53802348|ref|YP_112863.1|	3-dehydroquinate synthase [Methylococcus capsulatus str. Bath]	0.538	0.355	73	1.3
CUFF.143221.1	551	0.69	1.16	1.6812	0.2851	1.1424	0.5616	gi|18398841|ref|NP_564424.1|	PHD finger family protein [Arabidopsis thaliana]	0.59	0.332	209	4e-16
CUFF.143243.1	579	1.24	1.02	0.8226	0.718	0.1304	0.9364	gi|15242243|ref|NP_197025.1|	ATHB30 (ARABIDOPSIS THALIANA HOMEOBOX PROTEIN 30); DNA binding / transcription factor [Arabidopsis thaliana]	0.397	0.301	71	5
CUFF.143389.1	782	10.98	8.8	0.8015	0.0384	4.2861	0.1475
CUFF.143397.1	795	8.8	8.03	0.9125	0.4405	0.5951	0.7244
CUFF.143399.1	869	2.31	1.89	0.8182	0.4085	0.6831	0.6895
CUFF.143421.1	413	0.73	0.88	1.2055	0.9031	0.0148	0.9928
CUFF.143423.1	51	0	0	NaN	NaN	NaN	NaN
CUFF.143423.2	33	0	0	NaN	NaN	NaN	NaN
CUFF.143429.1	338	15.56	14.97	0.9621	0.8097	0.058	0.9798	gi|7662046|ref|NP_055542.1|	histone-lysine N-methyltransferase MLL4 [Homo sapiens]	0.386	0.506	68	5.2
CUFF.143445.1	739	3.33	2.53	0.7598	0.1969	1.6651	0.4528
CUFF.143447.1	307	1.85	1.04	0.5622	0.2828	1.1534	0.56
CUFF.143449.1	1999	2.44	2.8	1.1475	0.3004	1.0725	0.5813
CUFF.143453.1	909	82.04	76.72	0.9352	0.0507	3.8166	0.1805
CUFF.143455.1	1351	43.24	41.33	0.9558	0.2446	1.3541	0.5178
CUFF.143455.2	76	8.46	9	1.0638	0.9959	0	0.9984
CUFF.143457.1	716	0.16	0.38	2.375	0.3432	0.8985	0.6339
CUFF.143461.1	659	0.11	0.97	8.8182	0.0012	10.4989	0.0088
CUFF.143491.1	101	0	0	NaN	NaN	NaN	NaN
CUFF.143493.1	126	2.4	4.34	1.8083	0.2766	1.1835	0.5541
CUFF.143495.1	225	1.68	3.85	2.2917	0.0461	3.9766	0.1682
CUFF.143527.1	146	1.55	2.81	1.8129	0.3803	0.7698	0.6634	sp|Q41745|LPAT_MAIZE	1-acyl-sn-glycerol-3-phosphate acyltransferase PLS1 OS=Zea mays GN=PLS1 PE=2 SV=1	0.425	0.822	71	2.3
CUFF.143617.1	1059	18.65	19.2	1.0295	0.6779	0.1725	0.9152
CUFF.143617.2	1247	6.31	7.02	1.1125	0.3126	1.0198	0.5975
CUFF.14363.1	575	0.72	0.08	0.1111	0.0141	6.021	0.0674	sp|Q54SZ6|Y8359_DICDI	Putative uncharacterized protein DDB_G0282133 OS=Dictyostelium discoideum GN=DDB_G0282133 PE=4 SV=1	0.373	0.308	77	0.98
CUFF.143669.1	204	2.04	2.68	1.3137	0.6554	0.1991	0.8963	gi|18400958|ref|NP_565611.1|	nucleotidyltransferase family protein [Arabidopsis thaliana]	0.478	0.338	66	8.8
CUFF.14367.1	857	15.81	2.18	0.1379	0	231.365	0	gi|21357781|ref|NP_648695.1|	Sox21b [Drosophila melanogaster]	0.322	0.305	79	1.2
CUFF.143671.1	218	55.89	36.17	0.6472	0	21.6595	0
CUFF.143719.1	3637	1.83	2.48	1.3552	0.0039	8.3281	0.0239
CUFF.14375.1	855	9.07	0.48	0.0529	0	184.457	0	gi|221331039|ref|NP_001137927.1|	CG32043, isoform C [Drosophila melanogaster]	0.348	0.312	92	0.038
CUFF.143791.1	591	0.51	1.31	2.5686	0.0378	4.3118	0.1455	sp|Q61739|ITA6_MOUSE	Integrin alpha-6 OS=Mus musculus GN=Itga6 PE=1 SV=2	0.314	0.355	69	8.8
CUFF.143795.1	709	2.51	3.09	1.2311	0.3645	0.8224	0.6546	gi|194289502|ref|YP_002005409.1|	5-methylaminomethyl-2-thiouridine methyltransferase [Cupriavidus taiwanensis]	0.392	0.313	76	2
CUFF.143835.1	146	5.7	8.74	1.5333	0.1721	1.8648	0.4174
CUFF.143837.1	77	1.47	1.18	0.8027	0.8352	0.0433	0.9829
CUFF.143839.1	169	1.57	1.62	1.0318	0.8248	0.049	0.9829
CUFF.143881.1	318	1.31	0.86	0.6565	0.5528	0.3523	0.8052	sp|Q6H8D6|COB23_ORYSJ	Putative coatomer subunit beta'-3 OS=Oryza sativa subsp. japonica GN=Os02g0209000 PE=3 SV=2	0.606	0.311	103	0.0004
CUFF.143891.1	199	1.52	0.92	0.6053	0.5819	0.3032	0.8321
CUFF.143901.1	720	9.83	10.76	1.0946	0.4214	0.6465	0.7038	sp|B0R7P9|Y4320_HALS3	UPF0148 protein OE4320R OS=Halobacterium salinarum (strain ATCC 29341 / DSM 671 / R1) GN=OE4320R PE=3 SV=1	0.396	0.463	74	3.4
CUFF.14391.1	1911	2.06	1.98	0.9612	0.8463	0.0376	0.9829
CUFF.143937.1	3707	6.81	8.39	1.232	0.0001	14.431	0.001
CUFF.143943.1	4514	6.62	8.59	1.2976	0	27.5744	0
CUFF.144017.1	826	5.41	5.19	0.9593	0.8189	0.0524	0.9829
CUFF.144017.2	768	5.57	5.1	0.9156	0.5917	0.2877	0.8428
CUFF.144329.1	1639	3.19	3.23	1.0125	0.9708	0.0013	0.9928
CUFF.144329.2	2860	2.59	2.76	1.0656	0.592	0.2872	0.8431
CUFF.144383.1	815	0.56	1.06	1.8929	0.11	2.5543	0.3087	gi|15221402|ref|NP_172106.1|	ORA59 (OCTADECANOID-RESPONSIVE ARABIDOPSIS AP2/ERF 59); DNA binding / transcription activator/ transcription factor [Arabidopsis thaliana]	0.364	0.677	226	1e-17
CUFF.144423.1	1437	5.03	7.42	1.4751	0.0001	15.6579	0.001
CUFF.144423.2	1454	5.39	7.71	1.4304	0.0002	14.1894	0.0018
CUFF.144431.1	687	5.51	17.91	3.2505	0	114.804	0
CUFF.144437.1	692	32.53	93.73	2.8813	0	520.597	0
CUFF.144437.2	145	16.96	43.7	2.5767	0	42.071	0	sp|Q28433|TAP1_GORGO	Antigen peptide transporter 1 OS=Gorilla gorilla gorilla GN=TAP1 PE=2 SV=2	0.667	0.372	66	8.6
CUFF.144445.1	471	10.2	17.03	1.6696	0	19.1978	0	sp|B5ENY5|HSCA_ACIF5	Chaperone protein hscA homolog OS=Acidithiobacillus ferrooxidans (strain ATCC 53993) GN=hscA PE=3 SV=1	0.368	0.433	67	8.7
CUFF.144455.1	897	6.12	6.91	1.1291	0.3358	0.9264	0.6271
CUFF.144463.1	1193	1.81	2.25	1.2431	0.2735	1.199	0.5523
CUFF.144467.1	1373	25.74	29.15	1.1325	0.0088	6.8654	0.0462
CUFF.144467.2	1307	27.44	31.28	1.1399	0.0054	7.7547	0.0312
CUFF.144477.1	1166	12.3	13.56	1.1024	0.2003	1.6402	0.4573	gi|161077816|ref|NP_727743.2|	maternal gene required for meiosis, isoform D [Drosophila melanogaster]	0.339	0.304	101	0.005
CUFF.1445.1	4025	0.78	1.1	1.4103	0.0266	4.9188	0.1113	gi|15218086|ref|NP_173520.1|	emb1507 (embryo defective 1507); ATP binding / ATP-dependent helicase/ helicase/ nucleic acid binding / nucleoside-triphosphatase/ nucleotide binding [Arabidopsis thaliana]	0.697	0.88	4285	0
CUFF.144511.1	263	1.58	0.69	0.4367	0.2236	1.481	0.4857
CUFF.144521.1	2191	2.61	3.2	1.2261	0.0819	3.0259	0.2509
CUFF.144523.1	1716	7.06	8.63	1.2224	0.0117	6.3535	0.0578
CUFF.144537.1	1266	3.38	4.25	1.2574	0.0935	2.8139	0.2757
CUFF.144549.1	687	39.98	42.86	1.072	0.209	1.5784	0.4724
CUFF.14465.1	583	1.04	1.02	0.9808	0.8973	0.0167	0.9928
CUFF.14465.2	637	0.95	1.5	1.5789	0.2209	1.4985	0.4839	sp|Q1MTN3|PIC1_SCHPO	Inner centromere protein-related protein pic1 OS=Schizosaccharomyces pombe GN=pic1 PE=1 SV=2	0.302	0.546	70	7.9
CUFF.144701.1	257	0.44	0.53	1.2045	0.8555	0.0332	0.9829
CUFF.144703.1	518	0.29	1.67	5.7586	0.0005	11.9524	0.0042
CUFF.144705.1	304	0.75	0.3	0.4	0.4153	0.6636	0.6959
CUFF.144709.1	440	0.52	0.52	1	0.7662	0.0885	0.9537	gi|15240246|ref|NP_198562.1|	unknown protein [Arabidopsis thaliana]	0.364	0.3	66	8.9
CUFF.144815.1	699	4.6	6	1.3043	0.0912	2.853	0.2703
CUFF.144817.1	586	14.66	21.31	1.4536	0	17.1329	0	gi|15233584|ref|NP_193218.1|	pentatricopeptide (PPR) repeat-containing protein [Arabidopsis thaliana]	0.447	0.435	130	7e-07
CUFF.144851.1	1428	6.25	8.52	1.3632	0.0006	11.7315	0.0049
CUFF.144895.1	2103	2.84	3.66	1.2887	0.0254	4.9989	0.1073
CUFF.144895.2	2548	2.23	3.01	1.3498	0.009	6.8279	0.0472
CUFF.144901.1	560	0.54	0.98	1.8148	0.2766	1.1835	0.5541
CUFF.144905.1	106	0.71	1.29	1.8169	0.8352	0.0433	0.9829
CUFF.144925.1	83	4.1	3.3	0.8049	0.8747	0.0249	0.9829
CUFF.144939.1	607	2.12	3.75	1.7689	0.0127	6.2135	0.0621	gi|257467468|ref|NP_598582.3|	PH domain leucine-rich repeat-containing protein phosphatase 1 [Mus musculus]	0.37	0.361	78	0.84
CUFF.14499.1	361	0.31	1.01	3.2581	0.127	2.3285	0.3409	sp|Q9Y7M1|YGK4_SCHPO	Putative 2-hydroxyacyl-CoA lyase OS=Schizosaccharomyces pombe GN=SPBC725.04 PE=2 SV=1	0.404	0.391	66	8.6
CUFF.14507.1	377	0.4	1.57	3.925	0.0184	5.5546	0.0827	sp|Q0CGY7|SEC16_ASPTN	COPII coat assembly protein sec16 OS=Aspergillus terreus (strain NIH 2624 / FGSC A1156) GN=sec16 PE=3 SV=1	0.511	0.358	69	3.9
CUFF.145111.1	553	10.06	8.98	0.8926	0.4053	0.6925	0.6853	sp|Q6GL44|OTUD5_XENTR	OTU domain-containing protein 5 OS=Xenopus tropicalis GN=otud5 PE=2 SV=1	0.419	0.336	70	5.9
CUFF.145111.2	356	4.04	3.71	0.9183	0.827	0.0478	0.9829	gi|40548808|ref|NP_954722.1|	NADH dehydrogenase subunit 1 [Dirofilaria immitis]	0.319	0.396	73	1.3
CUFF.145111.3	374	4.65	4.75	1.0215	0.9906	0.0001	0.9969	sp|Q6AYT2|NFE2_RAT	Transcription factor NF-E2 45 kDa subunit OS=Rattus norvegicus GN=Nfe2 PE=2 SV=1	0.429	0.337	67	6.7
CUFF.145113.1	408	8.07	9.05	1.1214	0.5059	0.4426	0.7857	sp|Q5SSG4|GA2L2_MOUSE	GAS2-like protein 2 OS=Mus musculus GN=Gas2l2 PE=2 SV=1	0.467	0.331	72	1.8
CUFF.145113.2	2200	2.91	3.36	1.1546	0.2103	1.5691	0.473
CUFF.145193.1	681	3.67	2.95	0.8038	0.2997	1.0755	0.5803	gi|71994753|ref|NP_001024832.1|	hypothetical protein R04E5.8 [Caenorhabditis elegans]	0.351	0.339	70	9.1
CUFF.145193.2	970	2.69	2.21	0.8216	0.3384	0.9164	0.6307
CUFF.145193.3	869	1.39	1.36	0.9784	0.9595	0.0026	0.9928
CUFF.145279.1	796	0.76	1.15	1.5132	0.2898	1.1206	0.5654
CUFF.145285.1	479	0.63	0.86	1.3651	0.7013	0.1472	0.9267
CUFF.145285.2	434	0.7	0.74	1.0571	0.8747	0.0249	0.9829	sp|P57382|LOLC_BUCAI	Lipoprotein-releasing system transmembrane protein lolC OS=Buchnera aphidicola subsp. Acyrthosiphon pisum GN=lolC PE=3 SV=1	0.362	0.325	72	1.7
CUFF.145289.1	3163	0.81	0.92	1.1358	0.5265	0.4011	0.7976
CUFF.14529.1	833	0.86	0.77	0.8953	0.8699	0.0268	0.9829
CUFF.145291.1	226	0.67	0.61	0.9104	0.8056	0.0606	0.9778	gi|15234572|ref|NP_193902.1|	NRPB2; DNA binding / DNA-directed RNA polymerase [Arabidopsis thaliana]	0.529	0.677	116	1e-05
CUFF.145293.1	1942	1.25	1.62	1.296	0.1556	2.0166	0.3944
CUFF.145293.2	708	1.71	2.19	1.2807	0.3794	0.7727	0.6634	gi|119220552|ref|NP_689957.3|	protein sidekick-1 precursor [Homo sapiens]	0.356	0.369	83	0.3
CUFF.14533.1	516	1.17	1.77	1.5128	0.2898	1.1206	0.5654	sp|A2QC41|MED21_ASPNC	Mediator of RNA polymerase II transcription subunit 21 OS=Aspergillus niger (strain CBS 513.88 / FGSC A1513) GN=srb7 PE=3 SV=2	0.301	0.424	68	8.4
CUFF.145393.1	76	1	3	3	0.3143	1.0125	0.5975	gi|42567050|ref|NP_194047.2|	protein kinase family protein [Arabidopsis thaliana]	0.522	0.908	69	3.8
CUFF.14545.1	740	0.87	0.68	0.7816	0.6476	0.209	0.892	sp|P89459|DEN_HHV2H	Deneddylase UL36 OS=Human herpesvirus 2 (strain HG52) GN=UL36 PE=3 SV=1	0.321	0.442	76	2.1
CUFF.14547.1	558	0.54	0.65	1.2037	0.9031	0.0148	0.9928	gi|15234449|ref|NP_192952.1|	zinc finger (C3HC4-type RING finger) family protein [Arabidopsis thaliana]	0.348	0.355	81	0.31
CUFF.145547.1	165	5.27	6.08	1.1537	0.7447	0.106	0.9537
CUFF.146103.1	813	4.93	7.51	1.5233	0.0014	10.1496	0.0101
CUFF.146113.1	645	0.94	0.71	0.7553	0.6091	0.2615	0.8564	gi|113867390|ref|YP_725879.1|	dihydrolipoamide acetyltransferase [Ralstonia eutropha H16]	0.397	0.316	70	8
CUFF.14629.1	106	3.93	2.15	0.5471	0.3722	0.7964	0.6581
CUFF.146321.1	1063	2.85	3.17	1.1123	0.5553	0.3479	0.8081
CUFF.146323.1	119	1.27	0.77	0.6063	0.8555	0.0332	0.9829	gi|17552206|ref|NP_498394.1|	Temporarily Assigned Gene name family member (tag-182) [Caenorhabditis elegans]	0.579	0.479	72	1.8
CUFF.146325.1	93	1.63	0.98	0.6012	0.8555	0.0332	0.9829	gi|42476118|ref|NP_001456.3|	FYN-binding protein isoform 1 [Homo sapiens]	0.481	0.871	68	5.1
CUFF.146327.1	479	1.18	2.09	1.7712	0.1202	2.4149	0.328	gi|18414583|ref|NP_568138.1|	PDK1 (3'-PHOSPHOINOSITIDE-DEPENDENT PROTEIN KINASE 1); 3-phosphoinositide-dependent protein kinase/ kinase/ phosphoinositide binding / protein binding / protein kinase [Arabidopsis thaliana]	0.396	0.332	68	6.8
CUFF.146329.1	155	0.24	1.18	4.9167	0.2658	1.2386	0.5433	gi|19921704|ref|NP_610232.1|	phtf [Drosophila melanogaster]	0.447	0.91	68	5.2
CUFF.146757.1	84	2.7	4.88	1.8074	0.3803	0.7698	0.6634
CUFF.146759.1	326	11.61	13.84	1.1921	0.2417	1.3704	0.5135	sp|Q1LX59|C2512_DANRE	Cholesterol 25-hydroxylase-like protein 1, member 2 OS=Danio rerio GN=ch25hl1.2 PE=3 SV=1	0.312	0.589	70	3
CUFF.146761.1	192	0.2	1.66	8.3	0.0366	4.3695	0.1417	gi|15228292|ref|NP_190375.1|	unknown protein [Arabidopsis thaliana]	0.395	0.594	66	8.9
CUFF.146761.2	66	1.72	2.07	1.2035	0.8555	0.0332	0.9829
CUFF.146761.3	173	3.5	1.05	0.3	0.0334	4.5241	0.132
CUFF.146761.4	628	0.6	0.36	0.6	0.4955	0.4647	0.7815	gi|108805660|ref|YP_645597.1|	ribonucleotide-diphosphate reductase subunit alpha [Rubrobacter xylanophilus DSM 9941]	0.333	0.344	71	5.9
CUFF.146769.1	141	2.42	1.62	0.6694	0.6464	0.2104	0.891	gi|25153724|ref|NP_741325.1|	hypothetical protein K08D12.6 [Caenorhabditis elegans]	0.485	0.702	68	5.1
CUFF.146771.1	141	2.42	1.62	0.6694	0.6464	0.2104	0.891	gi|25153724|ref|NP_741325.1|	hypothetical protein K08D12.6 [Caenorhabditis elegans]	0.485	0.702	68	5.1
CUFF.146773.1	67	3.39	6.12	1.8053	0.3803	0.7698	0.6634
CUFF.146775.1	67	3.39	6.12	1.8053	0.3803	0.7698	0.6634
CUFF.146777.1	77	3.93	0.59	0.1501	0.0681	3.3271	0.2224
CUFF.146779.1	77	3.93	0.59	0.1501	0.0681	3.3271	0.2224
CUFF.146781.1	77	1.97	3.55	1.802	0.5414	0.373	0.7976	sp|Q8TGM7|ART2_YEAST	Uncharacterized protein ART2 OS=Saccharomyces cerevisiae GN=ART2 PE=4 SV=1	0.952	0.818	113	3e-05
CUFF.146783.1	71	0	0	NaN	NaN	NaN	NaN
CUFF.146785.1	166	0	0.27	Inf	0.9259	0.0087	0.9928
CUFF.146785.2	77	1.97	3.55	1.802	0.5414	0.373	0.7976	sp|Q8TGM7|ART2_YEAST	Uncharacterized protein ART2 OS=Saccharomyces cerevisiae GN=ART2 PE=4 SV=1	0.952	0.818	113	3e-05
CUFF.146787.1	87	29.14	26.72	0.917	0.7081	0.1402	0.9311
CUFF.146789.1	87	29.14	26.72	0.917	0.7081	0.1402	0.9311
CUFF.14679.1	1515	5.84	6.5	1.113	0.2815	1.1599	0.5586
CUFF.146791.1	356	0.53	0.51	0.9623	0.7801	0.0779	0.9623	sp|Q8TGM6|TAR1_YEAST	Protein TAR1 OS=Saccharomyces cerevisiae GN=TAR1 PE=2 SV=1	0.582	0.565	173	6e-13
CUFF.146793.1	356	0.53	0.51	0.9623	0.7801	0.0779	0.9623	sp|Q8TGM6|TAR1_YEAST	Protein TAR1 OS=Saccharomyces cerevisiae GN=TAR1 PE=2 SV=1	0.582	0.565	173	6e-13
CUFF.146803.1	78	0	0	NaN	NaN	NaN	NaN
CUFF.146805.1	78	0	0	NaN	NaN	NaN	NaN
CUFF.146807.1	337	0.34	0.81	2.3824	0.3432	0.8985	0.6339
CUFF.146809.1	115	3.62	3.57	0.9862	0.8476	0.0369	0.9829
CUFF.146811.1	115	3.62	3.57	0.9862	0.8476	0.0369	0.9829
CUFF.146813.1	303	5.49	5.87	1.0692	0.8509	0.0353	0.9829	gi|79607733|ref|NP_974150.2|	CPK29; ATP binding / calcium ion binding / calmodulin-dependent protein kinase/ kinase/ protein kinase/ protein serine/threonine kinase/ protein tyrosine kinase [Arabidopsis thaliana]	0.378	0.446	67	6.8
CUFF.146815.1	303	5.49	5.87	1.0692	0.8509	0.0353	0.9829	gi|79607733|ref|NP_974150.2|	CPK29; ATP binding / calcium ion binding / calmodulin-dependent protein kinase/ kinase/ protein kinase/ protein serine/threonine kinase/ protein tyrosine kinase [Arabidopsis thaliana]	0.378	0.446	67	6.8
CUFF.146817.1	773	0.83	1.89	2.2771	0.0078	7.0876	0.0417
CUFF.146819.1	94	2.82	8.73	3.0957	0.0128	6.1928	0.0623	sp|O73942|APE1_AERPE	Homing endonuclease I-ApeI OS=Aeropyrum pernix GN=apeI PE=1 SV=2	0.824	0.543	67	6.6
CUFF.146821.2	216	1.05	1.06	1.0095	0.7662	0.0885	0.9537	gi|7662046|ref|NP_055542.1|	histone-lysine N-methyltransferase MLL4 [Homo sapiens]	0.444	0.5	70	3
CUFF.146823.1	174	1.74	2.62	1.5057	0.5283	0.3976	0.7976
CUFF.146823.2	78	2.43	3.51	1.4444	0.7576	0.0952	0.9537
CUFF.146823.3	312	1.21	1.61	1.3306	0.6698	0.1818	0.9079	gi|7662046|ref|NP_055542.1|	histone-lysine N-methyltransferase MLL4 [Homo sapiens]	0.444	0.346	70	3
CUFF.146825.1	62	4.88	5.15	1.0553	0.8747	0.0249	0.9829
CUFF.146827.1	62	4.88	5.15	1.0553	0.8747	0.0249	0.9829
CUFF.146829.1	64	1.77	7.12	4.0226	0.0427	4.1069	0.1581	sp|Q3E811|YL62A_YEAST	Uncharacterized protein YLR162W-A OS=Saccharomyces cerevisiae GN=YLR162W-A PE=2 SV=1	0.941	0.797	87	0.026
CUFF.146831.1	64	1.77	7.12	4.0226	0.0427	4.1069	0.1581	sp|Q3E811|YL62A_YEAST	Uncharacterized protein YLR162W-A OS=Saccharomyces cerevisiae GN=YLR162W-A PE=2 SV=1	0.941	0.797	87	0.026
CUFF.146833.1	343	1.99	2.66	1.3367	0.4618	0.5415	0.75	gi|259155417|ref|NP_803180.3|	A disintegrin and metalloproteinase with thrombospondin motifs 20 isoform 1 precursor [Mus musculus]	0.417	0.315	66	8.7
CUFF.146849.1	213	0.89	2.35	2.6404	0.103	2.6586	0.2944	sp|Q764M5|STAT1_PIG	Signal transducer and activator of transcription 1 OS=Sus scrofa GN=STAT1 PE=2 SV=1	0.5	0.507	70	3
CUFF.146851.1	339	0.56	1.61	2.875	0.0641	3.4284	0.2133	sp|Q764M5|STAT1_PIG	Signal transducer and activator of transcription 1 OS=Sus scrofa GN=STAT1 PE=2 SV=1	0.5	0.319	70	3
CUFF.146853.1	233	1.3	1.76	1.3538	0.7013	0.1472	0.9267
CUFF.146855.1	233	1.3	1.76	1.3538	0.7013	0.1472	0.9267
CUFF.146861.1	1290	0.7	0.78	1.1143	0.8509	0.0354	0.9829
CUFF.146861.2	1586	3.1	6.64	2.1419	0	49.8139	0
CUFF.146861.3	435	1.22	1.57	1.2869	0.6163	0.2511	0.8639	sp|Q6CQE5|TAR1_KLULA	Protein TAR1 OS=Kluyveromyces lactis GN=TAR1-A PE=4 SV=2	0.492	0.448	150	2e-09
CUFF.146863.1	326	12.19	26.85	2.2026	0	43.8488	0
CUFF.146863.2	80	6.62	12.53	1.8927	0.084	2.985	0.2554
CUFF.146871.1	32	0	1.42	Inf	0.9259	0.0087	0.9928
CUFF.146873.1	32	0	1.42	Inf	0.9259	0.0087	0.9928
CUFF.146875.1	272	0.28	0.34	1.2143	0.7505	0.1011	0.9537
CUFF.146877.1	533	1.92	3.16	1.6458	0.0614	3.4999	0.2072	sp|Q77NN4|GI_VZVO	Envelope glycoprotein I OS=Varicella-zoster virus (strain Oka vaccine) GN=gI PE=3 SV=1	0.3	0.338	71	4
CUFF.146879.1	271	2.37	2.35	0.9916	0.8742	0.025	0.9829
CUFF.146879.2	77	4.42	13.02	2.9457	0.007	7.2717	0.0385
CUFF.146881.1	320	2.13	3.13	1.4695	0.2877	1.1301	0.5647	sp|P47226|TES_MOUSE	Testin OS=Mus musculus GN=Tes PE=2 SV=1	0.529	0.319	69	3.9
CUFF.146885.1	767	0.3	0.71	2.3667	0.1143	2.4942	0.3175
CUFF.146887.1	75	0.5	5.47	10.94	0.0091	6.7989	0.0473	sp|Q3E811|YL62A_YEAST	Uncharacterized protein YLR162W-A OS=Saccharomyces cerevisiae GN=YLR162W-A PE=2 SV=1	0.84	1	101	0.0008
CUFF.146893.1	230	0.33	1.39	4.2121	0.1026	2.6643	0.2944	sp|Q3E811|YL62A_YEAST	Uncharacterized protein YLR162W-A OS=Saccharomyces cerevisiae GN=YLR162W-A PE=2 SV=1	0.73	0.483	120	5e-06
CUFF.146895.1	348	7.18	4.85	0.6755	0.0658	3.3858	0.2177	gi|14590150|ref|NP_142215.1|	hypothetical protein PH0221 [Pyrococcus horikoshii OT3]	0.482	0.483	94	0.0005
CUFF.146903.1	480	0.24	0.09	0.375	0.7505	0.1011	0.9537	sp|P21258|OGL_DICD3	Oligogalacturonate lyase OS=Dickeya dadantii (strain 3937) GN=ogl PE=2 SV=2	0.318	0.412	70	4
CUFF.146905.1	872	1.26	2.61	2.0714	0.002	9.5271	0.0137
CUFF.146907.1	243	0.47	0.38	0.8085	0.8352	0.0433	0.9829	gi|190570176|ref|NP_690870.3|	hypothetical protein LOC128989 [Homo sapiens]	0.406	0.395	68	5.1
CUFF.146911.1	59	2.57	5.41	2.1051	0.3613	0.8333	0.6507
CUFF.146915.1	268	0.71	1.19	1.6761	0.5411	0.3735	0.7976	gi|45387951|ref|NP_076432.1|	transmembrane protein 108 precursor [Homo sapiens]	0.643	0.313	71	2.3
CUFF.146925.1	323	1.29	0.28	0.2171	0.0478	3.9163	0.1732	sp|P21258|OGL_DICD3	Oligogalacturonate lyase OS=Dickeya dadantii (strain 3937) GN=ogl PE=2 SV=2	0.333	0.613	79	0.27
CUFF.146927.1	915	1.08	1.15	1.0648	0.9372	0.0062	0.9928
CUFF.146931.1	594	0.38	0.15	0.3947	0.4153	0.6636	0.6959	gi|42573471|ref|NP_974832.1|	zinc finger (C3HC4-type RING finger) family protein [Arabidopsis thaliana]	0.304	0.348	71	5.3
CUFF.146931.2	210	1.08	1.74	1.6111	0.5382	0.3789	0.7976	gi|282165710|ref|NP_001164102.1|	high affinity immunoglobulin alpha and immunoglobulin mu Fc receptor isoform b [Homo sapiens]	0.5	0.543	69	3.9
CUFF.146937.1	918	0.54	1.19	2.2037	0.0266	4.9191	0.1113	gi|31981787|ref|NP_034242.2|	embryonal Fyn-associated substrate [Mus musculus]	0.323	0.314	75	3.9
CUFF.146937.2	764	2.13	4.06	1.9061	0.0011	10.6606	0.0082	sp|Q4WHW1|PNG1_ASPFU	Protein png1 OS=Aspergillus fumigatus GN=png1 PE=3 SV=1	0.346	0.318	71	8.5
CUFF.146939.1	169	7.16	6.47	0.9036	0.8088	0.0585	0.9792
CUFF.146951.1	519	0.8	0.18	0.225	0.0478	3.9163	0.1732	gi|221625528|ref|NP_004122.2|	granzyme B precursor [Homo sapiens]	0.327	0.318	68	8.6
CUFF.14699.1	479	1.11	0.95	0.8559	0.8741	0.0251	0.9829	sp|O42854|YFHH_SCHPO	SH3 domain-containing protein C23A1.17 OS=Schizosaccharomyces pombe GN=SPAC23A1.17 PE=1 SV=1	0.438	0.401	79	0.36
CUFF.147119.1	986	12.24	14.98	1.2239	0.0118	6.3363	0.0581	sp|Q5T0Z8|CF132_HUMAN	Uncharacterized protein C6orf132 OS=Homo sapiens GN=C6orf132 PE=1 SV=3	0.314	0.319	73	7.5
CUFF.147119.2	1090	12.64	14.97	1.1843	0.0251	5.0147	0.1061
CUFF.147119.3	746	14.51	19	1.3094	0.0011	10.6027	0.0082	gi|17137184|ref|NP_477153.1|	toucan, isoform A [Drosophila melanogaster]	0.348	0.37	73	4.7
CUFF.147119.4	1032	11.99	15.06	1.256	0.0036	8.4568	0.0223
CUFF.147121.1	457	2.65	4.09	1.5434	0.0833	3.0002	0.2543
CUFF.147161.1	835	6.89	8.13	1.18	0.1665	1.914	0.4099
CUFF.147163.1	1046	16.96	23.1	1.362	0	23.4277	0
CUFF.147273.1	790	1.44	1.15	0.7986	0.5345	0.3857	0.7976	gi|113199769|ref|NP_035031.2|	nuclear factor of activated T-cells, cytoplasmic 3 [Mus musculus]	0.346	0.308	72	6.9
CUFF.147273.2	414	0.55	0.33	0.6	0.6951	0.1537	0.9247	sp|P10978|POLX_TOBAC	Retrovirus-related Pol polyprotein from transposon TNT 1-94 OS=Nicotiana tabacum PE=2 SV=1	0.404	0.377	85	0.054
CUFF.147273.3	633	2.51	1.66	0.6614	0.1327	2.2611	0.3523	gi|113199769|ref|NP_035031.2|	nuclear factor of activated T-cells, cytoplasmic 3 [Mus musculus]	0.346	0.384	72	4.6
CUFF.147277.1	496	0.23	0.55	2.3913	0.3432	0.8985	0.6339	gi|30678785|ref|NP_567205.2|	zinc knuckle (CCHC-type) family protein [Arabidopsis thaliana]	0.346	0.315	71	3.4
CUFF.147283.1	331	0.57	0.55	0.9649	0.7801	0.0779	0.9623	gi|24640804|ref|NP_572555.1|	CG17440 [Drosophila melanogaster]	0.435	0.417	66	8.6
CUFF.147289.1	661	0.63	0.55	0.873	0.9566	0.003	0.9928	sp|Q00164|VG11_ICHVA	Putative zinc-binding protein ORF11 OS=Ictalurid herpesvirus 1 (strain Auburn) GN=ORF11 PE=4 SV=1	0.324	0.322	70	8.5
CUFF.147313.1	1693	1.85	1.64	0.8865	0.5223	0.4094	0.7976
CUFF.147407.1	393	2.98	4.41	1.4799	0.1347	2.237	0.3559	sp|Q86T65|DAAM2_HUMAN	Disheveled-associated activator of morphogenesis 2 OS=Homo sapiens GN=DAAM2 PE=2 SV=3	0.442	0.328	79	0.28
CUFF.147411.1	149	3.56	1.53	0.4298	0.1425	2.1505	0.3711
CUFF.147481.1	708	14	15.84	1.1314	0.1796	1.801	0.4268	gi|74271903|ref|NP_787052.3|	chondroitin sulfate synthase 3 [Homo sapiens]	0.38	0.458	78	1.1
CUFF.147481.2	652	12.88	14.75	1.1452	0.1742	1.8464	0.4177	gi|15234427|ref|NP_193869.1|	ARK3 (A. THALIANA RECEPTOR KINASE 3); kinase/ transmembrane receptor protein serine/threonine kinase [Arabidopsis thaliana]	0.534	0.336	154	2e-09
CUFF.147481.3	396	20.06	24.29	1.2109	0.0563	3.6446	0.1941	sp|Q9GZW5|SCND2_HUMAN	Putative SCAN domain-containing protein 2 OS=Homo sapiens GN=SCAND2 PE=5 SV=2	0.522	0.523	73	1.4
CUFF.147519.1	493	4.37	4.62	1.0572	0.8511	0.0352	0.9829	gi|79549908|ref|NP_178331.2|	AtPP2-B1 (Phloem protein 2-B1); carbohydrate binding [Arabidopsis thaliana]	0.44	0.304	103	0.0006
CUFF.147525.1	6792	1.81	2.53	1.3978	0	19.283	0
CUFF.147527.1	1824	0.89	1.3	1.4607	0.084	2.9867	0.2554
CUFF.147527.2	1354	1.79	1.14	0.6369	0.0414	4.1595	0.1551	sp|Q7XA39|RGA4_SOLBU	Putative disease resistance protein RGA4 OS=Solanum bulbocastanum GN=RGA4 PE=2 SV=1	0.326	0.74	316	8e-28
CUFF.147529.1	1317	0.86	1.35	1.5698	0.0824	3.0167	0.2521
CUFF.147529.2	294	2.45	2.64	1.0776	0.9543	0.0033	0.9928	gi|15225399|ref|NP_182031.1|	zinc finger (GATA type) family protein [Arabidopsis thaliana]	0.406	0.327	66	8.6
CUFF.147545.1	65	0	0	NaN	NaN	NaN	NaN	sp|C6DDS7|CDD_PECCP	Cytidine deaminase OS=Pectobacterium carotovorum subsp. carotovorum (strain PC1) GN=cdd PE=3 SV=1	0.7	0.923	82	0.1
CUFF.147581.1	433	0.44	0.95	2.1591	0.2492	1.3277	0.5225
CUFF.147589.1	419	4.15	3.26	0.7855	0.3581	0.8447	0.6507	gi|157415901|ref|YP_001483157.1|	DNA topoisomerase I [Campylobacter jejuni subsp. jejuni 81116]	0.39	0.422	72	1.8
CUFF.147603.1	319	1.19	0.71	0.5966	0.4955	0.4647	0.7815	gi|40385875|ref|NP_954708.1|	semaphorin-6D isoform 2 [Mus musculus]	0.458	0.451	68	5.1
CUFF.147631.1	408	1.76	0.78	0.4432	0.0843	2.9804	0.2554	gi|42520794|ref|NP_966709.1|	tRNA modification GTPase TrmE [Wolbachia endosymbiont of Drosophila melanogaster]	0.37	0.397	79	0.27
CUFF.147657.1	479	2.76	3.24	1.1739	0.5948	0.2829	0.845
CUFF.147657.2	853	2.44	2.73	1.1189	0.6372	0.2225	0.8861
CUFF.147657.3	493	1.53	2.03	1.3268	0.4488	0.5736	0.7348	sp|Q4WWE9|CHL1_ASPFU	ATP-dependent RNA helicase chl1 OS=Aspergillus fumigatus GN=chl1 PE=3 SV=1	0.365	0.316	70	4.4
CUFF.14789.1	581	0.39	1.26	3.2308	0.0174	5.6585	0.0795	sp|Q13875|MOBP_HUMAN	Myelin-associated oligodendrocyte basic protein OS=Homo sapiens GN=MOBP PE=2 SV=2	0.339	0.32	83	0.2
CUFF.147937.1	721	4.57	4.11	0.8993	0.5741	0.3159	0.8262	gi|306922394|ref|NP_207646.2|	zinc finger homeobox protein 2 [Homo sapiens]	0.325	0.32	70	10
CUFF.148127.1	638	14.71	19.58	1.3311	0.0013	10.3723	0.0094
CUFF.148127.2	1204	10.4	13.44	1.2923	0.0009	10.9931	0.0069
CUFF.148157.1	536	0.42	0.6	1.4286	0.7373	0.1125	0.9497	sp|Q00451|PRF1_SOLLC	36.4 kDa proline-rich protein OS=Solanum lycopersicum GN=TPRP-F1 PE=2 SV=1	0.393	0.341	75	1.4
CUFF.148233.1	671	5.7	5.43	0.9526	0.8113	0.057	0.9805
CUFF.148239.1	374	0.4	0.73	1.825	0.5414	0.373	0.7976
CUFF.148241.1	1116	8.2	9.35	1.1402	0.1696	1.8866	0.4151
CUFF.148241.2	827	12.26	12.84	1.0473	0.6373	0.2223	0.8861
CUFF.148551.1	1409	5.56	6.44	1.1583	0.1534	2.0383	0.3912
CUFF.148551.2	1280	5.73	6.16	1.075	0.5272	0.3999	0.7976
CUFF.148551.3	938	4.96	6.51	1.3125	0.0344	4.4763	0.1348
CUFF.148553.1	331	1.6	1.51	0.9438	0.9486	0.0042	0.9928
CUFF.148555.1	107	0.71	1.7	2.3944	0.5242	0.4056	0.7976
CUFF.148557.1	491	2	1.67	0.835	0.6582	0.1958	0.8989
CUFF.148683.1	642	26.58	21.8	0.8202	0.0078	7.0726	0.0417
CUFF.148707.1	991	1.15	1.52	1.3217	0.3219	0.9813	0.608
CUFF.148747.1	324	3.74	3.94	1.0535	0.9411	0.0055	0.9928	sp|Q9YGP6|SLBP2_XENLA	Oocyte-specific histone RNA stem-loop-binding protein 2 OS=Xenopus laevis GN=slbp2 PE=2 SV=1	0.576	0.306	66	8.6
CUFF.148749.1	249	0.3	0.55	1.8333	0.8352	0.0433	0.9829	gi|71989928|ref|NP_492315.4|	abnormal GONad development family member (gon-2) [Caenorhabditis elegans]	0.475	0.482	74	1
CUFF.148791.1	684	0.39	0.6	1.5385	0.5337	0.3873	0.7976
CUFF.148815.1	95	0	1.92	Inf	0.0771	3.1243	0.2391
CUFF.148823.1	585	0.32	1.25	3.9062	0.0081	7.0045	0.0432	sp|Q7RY68|PFS2_NEUCR	Polyadenylation factor subunit 2 OS=Neurospora crassa GN=pfs-2 PE=3 SV=2	0.468	0.318	106	0.0004
CUFF.148827.1	1137	0.3	0.92	3.0667	0.0043	8.1349	0.026	sp|P10978|POLX_TOBAC	Retrovirus-related Pol polyprotein from transposon TNT 1-94 OS=Nicotiana tabacum PE=2 SV=1	0.336	0.997	451	1e-43
CUFF.148865.1	697	8.14	14.26	1.7518	0	27.9293	0
CUFF.148865.2	809	7.81	13.75	1.7606	0	31.8457	0
CUFF.148865.3	1102	8.1	13.48	1.6642	0	35.593	0
CUFF.148921.1	1459	0.39	0.69	1.7692	0.1202	2.4149	0.328
CUFF.148949.1	567	0.2	2.09	10.45	0	23.1892	0	sp|O42384|5H1AB_TAKRU	5-hydroxytryptamine receptor 1A-beta OS=Takifugu rubripes GN=htr1a-B PE=3 SV=1	0.342	0.418	72	3.6
CUFF.148973.1	643	1	11.13	11.13	0	155.039	0
CUFF.149115.1	916	3.39	2.59	0.764	0.1487	2.0857	0.3813
CUFF.149181.1	1521	2.04	2.16	1.0588	0.7897	0.0711	0.9697
CUFF.149181.2	1102	2.2	2.81	1.2773	0.1834	1.7696	0.4298
CUFF.149183.1	516	0.81	1.06	1.3086	0.6554	0.1991	0.8963	sp|Q56V19|MBNL3_TAKRU	Muscleblind-like protein 3 OS=Takifugu rubripes GN=mbnl3 PE=2 SV=1	0.341	0.494	68	8.4
CUFF.149185.1	189	1.8	0.72	0.4	0.2504	1.321	0.5225
CUFF.149187.1	811	12.69	19.56	1.5414	0	28.429	0
CUFF.149193.1	1298	0.7	1.02	1.4571	0.2198	1.5059	0.4833
CUFF.149195.1	1308	0.29	0.49	1.6897	0.2851	1.1424	0.5616
CUFF.149205.1	4857	2.45	4.72	1.9265	0	85.0356	0
CUFF.149217.1	1453	2.14	2.73	1.2757	0.1292	2.3026	0.3459
CUFF.149241.1	336	2.03	2.71	1.335	0.4618	0.5415	0.75	gi|157688564|ref|NP_001099010.1|	diacylglycerol kinase zeta isoform 4 [Homo sapiens]	0.306	0.554	66	8.8
CUFF.149241.2	446	1.61	2.45	1.5217	0.2223	1.4898	0.4849	sp|Q32SG5|RIK_MAIZE	Protein RIK OS=Zea mays PE=1 SV=1	0.426	0.316	74	1.1
CUFF.149249.1	1395	14.78	17.15	1.1604	0.0164	5.7646	0.0758
CUFF.149259.1	1994	2.64	3.06	1.1591	0.2405	1.3779	0.5121
CUFF.149259.2	1185	3.51	4.19	1.1937	0.2144	1.5417	0.4758
CUFF.149259.3	2112	1.92	2.27	1.1823	0.2508	1.3191	0.5229
CUFF.149309.1	383	5.63	9.88	1.7549	0.0013	10.3558	0.0094
CUFF.149331.1	436	0.43	1.05	2.4419	0.1621	1.9544	0.4022
CUFF.149381.1	428	0.8	0.21	0.2625	0.1186	2.436	0.3248
CUFF.149583.1	717	0.58	0.7	1.2069	0.8236	0.0497	0.9829	sp|P11075|SEC7_YEAST	Protein transport protein SEC7 OS=Saccharomyces cerevisiae GN=SEC7 PE=1 SV=2	0.316	0.331	81	0.52
CUFF.149603.1	535	0.42	0.68	1.619	0.5382	0.3789	0.7976
CUFF.149605.1	1361	0.31	0.57	1.8387	0.1501	2.0712	0.3841
CUFF.149617.1	659	5.05	5.95	1.1782	0.3175	0.9994	0.602	sp|Q8H0J6|RBR2_MAIZE	Retinoblastoma-related protein 2 OS=Zea mays GN=RBR2 PE=2 SV=1	0.91	0.405	394	2e-37
CUFF.149617.2	662	5.77	6.75	1.1698	0.3036	1.0583	0.586	sp|Q8H0J6|RBR2_MAIZE	Retinoblastoma-related protein 2 OS=Zea mays GN=RBR2 PE=2 SV=1	0.9	0.408	407	7e-39
CUFF.149625.2	194	5.27	6.34	1.203	0.584	0.2998	0.834	sp|Q9LKX9|RBR1_MAIZE	Retinoblastoma-related protein 1 OS=Zea mays GN=RBR1 PE=1 SV=2	0.683	0.974	210	2e-16
CUFF.149625.3	500	1.44	1.46	1.0139	0.8985	0.0163	0.9928	sp|O88278|CELR3_RAT	Cadherin EGF LAG seven-pass G-type receptor 3 OS=Rattus norvegicus GN=Celsr3 PE=2 SV=1	0.39	0.354	55	3.4
CUFF.14967.1	580	0.91	0.79	0.8681	0.8741	0.0251	0.9829	gi|161076709|ref|NP_001097088.1|	CG14023, isoform B [Drosophila melanogaster]	0.431	0.336	69	8.5
CUFF.14967.2	634	0.78	0.79	1.0128	0.8741	0.0251	0.9829	sp|Q9DAB9|YJ017_MOUSE	Putative uncharacterized protein LOC439951 homolog OS=Mus musculus PE=5 SV=1	0.431	0.341	70	7.9
CUFF.14969.1	703	0.43	0.97	2.2558	0.0886	2.8999	0.2657	sp|A6NCI8|CB078_HUMAN	Uncharacterized protein C2orf78 OS=Homo sapiens GN=C2orf78 PE=2 SV=2	0.315	0.312	83	0.3
CUFF.149749.1	291	29.39	32.89	1.1191	0.2594	1.2717	0.5373	gi|14251065|ref|NP_116427.1|	T77 [Tupaiid herpesvirus 1]	0.426	0.485	71	2.3
CUFF.149755.1	800	5.49	3.76	0.6849	0.016	5.8073	0.0749
CUFF.149755.2	724	5.59	3.71	0.6637	0.013	6.1757	0.0632	gi|255003742|ref|NP_722486.2|	FLYWCH-type zinc finger-containing protein 1 [Mus musculus]	0.33	0.402	77	1.6
CUFF.149755.3	733	6.45	4.79	0.7426	0.0446	4.0329	0.1639
CUFF.149757.1	97	0.39	0.94	2.4103	0.872	0.026	0.9829
CUFF.14977.1	308	0.49	0.59	1.2041	0.9271	0.0084	0.9928	gi|187828357|ref|NP_001120689.1|	mothers against decapentaplegic homolog 9 isoform a [Homo sapiens]	0.424	0.321	70	3
CUFF.14985.1	440	0.6	0.41	0.6833	0.7662	0.0885	0.9537	gi|221474964|ref|NP_001137821.1|	Scm-related gene containing four mbt domains, isoform C [Drosophila melanogaster]	0.311	0.307	67	6.8
CUFF.149857.1	864	18.39	16.14	0.8777	0.0885	2.902	0.2657
CUFF.14987.1	652	0.46	0.49	1.0652	0.8747	0.0249	0.9829
CUFF.150009.1	319	5.81	6.14	1.0568	0.8718	0.026	0.9829	gi|118402590|ref|NP_057323.3|	myosin-XV [Homo sapiens]	0.415	0.771	79	0.27
CUFF.150011.1	280	4.86	5.86	1.2058	0.5019	0.451	0.7857	gi|114052104|ref|NP_001039429.1|	misshapen-like kinase 1 isoform 4 [Mus musculus]	0.514	0.375	75	0.79
CUFF.150035.1	487	1.86	0.84	0.4516	0.0509	3.8104	0.1809	sp|P05522|GUN1_PERAE	Endoglucanase 1 OS=Persea americana GN=CEL1 PE=2 SV=1	0.36	0.308	70	4.2
CUFF.150041.1	893	0.59	0.41	0.6949	0.5242	0.4057	0.7976	sp|P16423|POLR_DROME	Retrovirus-related Pol polyprotein from type-2 retrotransposable element R2DM OS=Drosophila melanogaster GN=pol PE=4 SV=1	0.313	0.494	146	2e-08
CUFF.150147.1	1858	2.79	4.54	1.6272	0	18.4248	0
CUFF.150147.2	2491	3.34	4.98	1.491	0	19.0527	0
CUFF.150147.3	1920	2.68	4.37	1.6306	0	18.4508	0
CUFF.150147.4	603	5.02	6.5	1.2948	0.1125	2.5188	0.3149
CUFF.150147.5	480	5.83	7.69	1.319	0.1009	2.6915	0.2927
CUFF.150149.1	69	0	0	NaN	NaN	NaN	NaN
CUFF.150151.1	84	0	0	NaN	NaN	NaN	NaN
CUFF.150157.1	878	10.82	13.24	1.2237	0.026	4.9569	0.1095	sp|Q0V3R6|SEC16_PHANO	COPII coat assembly protein SEC16 OS=Phaeosphaeria nodorum GN=SEC16 PE=3 SV=2	0.317	0.355	78	1.7
CUFF.150179.1	1812	2.13	1.69	0.7934	0.1554	2.0187	0.3941
CUFF.150179.2	918	3.26	2.83	0.8681	0.4698	0.5224	0.76	sp|Q5R840|CA063_PONAB	UPF0471 protein C1orf63 homolog OS=Pongo abelii PE=2 SV=1	0.388	0.32	76	3
CUFF.150181.1	3404	2.08	1.97	0.9471	0.6603	0.1932	0.9009
CUFF.150183.1	222	2.22	1.85	0.8333	0.8373	0.0422	0.9829	gi|161081955|ref|NP_001097526.1|	target of wingless, isoform C [Drosophila melanogaster]	0.536	0.378	67	6.6
CUFF.150239.1	1248	1.24	1.13	0.9113	0.7838	0.0753	0.9646
CUFF.150239.2	577	1.38	1.11	0.8043	0.6395	0.2193	0.8884	gi|145199237|ref|NP_065746.3|	RNA exonuclease 1 homolog [Homo sapiens]	0.367	0.312	71	4.9
CUFF.150399.1	262	0.14	0.7	5	0.2658	1.2386	0.5433	sp|P72970|Y1592_SYNY3	Uncharacterized RNA pseudouridine synthase slr1592 OS=Synechocystis sp. (strain ATCC 27184 / PCC 6803 / N-1) GN=slr1592 PE=3 SV=1	0.375	0.824	67	6.6
CUFF.150409.1	647	0.76	0.35	0.4605	0.1993	1.6476	0.4566	gi|18403077|ref|NP_564570.1|	binding / catalytic [Arabidopsis thaliana]	0.663	0.454	315	3e-28
CUFF.15043.1	502	0.53	0.36	0.6792	0.7662	0.0885	0.9537	sp|Q07FY3|MED19_XENTR	Mediator of RNA polymerase II transcription subunit 19 OS=Xenopus tropicalis GN=med19 PE=2 SV=1	0.446	0.335	75	1.2
CUFF.150443.1	879	26.21	30.65	1.1694	0.0075	7.1512	0.0407
CUFF.15047.1	384	0.89	0.83	0.9326	0.9031	0.0148	0.9928
CUFF.150621.1	640	0.65	0.93	1.4308	0.5092	0.4357	0.7875
CUFF.150625.1	547	0.48	0.67	1.3958	0.7186	0.1299	0.9364
CUFF.150631.1	648	0.47	0.49	1.0426	0.8747	0.0249	0.9829	sp|Q03278|PO21_NASVI	Retrovirus-related Pol polyprotein from type-1 retrotransposable element R2 (Fragment) OS=Nasonia vitripennis PE=4 SV=2	0.324	0.472	118	2e-05
CUFF.150689.1	443	0.17	1.23	7.2353	0.0045	8.0671	0.0269	gi|161077594|ref|NP_001096891.1|	CG15894, isoform B [Drosophila melanogaster]	0.457	0.312	69	4.1
CUFF.150691.1	283	0.94	0.81	0.8617	0.9736	0.0011	0.9928	sp|A5EVB4|MNMA_DICNV	tRNA-specific 2-thiouridylase mnmA OS=Dichelobacter nodosus (strain VCS1703A) GN=mnmA PE=3 SV=1	0.302	0.668	68	5.1
CUFF.150707.1	371	1.02	0.49	0.4804	0.3135	1.0159	0.5975	gi|167032611|ref|YP_001667842.1|	uroporphyrin-III C-methyltransferase [Pseudomonas putida GB-1]	0.436	0.315	72	1.8
CUFF.150713.1	2896	11.2	17.22	1.5375	0	89.4585	0
CUFF.150715.1	384	6.31	9.97	1.58	0.007	7.2654	0.0385	sp|Q6ZRN7|YP029_HUMAN	Putative uncharacterized protein FLJ46214 OS=Homo sapiens PE=2 SV=1	0.442	0.336	68	5.1
CUFF.150715.2	2216	10.86	16.52	1.5212	0	62.5637	0
CUFF.150725.1	1057	4.94	3.54	0.7166	0.0184	5.5594	0.0827	gi|38787941|ref|NP_056134.2|	tensin-like C1 domain-containing phosphatase isoform 1 [Homo sapiens]	0.331	0.335	73	8.3
CUFF.150725.2	403	4.04	3.28	0.8119	0.4532	0.5626	0.7407	gi|222839265|ref|YP_002586998.1|	NADH dehydrogenase subunit 5 [Cuora flavomarginata]	0.422	0.335	72	1.8
CUFF.150897.1	886	3.12	3.09	0.9904	0.9758	0.0009	0.9928
CUFF.150899.1	1240	8.51	9.01	1.0588	0.5496	0.3581	0.8052
CUFF.150899.2	1401	4.46	4.62	1.0359	0.7964	0.0665	0.9759
CUFF.150899.3	350	8.11	12.5	1.5413	0.006	7.5493	0.0341	gi|116284392|ref|NP_002448.2|	mucin-2 precursor [Homo sapiens]	0.343	0.3	69	3.9
CUFF.150901.1	2664	7.88	8.67	1.1003	0.1269	2.3306	0.3409
CUFF.150915.3	189	12.21	18.81	1.5405	0.0141	6.0287	0.0674
CUFF.150991.1	459	2.39	2.09	0.8745	0.7373	0.1125	0.9497	gi|71981411|ref|NP_001021268.1|	UNCoordinated family member (unc-44) [Caenorhabditis elegans]	0.423	0.34	71	2.7
CUFF.150997.1	1118	4.03	4.16	1.0323	0.865	0.0289	0.9829	gi|240256365|ref|NP_680299.4|	protein dimerization [Arabidopsis thaliana]	0.395	0.408	281	7e-24
CUFF.151017.1	515	0.29	0.53	1.8276	0.5414	0.373	0.7976	sp|P27884|CAC1A_RABIT	Voltage-dependent P/Q-type calcium channel subunit alpha-1A OS=Oryctolagus cuniculus GN=CACNA1A PE=1 SV=1	0.466	0.338	73	2.2
CUFF.151021.1	884	5.05	1.91	0.3782	0	29.7968	0	gi|17556144|ref|NP_497659.1|	hypothetical protein Y53G8B.2 [Caenorhabditis elegans]	0.304	0.346	76	2.8
CUFF.151027.1	279	0.81	0.65	0.8025	0.9819	0.0005	0.9928	gi|15241369|ref|NP_197548.1|	EFR (EF-TU RECEPTOR); ATP binding / kinase/ protein serine/threonine kinase [Arabidopsis thaliana]	0.577	0.559	154	5e-10
CUFF.15103.1	508	0.67	0.72	1.0746	0.9181	0.0106	0.9928	gi|24644209|ref|NP_730924.1|	CG31542 [Drosophila melanogaster]	0.431	0.301	73	2.1
CUFF.151073.1	1395	2.03	2.32	1.1429	0.4777	0.5041	0.7676
CUFF.151121.1	839	22.82	23.58	1.0333	0.6403	0.2184	0.8892	sp|Q873A1|SEC31_NEUCR	Protein transport protein sec-31 OS=Neurospora crassa GN=sec-31 PE=3 SV=1	0.376	0.333	74	4.5
CUFF.151139.1	1908	11.05	10.89	0.9855	0.851	0.0353	0.9829
CUFF.151139.2	1930	11.35	11.31	0.9965	0.9809	0.0006	0.9928
CUFF.151139.3	1911	11.4	11	0.9649	0.5802	0.3059	0.8321
CUFF.15117.1	328	29.88	33.91	1.1349	0.1699	1.884	0.4156	sp|Q59ZI3|GNT1_CANAL	Glucose N-acetyltransferase 1 OS=Candida albicans GN=GNT1 PE=3 SV=1	0.34	0.43	71	2.3
CUFF.151177.1	246	0.46	1.3	2.8261	0.2118	1.5592	0.473	sp|Q7XE48|SSY21_ORYSJ	Soluble starch synthase 2-1, chloroplastic/amyloplastic OS=Oryza sativa subsp. japonica GN=SSII-1 PE=2 SV=2	0.5	0.39	70	3
CUFF.151185.1	3971	7.71	9.94	1.2892	0	26.8022	0
CUFF.151211.1	817	2.5	3.12	1.248	0.2841	1.1476	0.5615
CUFF.151295.1	971	0.51	0.61	1.1961	0.7809	0.0773	0.9623	gi|124386554|ref|YP_001026054.1|	DNA polymerase III subunits gamma and tau [Burkholderia mallei NCTC 10229]	0.373	0.315	72	9.5
CUFF.151297.1	1246	0.49	0.48	0.9796	0.8973	0.0167	0.9928
CUFF.151299.1	942	1.53	1.6	1.0458	0.9438	0.005	0.9928
CUFF.151301.1	428	1.24	0.43	0.3468	0.0741	3.1891	0.2349	sp|Q6EIY9|K2C1_CANFA	Keratin, type II cytoskeletal 1 OS=Canis familiaris GN=KRT1 PE=2 SV=1	0.4	0.35	80	0.21
CUFF.151333.1	386	1.47	1.18	0.8027	0.7353	0.1143	0.9497
CUFF.151335.1	400	0.76	0.68	0.8947	0.9359	0.0065	0.9928	gi|42566068|ref|NP_191536.2|	SAC9; inositol or phosphatidylinositol phosphatase [Arabidopsis thaliana]	0.404	0.352	68	5.1
CUFF.151431.1	1099	3.79	4.06	1.0712	0.6606	0.1928	0.9009
CUFF.151431.2	2155	3.09	3.24	1.0485	0.7172	0.1312	0.9364
CUFF.151431.3	2594	2.8	2.95	1.0536	0.6559	0.1985	0.8968
CUFF.151431.4	643	4.47	4.54	1.0157	0.9999	0	0.9999
CUFF.151495.2	76	0.5	1.2	2.4	0.872	0.026	0.9829
CUFF.151561.1	339	3.91	19.63	5.0205	0	93.7828	0	sp|Q2HH63|SEC24_CHAGB	Protein transport protein SEC24 OS=Chaetomium globosum GN=SEC24 PE=3 SV=1	0.368	0.336	68	5.2
CUFF.151683.1	404	0.75	1.58	2.1067	0.1321	2.2679	0.3511	sp|P54742|AFSK_STRGR	Serine/threonine-protein kinase AfsK OS=Streptomyces griseus GN=afsK PE=3 SV=1	0.468	0.349	70	3
CUFF.151705.1	1252	1	0.76	0.76	0.4111	0.6756	0.6934
CUFF.151709.1	766	0.25	0.42	1.68	0.5411	0.3735	0.7976	gi|24583980|ref|NP_652601.2|	ACXE [Drosophila melanogaster]	0.327	0.407	71	8.5
CUFF.151711.1	945	3.84	4.29	1.1172	0.4986	0.4578	0.7834
CUFF.15173.1	143	1.32	1.28	0.9697	0.7801	0.0779	0.9623	sp|P93306|NDUS2_ARATH	NADH-ubiquinone oxidoreductase 49 kDa subunit OS=Arabidopsis thaliana GN=NAD7 PE=1 SV=2	0.957	0.986	240	6e-20
CUFF.151801.1	78	8.73	11.69	1.3391	0.4618	0.5415	0.75	gi|15226724|ref|NP_179223.1|	KCS9 (3-KETOACYL-COA SYNTHASE 9); acyltransferase/ catalytic/ transferase, transferring acyl groups other than amino-acyl groups [Arabidopsis thaliana]	0.8	0.962	99	0.001
CUFF.151905.1	1237	0.49	0.55	1.1224	0.8742	0.025	0.9829
CUFF.151973.1	1722	0.86	1.85	2.1512	0.0001	14.8946	0.001
CUFF.151977.1	1668	0.88	0.82	0.9318	0.8471	0.0372	0.9829
CUFF.15199.1	592	0.96	0.92	0.9583	0.922	0.0096	0.9928
CUFF.15199.2	606	0.94	0.98	1.0426	0.9394	0.0058	0.9928
CUFF.151997.1	108	8.76	8.86	1.0114	0.914	0.0117	0.9928
CUFF.151999.1	118	10.26	3.48	0.3392	0.0032	8.707	0.0201
CUFF.152077.1	678	0.84	0.67	0.7976	0.7353	0.1143	0.9497
CUFF.152079.1	114	7.63	8	1.0485	0.999	0	0.9994	gi|18411983|ref|NP_567243.1|	ATCUL1 (ARABIDOPSIS THALIANA CULLIN 1); protein binding [Arabidopsis thaliana]	0.73	0.974	138	4e-08
CUFF.152127.1	946	0.76	0.82	1.0789	0.9543	0.0033	0.9928
CUFF.152157.1	828	2.15	6.55	3.0465	0	46.0274	0
CUFF.152185.1	239	1.42	1.72	1.2113	0.8739	0.0252	0.9829	sp|A1CFB3|ATG26_ASPCL	Sterol 3-beta-glucosyltransferase OS=Aspergillus clavatus GN=atg26 PE=3 SV=1	0.5	0.326	67	6.7
CUFF.152187.1	156	1.94	0.58	0.299	0.1832	1.7717	0.4295
CUFF.152243.1	392	1.45	1.28	0.8828	0.908	0.0133	0.9928
CUFF.152243.2	503	1.43	1.27	0.8881	0.8699	0.0268	0.9829
CUFF.152245.1	503	1.88	1.9	1.0106	0.914	0.0117	0.9928
CUFF.152249.1	700	0.59	0.91	1.5424	0.3868	0.749	0.6634
CUFF.152251.1	1828	0.35	0.82	2.3429	0.0052	7.7962	0.0304
CUFF.152271.1	1218	13.39	16.35	1.2211	0.0036	8.4743	0.0223
CUFF.152379.1	1008	2.97	2.03	0.6835	0.0507	3.8172	0.1805
CUFF.152409.1	877	1.12	0.68	0.6071	0.1731	1.8559	0.4174	gi|186507807|ref|NP_850399.2|	IQD14; calmodulin binding [Arabidopsis thaliana]	0.317	0.345	81	0.74
CUFF.152431.1	1355	1.54	1.98	1.2857	0.2025	1.6245	0.4615
CUFF.152431.2	459	3.13	3.58	1.1438	0.6518	0.2036	0.8944	gi|15235314|ref|NP_194579.1|	ANAC073 (ARABIDOPSIS NAC DOMAIN CONTAINING PROTEIN 73); transcription activator/ transcription factor [Arabidopsis thaliana]	0.815	0.353	250	5e-21
CUFF.152445.1	351	0.32	1.04	3.25	0.127	2.3285	0.3409	gi|113868017|ref|YP_726506.1|	phosphoenolpyruvate synthase [Ralstonia eutropha H16]	0.411	0.479	73	1.3
CUFF.152463.1	344	2.31	2.12	0.9177	0.9257	0.0087	0.9928	gi|15233389|ref|NP_192886.1|	protein kinase family protein [Arabidopsis thaliana]	0.455	0.384	81	0.16
CUFF.152465.1	79	1.44	0.58	0.4028	0.7505	0.1011	0.9537
CUFF.1525.1	848	2.19	2.58	1.1781	0.4758	0.5085	0.7662	gi|31543790|ref|NP_073561.2|	histone-lysine N-methyltransferase SUV39H2 [Mus musculus]	0.352	0.322	72	7.8
CUFF.1525.2	1271	3.33	4.38	1.3153	0.0442	4.048	0.1628
CUFF.152535.1	226	1.17	2.82	2.4103	0.0814	3.0375	0.2496
CUFF.152689.1	1372	17.13	17.34	1.0123	0.8558	0.033	0.9829
CUFF.152689.2	1140	16.4	17.95	1.0945	0.1747	1.8422	0.4177
CUFF.152689.3	1467	16.71	17.59	1.0527	0.3921	0.7324	0.6693
CUFF.152691.1	595	19.14	20.84	1.0888	0.3309	0.9452	0.6191
CUFF.152691.2	547	18.26	20.33	1.1134	0.2443	1.3555	0.5175
CUFF.152691.3	666	20.45	22.11	1.0812	0.3293	0.9516	0.6166
CUFF.152691.4	578	18.26	20.35	1.1145	0.228	1.4535	0.4931
CUFF.152691.5	1842	2.53	2.92	1.1542	0.2903	1.1184	0.5654
CUFF.152691.6	978	2.75	3.64	1.3236	0.1036	2.6489	0.2959
CUFF.152691.7	313	5.32	4.51	0.8477	0.5582	0.3429	0.8114
CUFF.152739.1	836	10.05	11.18	1.1124	0.2935	1.1036	0.5692
CUFF.152739.2	901	8.52	9.97	1.1702	0.1309	2.2818	0.3497
CUFF.152739.3	936	8.85	10.18	1.1503	0.1637	1.9395	0.4051
CUFF.152739.4	354	2.89	3.09	1.0692	0.9177	0.0107	0.9928
CUFF.152747.1	639	0.59	0.36	0.6102	0.4955	0.4647	0.7815	gi|71280963|ref|YP_270711.1|	dihydropyrimidinase [Colwellia psychrerythraea 34H]	0.344	0.3	70	8
CUFF.152751.1	806	2.35	2.09	0.8894	0.6723	0.179	0.9103	sp|P53627|ABFA_STRLI	Alpha-N-arabinofuranosidase OS=Streptomyces lividans GN=abfA PE=1 SV=1	0.368	0.424	81	0.65
CUFF.152751.2	898	2.15	1.73	0.8047	0.3753	0.7861	0.6611	sp|P53627|ABFA_STRLI	Alpha-N-arabinofuranosidase OS=Streptomyces lividans GN=abfA PE=1 SV=1	0.368	0.381	81	0.77
CUFF.152751.3	670	2.65	2.25	0.8491	0.5304	0.3936	0.7976	sp|P53627|ABFA_STRLI	Alpha-N-arabinofuranosidase OS=Streptomyces lividans GN=abfA PE=1 SV=1	0.368	0.51	81	0.46
CUFF.152753.1	308	1.72	1.18	0.686	0.5242	0.4057	0.7976
CUFF.152755.1	43	0.88	0	0	0.9259	0.0087	0.9928
CUFF.152863.1	605	0.56	1.13	2.0179	0.1391	2.1882	0.3654
CUFF.152881.1	960	0.35	1.14	3.2571	0.0027	9.0245	0.0174	sp|P92523|M860_ARATH	Uncharacterized mitochondrial protein AtMg00860 OS=Arabidopsis thaliana GN=AtMg00860 PE=4 SV=1	0.462	0.366	286	1e-24
CUFF.152891.1	2019	3.45	3.45	1	0.9689	0.0015	0.9928	gi|145332971|ref|NP_001078351.1|	protein kinase family protein [Arabidopsis thaliana]	0.62	0.328	736	3e-76
CUFF.152923.1	423	2.77	1.72	0.6209	0.1538	2.034	0.3912
CUFF.152933.1	1844	61.27	47.41	0.7738	0	77.7877	0
CUFF.152943.1	768	9.07	11.45	1.2624	0.0265	4.9232	0.1111
CUFF.152943.2	763	9.82	12.31	1.2536	0.0265	4.9223	0.1111
CUFF.152989.1	456	2.32	1.4	0.6034	0.1539	2.0334	0.3912
CUFF.152993.1	323	5.39	6.07	1.1262	0.6504	0.2054	0.8941	sp|Q2U639|ATM_ASPOR	Serine/threonine-protein kinase tel1 OS=Aspergillus oryzae GN=tel1 PE=3 SV=1	0.442	0.399	66	8.7
CUFF.152993.2	459	7.75	9.83	1.2684	0.1139	2.4986	0.3175
CUFF.153005.1	748	2.98	4.14	1.3893	0.0786	3.0935	0.2432
CUFF.153029.1	138	5.76	2.64	0.4583	0.0767	3.1343	0.2391
CUFF.153045.1	510	0.67	1.52	2.2687	0.0638	3.4367	0.2133
CUFF.153051.1	133	1.42	1.03	0.7254	0.9271	0.0084	0.9928
CUFF.153053.1	117	1.62	1.17	0.7222	0.9271	0.0084	0.9928	sp|Q7XA39|RGA4_SOLBU	Putative disease resistance protein RGA4 OS=Solanum bulbocastanum GN=RGA4 PE=2 SV=1	0.538	0.667	72	1.8
CUFF.153057.1	2893	2.04	4.33	2.1225	0	58.428	0	sp|Q8W4G6|CRK15_ARATH	Cysteine-rich receptor-like protein kinase 15 OS=Arabidopsis thaliana GN=CRK15 PE=2 SV=2	0.615	0.302	974	1e-103
CUFF.153097.1	836	1.22	1.31	1.0738	0.9177	0.0107	0.9928
CUFF.153107.1	1055	0.32	0.3	0.9375	0.9031	0.0148	0.9928
CUFF.153353.1	599	1.2	1.37	1.1417	0.8129	0.056	0.9812	sp|P89459|DEN_HHV2H	Deneddylase UL36 OS=Human herpesvirus 2 (strain HG52) GN=UL36 PE=3 SV=1	0.434	0.381	73	3.1
CUFF.153373.1	989	4.44	5.76	1.2973	0.05	3.8417	0.1788	gi|262118314|ref|NP_001160004.1|	scm-like with four MBT domains protein 1 [Mus musculus]	0.331	0.385	73	7.5
CUFF.153395.1	2759	5.07	2.43	0.4793	0	61.6321	0
CUFF.153553.1	1347	0.34	1.02	3	0.0011	10.6117	0.0082
CUFF.153557.1	1286	0.59	1.67	2.8305	0.0001	15.7811	0.001
CUFF.153567.1	106	7.5	7.74	1.032	0.9514	0.0037	0.9928	gi|14017584|ref|NP_114271.1|	cytochrome f [Triticum aestivum]	0.882	0.962	147	3e-09
CUFF.153619.1	592	0.32	0.62	1.9375	0.3729	0.7939	0.6581	gi|18401177|ref|NP_566555.1|	RALFL23 (ralf-like 23); signal transducer [Arabidopsis thaliana]	0.45	0.405	152	2e-09
CUFF.153649.1	965	20.39	23.14	1.1349	0.0476	3.9224	0.1729
CUFF.153693.1	387	0.59	1.3	2.2034	0.1747	1.8421	0.4177	gi|13376243|ref|NP_079110.1|	chromosome 10 open reading frame 119 [Homo sapiens]	0.364	0.341	67	6.6
CUFF.153729.1	1125	5.75	6.93	1.2052	0.0956	2.7774	0.2803
CUFF.153729.2	1206	6.37	7.18	1.1272	0.2553	1.2939	0.5306
CUFF.153729.3	1164	6.66	7.32	1.0991	0.3782	0.7766	0.6634
CUFF.153731.1	401	1.32	0.57	0.4318	0.1425	2.1505	0.3711	gi|15237940|ref|NP_197821.1|	ATXR6; DNA binding / protein binding [Arabidopsis thaliana]	0.491	0.426	135	9e-08
CUFF.153731.2	515	1.84	0.89	0.4837	0.063	3.4557	0.2114	gi|15237940|ref|NP_197821.1|	ATXR6; DNA binding / protein binding [Arabidopsis thaliana]	0.491	0.332	135	1e-07
CUFF.153731.3	525	2.09	1.13	0.5407	0.0809	3.0476	0.2487	gi|15237940|ref|NP_197821.1|	ATXR6; DNA binding / protein binding [Arabidopsis thaliana]	0.491	0.326	135	1e-07
CUFF.153731.4	394	1.15	0.81	0.7043	0.6046	0.268	0.853	gi|145334355|ref|NP_001078559.1|	ATXR5; DNA binding / protein binding [Arabidopsis thaliana]	0.473	0.419	124	2e-06
CUFF.153781.1	293	2.2	3.11	1.4136	0.3708	0.8009	0.6581	gi|15237940|ref|NP_197821.1|	ATXR6; DNA binding / protein binding [Arabidopsis thaliana]	0.526	0.389	107	0.0002
CUFF.153813.1	289	1.18	0.32	0.2712	0.1186	2.436	0.3248
CUFF.153815.1	1150	10.27	11.34	1.1042	0.2421	1.3684	0.5141
CUFF.153847.1	510	1.11	1.7	1.5315	0.2903	1.118	0.5654	gi|17509469|ref|NP_493234.1|	BTB and MATH domain containing family member (bath-34) [Caenorhabditis elegans]	0.391	0.406	77	0.72
CUFF.153913.1	516	0.29	1.24	4.2759	0.0105	6.541	0.0526
[truncated: 5,676 more rows]
