# Supplementary material for: Global transcriptome analysis reveals distinct expression among duplicated genes during sorghum-interaction
Source: BMC Plant Biol. 2012 Jul 29;12:121. doi: 10.1186/1471-2229-12-121 (PMC3480847; doi:10.1186/1471-2229-12-121)
Supplement: Additional file 3 — Table S3. Examples of differentially expressed novel transcripts. [file 1471-2229-12-121-S3.xls]

## Sheet: Sheet1
Table S3. Examples of differentially expressed novel transcripts
UP
transcript_ID	length	RPKM_mock	RPKM_infected	fold_change	best_hit_description	organism	identity	coverage	score	E_value
CUFF.23467.1	1603	0.17	7.59	44.6471	O-methyltransferase ZRP4	Zea mays	0.504	0.683	886	8e-94
CUFF.115357.1	1488	1.5	46.9	31.2667	Dihydroflavonol-4-reductase	Zea mays	0.777	0.724	1447	1e-159
CUFF.169745.1	458	0.25	4.08	16.32	leucine-rich repeat protein kinase	Arabidopsis thaliana	0.603	0.989	495	2e-49
CUFF.39587.1	1016	0.26	3.19	12.2692	unknown protein	Arabidopsis thaliana	0.392	0.505	260	2e-21
CUFF.130943.1	1059	1.18	7.88	6.678	Formin-like protein 16	Oryza sativa	0.485	0.479	283	4e-24
CUFF.105483.1	1186	0.8	5.03	6.2875	NAC domain-containing protein 68	Oryza sativa	0.338	0.374	128	4e-06
DOWN
transcript_ID	length	RPKM_mock	RPKM_infected	fold_change	best_hit_description	organism	identity	coverage	score	E_value
CUFF.118537.1	649	6.53	1.05	0.1608	unknown protein	Arabidopsis thaliana	0.506	0.374	171	2e-11
CUFF.194115.2	544	8.35	2.01	0.2407	Ribulose bisphosphate carboxylase small chain	Triticum aestivum	0.673	0.303	158	3e-10
CUFF.140691.1	1110	9.71	2.83	0.2915	protein kinase family protein	Arabidopsis thaliana	0.379	0.557	338	2e-30
CUFF.13093.1	2142	5.41	2	0.3697	zinc finger family protein	Arabidopsis thaliana	0.405	0.833	886	1e-93
CUFF.140787.1	1808	21.62	9.03	0.4177	protein kinase family protein	Arabidopsis thaliana	0.412	0.338	338	3e-30
Blastx search (blast v2.2.24) for novel transcripts was conducted against the known protein dataset in Swiss-Prot in UniProt rel. 2011_01 and RefSeq rel. 45 ("Reviewd or "Validated"). Best homologues were selected by identity, coverage, score, E-value , length of hit protein and data source. Differentially expressed genes were identified statistically by using G-test with a 1% false discovery rat…
