# Supplementary material for: Global transcriptome analysis reveals distinct expression among duplicated genes during sorghum-interaction
Source: BMC Plant Biol. 2012 Jul 29;12:121. doi: 10.1186/1471-2229-12-121 (PMC3480847; doi:10.1186/1471-2229-12-121)
Supplement: Additional file 4 — Table S4. Examples of expression ratios and ORF predictions of differentially expressed transcripts. [file 1471-2229-12-121-S4.xls]

## Sheet: Sheet1
Table S4 Examples of expression ratios and ORF predictions of differentially expressed transcripts.
transcript_id1	rpkm1	rpkm2	fold_change	description_sorghum	best_arabi_defline
Sb08g022490.1	0.29	108.27	373.345	similar to Pathogenesis related protein-5	ATOSM34 (osmotin 34)
Sb06g029550.1	0.16	52.87	330.438	similar to OSJNBb0015D13.3 protein	BAN (BANYULS); oxidoreductase
Sb03g028810.1	0.12	23.77	198.083	similar to Putative uncharacterized protein
Sb06g025900.1	0.06	11	183.333	similar to OSIGBa0147H17.1 protein	CBF4 (C- REPEAT-BINDING FACTOR 4); DNA binding / transcription activator/ transcription factor
Sb06g020720.1	0.4	52.59	131.475	similar to Malate synthase, glyoxysomal	MLS (MALATE SYNTHASE); malate synthase
Sb07g008860.1	0.06	7.43	123.833	similar to Putative uncharacterized protein	CYP71B2 (CYTOCHROME P450 71B2); electron carrier/ heme binding / iron ion binding / monooxygenase/ oxygen binding
Sb04g035100.1	0.06	6.07	101.167	weakly similar to Putative HGA1	transferase, transferring glycosyl groups
Sb04g027310.1	0.07	6.6	94.2857	weakly similar to Putative uncharacterized protein P0471A11.35
Sb08g011530.1	0.1	9.35	93.5	similar to Laccase-25 precursor	LAC7 (laccase 7); laccase
Sb05g008800.1	0.18	16.13	89.6111	weakly similar to Dirigent-like protein, expressed	disease resistance-responsive family protein
Sb02g030310.1	0.09	7.82	86.8889	similar to DREB-like protein	DREB1A (DEHYDRATION RESPONSE ELEMENT B1A); DNA binding / transcription activator/ transcription factor
Sb02g035150.1	0.38	32.86	86.4737	similar to Isocitrate lyase	ICL (ISOCITRATE LYASE); catalytic/ isocitrate lyase
Sb05g001690.1	0.25	18.64	74.56	similar to ZF-HD protein dimerisation region containing protein, expressed	MIF1 (MINI ZINC FINGER 1); DNA binding / transcription factor
Sb04g022220.1	0.13	9.12	70.1538	similar to Putative uncharacterized protein
Sb05g018800.1	5.51	243.68	44.225	similar to Leucine-rich repeat-containing extracellular glycoprotein precursor	SERK2 (SOMATIC EMBRYOGENESIS RECEPTOR-LIKE KINASE 2); kinase
Sb01g037040.1	1.15	41.98	36.5043	weakly similar to VQ motif family protein, expressed
Sb07g008870.1	0.2	7.07	35.35	similar to Putative uncharacterized protein	CYP71A25; electron carrier/ heme binding / iron ion binding / monooxygenase/ oxygen binding
Sb02g024550.1	7.19	249.39	34.6857	similar to Putative uncharacterized protein	calcium-binding EF hand family protein
Sb09g007440.1	0.2	6.65	33.25	similar to Putative uncharacterized protein OJ1212_C10.15	catalytic
Sb02g043060.1	1.9	62.85	33.0789	weakly similar to Putative uncharacterized protein	unknown protein
Sb10g027610.1	5.09	165.82	32.5776	similar to EF-hand Ca2+-binding protein CCD1	calcium-binding protein, putative
Sb01g008980.1	3.21	100.3	31.2461	weakly similar to Expressed protein	unknown protein
Sb03g003310.1	3.75	116.9	31.1733	similar to Putative uncharacterized protein	unknown protein
Sb02g026630.1	0.77	23.95	31.1039	similar to Ethylene-binding protein-like	RRTF1 ({REDOX RESPONSIVE TRANSCRIPTION FACTOR 1); DNA binding / transcription factor
Sb07g021870.1	1.5	46.18	30.7867	similar to Putative senescence-associated protein	TET8 (TETRASPANIN8)
Sb04g033820.1	1.55	47.44	30.6065	similar to RING/C3HC4/PHD zinc finger-like protein	zinc finger (C3HC4-type RING finger) family protein
Sb05g020200.1	0.52	15.64	30.0769	similar to Chalcone synthase WHP1	TT4 (TRANSPARENT TESTA 4); naringenin-chalcone synthase
Sb01g003270.1	0.55	16.44	29.8909	similar to Putative uncharacterized protein	zinc finger (C2H2 type) family protein
Sb09g018180.2	7.68	214.67	27.9518
Sb09g018180.1	8.27	225.49	27.266	similar to Putative beta-glucosidase	BGLU10 (BETA GLUCOSIDASE 10); catalytic/ cation binding / hydrolase, hydrolyzing O-glycosyl compounds
Sb02g043210.1	1.27	33.88	26.6772	weakly similar to Putative NAM (No apical meristem) protein	anac025 (Arabidopsis NAC domain containing protein 25); transcription factor
Sb10g001770.1	1.31	33.55	25.6107	similar to Os06g0128800 protein
Sb01g012780.1	4.8	120.68	25.1417	similar to Putative auxin-induced protein family	auxin-responsive family protein
Sb08g022560.1	0.32	8.04	25.125	weakly similar to No apical meristem protein	anac042 (Arabidopsis NAC domain containing protein 42); transcription factor
Sb01g012060.1	0.58	14.11	24.3276	similar to Glycosyl transferase family 8 protein, expressed	PARVUS (PARVUS); polygalacturonate 4-alpha-galacturonosyltransferase/ transferase, transferring glycosyl groups / transferase, transferring hexosyl groups
Sb10g006200.1	2.24	52.22	23.3125	similar to Znf	ATL3; protein binding / zinc ion binding
Sb08g022420.1	1.73	39.88	23.052	similar to Pathogenesis related protein-5	ATOSM34 (osmotin 34)
Sb06g025570.1	25.06	557.98	22.2658	similar to Polyphenol oxidase
Sb03g032230.1	0.39	8.46	21.6923	similar to S-adenosyl-L-methionine:jasmonic acid carboxyl methyltransferase-like	S-adenosyl-L-methionine:carboxyl methyltransferase family protein
Sb08g022430.1	3.99	86.24	21.614	similar to Thaumatin-like pathogenesis-related protein 4 precursor	ATOSM34 (osmotin 34)
Sb06g018390.1	1.59	32.15	20.2201	similar to OSJNBa0086B14.7 protein	unknown protein
Sb01g028930.1	5.9	116.94	19.8203	similar to AP2 domain containing protein, expressed	ERF5 (ETHYLENE RESPONSIVE ELEMENT BINDING FACTOR 5); DNA binding / transcription activator/ transcription factor
Sb07g004635.1	0.32	6.31	19.7188	Predicted protein
Sb06g022540.1	2.05	40.08	19.5512	similar to Putative uncharacterized protein	RPS2 (RESISTANT TO P. SYRINGAE 2); protein binding
Sb10g025590.1	0.84	16.4	19.5238	similar to Os06g0649000 protein	WRKY40; transcription factor
Sb10g001620.1	0.52	10.05	19.3269	similar to SbCBF5	DREB1A (DEHYDRATION RESPONSE ELEMENT B1A); DNA binding / transcription activator/ transcription factor
Sb10g000580.1	0.29	5.6	19.3103	similar to Os06g0105700 protein	nodulin MtN21 family protein
Sb04g023040.1	2.5	47.81	19.124	Predicted protein	zinc finger (C3HC4-type RING finger) family protein
Sb07g005420.1	0.71	13.4	18.8732	similar to Polyphenol oxidase
Sb04g031790.1	1.31	24.36	18.5954	similar to Putative uncharacterized protein	zinc finger (C3HC4-type RING finger) family protein
Fifty genes that were extremely differentially expressed were listed. Transcript ID (transcript_id), RPKM with mock treatment (rpkm1) or with pathogen infection (rpkm2), calculated ratio of RPKM (fold_change), description in Phytozome (description_sorghum), description of best hit homolog in Arabidopsis thaliana (best_arabi_define) are listed.
