# Supplementary material for: Global transcriptome analysis reveals distinct expression among duplicated genes during sorghum-interaction
Source: BMC Plant Biol. 2012 Jul 29;12:121. doi: 10.1186/1471-2229-12-121 (PMC3480847; doi:10.1186/1471-2229-12-121)
Supplement: Additional file 7 — Table S5. Primers used. [file 1471-2229-12-121-S7.xls]

## Sheet: primers
Table S3. Primers used.
Sb02g035150.1306U21	CGCCGACGTGCTGTGGATGGA
Sb02g035150.1404L21	AGGACGGCGAGAGGTTGTAGG
Sb06g020720.1651U21	CTCGACGCGTACAACCTCATC
Sb06g020720.1720L18	CTGACCGCACTGCCAACA
Sb07g003010.985U18	GCGCTTGTGTGCTTCAGG
Sb07g003010.1095L21	CCGACCACCGTGTGTGCCAGG
Sb01g041700.1469U20	CGGCACAGCTGGTCAGGAAA
Sb01g041700.1537L21	GGTCTTCTTGGCGAGCACAAA
Sb01g044050.503U16	CCGCGCTCCTCCTTCA
Sb01g044050.578L21	TGGCGTGGTCGAACAGGATGC
Sb06g029550.1703U21	TTTATTTCCCATCGCACTCTT
Sb06g029550.1763L20	CATAGTTTCAGCGGTTTACA
CUFF.23467.1.1264U19	GGCTTTCATTGATAAGTGG
CUFF.23467.1.1376L21	AACGTTGGCAGCAGAGTTTGT
CUFF.115357.1.1165U20	GCGAGACGGATGTGACGATT
CUFF.115357.1.1281L21	TACGTGTAGGGCATATTGGTT
CUFF.169745.1.22U21	GCTGGCAGAGGCTTGTGAAGA
CUFF.169745.1.126L16	ACCGGGACAGTCAGAG
CUFF.39587.1.793U21	GCTTGCCATCACCTTGTCTGC
CUFF.39587.1.868L19	AGCCGACGACGACTCATCA
CUFF.130943.1.736U21	GCGACGGTCTAGGAGGAACAA
CUFF.130943.1.857L17	CGCGAGGACACGGAGAA
CUFF.105483.1.959U21	TTCGACTTCTCCCAATGAGCC
CUFF.105483.1.1047L21	CGCCATCTCAAGCAGTCAATC
